# Supplementary material for: Clonal dynamics underlying the skewed CD4/CD8 ratio of mouse thymocytes revealed by TCR-independent barcoding
Source: Commun Biol. 2022 Sep 5;5:911. doi: 10.1038/s42003-022-03870-3 (PMC9445074; doi:10.1038/s42003-022-03870-3)
Supplement: Supplementary file 3 — Supplementary Data [file 42003_2022_3870_MOESM3_ESM.xlsx]

## Sheet: Sheet1
Source Data for Figure 1 (left)
Group	Mouse	Tissue	Cell_type	scar_seq	freq
Flt3-CreERT2	566	Thymus	CD4	AGATGTCATGAAGGAGATGGGAGGCCATCACATGCCTTGTGGCCCTCTGTGTGCTCAAGGGGGGCTATAAGTT	111290
Flt3-CreERT2	404	Thymus	CD4	AGATGTCATGAAGGAGATGGGAGGCCATCACAGATTGTGGCCCTCTGTGTGCTCAAGGGGGGCTATAAGTT	89449
Flt3-CreERT2	404	Thymus	CD4	AGATGTCATGAAGGAGATGGGAGGCCATCACAGATTGTGGCCCTCTGTGTGCTCAAGGGGGGCTATAAGTT	64442
Flt3-CreERT2	404	Thymus	CD4	AGATGTCATGAAGGAGATGGGAGGCCATCACCCTTGTGGCCCTCTGTGTGCTCAAGGGGGGCTATAAGTT	55697
Flt3-CreERT2	477	Thymus	CD4	AGATGTCATGAAGGAGATGGGAGGCCATCACAGTTTGTGGCCCTCTGTGTGCTCAAGGGGGGCTATAAGTT	48631
Flt3-CreERT2	404	Thymus	CD4	AGATGTCATGAAGGAGATGGGAGGCCATCACCCTTGTGGCCCTCTGTGTGCTCAAGGGGGGCTATAAGTT	42102
Flt3-CreERT2	404	Thymus	CD4	AGATGTCATGAAGGAGATGGGAGGCCATCACATTGTGGCCCTCTGTGTGCTCAAGGGGGGCTATAAGTT	19584
Flt3-CreERT2	404	Thymus	CD4	AGATGTCATGAAGGAGATGGGAGGCCATCACATTGTGGCCCTCTGTGTGCTCAAGGGGGGCTATAAGTT	13814
Flt3-CreERT2	566	Thymus	CD4	AGATGTCATGAAGGAGATGGGAGGCCATCACATTGTGGCCCTCTGTGTGCTCAAGGGGGGCTATAAGTT	13490
Flt3-CreERT2	566	Thymus	CD4	AGATGTCATGAAGGAGATGGGAGGCCATCACAAAGTTTCTTTGTGGCCCTCTGTGTGCTCAAGGGGGGCTATAAGTT	12684
Flt3-CreERT2	566	Thymus	CD4	AGATGTCATGAAGGAGATGGGAGGCCATCACAGGCCCTTGTGGCCCTCTGTGTGCTCAAGGGGGGCTATAAGTT	12130
Flt3-CreERT2	477	Thymus	CD4	AGATGTCATGAAGGAGATGGGAGGCCATCACAGCCATTGTGGCCCTCTGTGTGCTCAAGGGGGGCTATAAGTT	11165
Flt3-CreERT2	404	Thymus	CD4	AGATGTCATGAAGGAGATGGGAGGCCATCACAGGGTTGTGGCCCTCTGTGTGCTCAAGGGGGGCTATAAGTT	11003
Flt3-CreERT2	566	Thymus	CD4	AGATGTCATGAAGGAGATGGGAGGCCATCACAATCATTGTGGCCCTCTGTGTGCTCAAGGGGGGCTATAAGTT	10590
Flt3-CreERT2	404	Thymus	CD4	AGATGTCATGAAGGAGATGGGAGGCCATCACAGGGTTGTGGCCCTCTGTGTGCTCAAGGGGGGCTATAAGTT	7101
Flt3-CreERT2	566	Thymus	CD4	AGATGTCATGAAGGAGATGGGAGGCCATCACAGGGTTGTGGCCCTCTGTGTGCTCAAGGGGGGCTATAAGTT	6242
Flt3-CreERT2	404	Thymus	CD4	AGATGTCATGAAGGAGATGGGAGGCCATCACACATTGTGGCCCTCTGTGTGCTCAAGGGGGGCTATAAGTT	6170
Flt3-CreERT2	404	Thymus	CD4	AGATGTCATGAAGGAGATGGGAGGCCATCACACGTTGTGGCCCTCTGTGTGCTCAAGGGGGGCTATAAGTT	5064
Flt3-CreERT2	404	Thymus	CD4	AGATGTCATGAAGGAGATGGGAGGCCATCACAATTGTGGCCCTCTGTGTGCTCAAGGGGGGCTATAAGTT	5042
Flt3-CreERT2	404	Thymus	CD4	AGATGTCATGAAGGAGATGGGAGGCCATCACATTTTGTGGCCCTCTGTGTGCTCAAGGGGGGCTATAAGTT	4844
Flt3-CreERT2	404	Thymus	CD4	AGATGTCATGAAGGAGATGGGAGGCCATCACACATTGTGGCCCTCTGTGTGCTCAAGGGGGGCTATAAGTT	4379
Flt3-CreERT2	566	Thymus	CD4	AGATGTCATGAAGGAGATGGGAGGCCATCACAAGTTGTGGCCCTCTGTGTGCTCAAGGGGGGCTATAAGTT	3846
Flt3-CreERT2	404	Thymus	CD4	AGATGTCATGAAGGAGATGGGAGGCCATCACAATTGTGGCCCTCTGTGTGCTCAAGGGGGGCTATAAGTT	3662
Flt3-CreERT2	404	Thymus	CD4	AGATGTCATGAAGGAGATGGGAGGCCATCACACGTTGTGGCCCTCTGTGTGCTCAAGGGGGGCTATAAGTT	3656
Flt3-CreERT2	566	Thymus	CD4	AGATGTCATGAAGGAGATGGGAGGCCATCACAAGACTTGTGGCCCTCTGTGTGCTCAAGGGGGGCTATAAGTT	3351
Flt3-CreERT2	477	Thymus	CD4	AGATGTCATGAAGGAGATGGGAGGCCATCACATTGTGGCCCTCTGTGTGCTCAAGGGGGGCTATAAGTT	3298
Flt3-CreERT2	404	Thymus	CD4	AGATGTCATGAAGGAGATGGGAGGCCATCACATTTTGTGGCCCTCTGTGTGCTCAAGGGGGGCTATAAGTT	3239
Flt3-CreERT2	566	Thymus	CD4	AGATGTCATGAAGGAGATGGGAGGCCATCACAACCTTGTGGCCCTCTGTGTGCTCAAGGGGGGCTATAAGTT	3226
Flt3-CreERT2	404	Thymus	CD4	AGATGTCATGAAGGAGATGGGAGGCCATCACAGGTCTTGTGGCCCTCTGTGTGCTCAAGGGGGGCTATAAGTT	2148
Flt3-CreERT2	566	Thymus	CD4	AGATGTCATGAAGGAGATGGGAGGCCATGCCTTTGTGGCCCTCTGTGTGCTCAAGGGGGGCTATAAGTT	1795
Flt3-CreERT2	404	Thymus	CD4	AGATGTCATGAAGGAGATGGGAGGCCATCACAGGTCTTGTGGCCCTCTGTGTGCTCAAGGGGGGCTATAAGTT	1569
Flt3-CreERT2	404	Thymus	CD4	AGATGTCATGAAGGAGATGGGAGGCCCGACCCTCTATTTGTGGCCCTCTGTGTGCTCAAGGGGGGCTATAAGTT	1121
Flt3-CreERT2	477	Thymus	CD4	AGATGTCATGAAGGAGATGGGAGGCCATCACAGGATTGTGGCCCTCTGTGTGCTCAAGGGGGGCTATAAGTT	1040
Flt3-CreERT2	404	Thymus	CD4	AGATGTCATGAAGGAGATGGGAGGCCCGACCCTCTATTTGTGGCCCTCTGTGTGCTCAAGGGGGGCTATAAGTT	1033
Flt3-CreERT2	477	Thymus	CD4	AGATGTCATGAAGGAGATGGGAGGCCATCACAACCCTTGTGGCCCTCTGTGTGCTCAAGGGGGGCTATAAGTT	693
Flt3-CreERT2	404	Thymus	CD4	AGATGTCATGAAGGAGATGGGAGGCCATCACAGGTTGTGGCCCTCTGTGTGCTCAAGGGGGGCTATAAGTT	603
Flt3-CreERT2	566	Thymus	CD4	AGATGTCATGAAGGAGATGGGAGGCCATCAGATTGTGGCCCTCTGTGTGCTCAAGGGGGGCTATAAGTT	603
Flt3-CreERT2	404	Thymus	CD4	AGATGTCATGAAGGAGATGGGAGGCCATCACAGGGCTTGTGGCCCTCTGTGTGCTCAAGGGGGGCTATAAGTT	487
Flt3-CreERT2	477	Thymus	CD4	AGATGTCATGAAGGAGATGGGAGGCCATCACAGGTTGTGGCCCTCTGTGTGCTCAAGGGGGGCTATAAGTT	423
Flt3-CreERT2	404	Thymus	CD4	AGATGTCATGAAGGAGATGGGAGGCCATCACAGAGTTGTGGCCCTCTGTGTGCTCAAGGGGGGCTATAAGTT	398
Flt3-CreERT2	404	Thymus	CD4	AGATGTCATGAAGGAGATGGGAGGCCATCACAGGTTGTGGCCCTCTGTGTGCTCAAGGGGGGCTATAAGTT	356
Flt3-CreERT2	404	Thymus	CD4	AGATGTCATGAAGGAGATGGGAGGCCATCACAGGGCTTGTGGCCCTCTGTGTGCTCAAGGGGGGCTATAAGTT	341
Flt3-CreERT2	404	Thymus	CD4	AGATGTCATGAAGGAGATGGGAGGCCATCACAAACCCCCGGGCTCAAGGGGGGCTATAAGTT	282
Flt3-CreERT2	404	Thymus	CD4	AGATGTCATGAAGGAGATGGGAGGCCATCACAAACCCCCGGGCTCAAGGGGGGCTATAAGTT	237
Flt3-CreERT2	477	Thymus	CD4	AGATGTCATGAAGGAGATGGGAGGCCATCACAATTGTGGCCCTCTGTGTGCTCAAGGGGGGCTATAAGTT	232
Flt3-CreERT2	404	Thymus	CD4	AGATGTCATGAAGGAGATGGGAGGCCATCACAGAGTTGTGGCCCTCTGTGTGCTCAAGGGGGGCTATAAGTT	212
Flt3-CreERT2	477	Thymus	CD4	AGATGTCATGAAGGAGATGGGAGGCCATCAAAAATATTGTGGCCCTCTGTGTGCTCAAGGGGGGCTATAAGTT	190
Flt3-CreERT2	477	Thymus	CD4	AGATGTCATGAAGGAGATGGGAGGCCATCACTTTGTGGCCCTCTGTGTGCTCAAGGGGGGCTATAAGTT	188
Flt3-CreERT2	477	Thymus	CD4	AGATGTCATGAAGGAGATGGGAGGCCATCACACTTGTGGCCCTCTGTGTGCTCAAGGGGGGCTATAAGTT	184
Flt3-CreERT2	404	Thymus	CD4	AGATGTCATGAAGGAGATGGGAGGCCATCACAACCTTGTGGCCCTCTGTGTGCTCAAGGGGGGCTATAAGTT	179
Flt3-CreERT2	477	Thymus	CD4	AGATGTCATGAAGGAGATGGGAGGCCATCACGGGTTTGTGGCCCTCTGTGTGCTCAAGGGGGGCTATAAGTT	179
Flt3-CreERT2	477	Thymus	CD4	AGATGTCATGAAGGAGATGGGAGGCCATCACAAGCTTGTGGCCCTCTGTGTGCTCAAGGGGGGCTATAAGTT	175
Flt3-CreERT2	477	Thymus	CD4	AGATGTCATGAAGGAGATGGGAGGCCATCACAGGGGGTTTGTGGCCCTCTGTGTGCTCAAGGGGGGCTATAAGTT	170
Flt3-CreERT2	404	Thymus	CD4	AGATGTCATGAAGGAGATGGGAGGCCATCACAAAATTGTGGCCCTCTGTGTGCTCAAGGGGGGCTATAAGTT	154
Flt3-CreERT2	404	Thymus	CD4	AGATGTCATGAAGGAGATGGGAGGCCATCACAGGGATTGTGGCCCTCTGTGTGCTCAAGGGGGGCTATAAGTT	153
Flt3-CreERT2	477	Thymus	CD4	AGATGTCATGAAGGAGATGGGAGGCCATCACAGGGGTTGTGGCCCTCTGTGTGCTCAAGGGGGGCTATAAGTT	152
Flt3-CreERT2	566	Thymus	CD4	AGATGTCATGAAGGAGATGGGAGGCCATCACTTGTGGCCCTCTGTGTGCTCAAGGGGGGCTATAAGTT	143
Flt3-CreERT2	477	Thymus	CD4	AGATGTCATGAAGGAGATGGGAGGCCATCACAAAATTGTGGCCCTCTGTGTGCTCAAGGGGGGCTATAAGTT	142
Flt3-CreERT2	477	Thymus	CD4	AGATGTCATGAAGGAGATGGGAGGCCATCACAGGTCTTTGTGGCCCTCTGTGTGCTCAAGGGGGGCTATAAGTT	133
Flt3-CreERT2	566	Thymus	CD4	AGATGTCATGAAGGAGATGGGAGGCCATCACAATTGTGGCCCTCTGTGTGCTCAAGGGGGGCTATAAGTT	130
Flt3-CreERT2	404	Thymus	CD4	AGATGTCATGAAGGAGATGGGAGGCCATCACAGGGATTGTGGCCCTCTGTGTGCTCAAGGGGGGCTATAAGTT	121
Flt3-CreERT2	404	Thymus	CD4	AGATGTCATGAAGGAGATGGGAGGCCATCACACCCTTGTGGCCCTCTGTGTGCTCAAGGGGGGCTATAAGTT	121
Flt3-CreERT2	477	Thymus	CD4	AGATGTCATGAAGGAGATGGGAGGCCATCACAAGGTTGTGGCCCTCTGTGTGCTCAAGGGGGGCTATAAGTT	119
Flt3-CreERT2	477	Thymus	CD4	AGATGTCATGAAGGAGATGGGAGGCCATCACAAGTAAAATTGTGGCCCTCTGTGTGCTCAAGGGGGGCTATAAGTT	118
Flt3-CreERT2	404	Thymus	CD4	AGATGTCATGAAGGAGATGGGAGGCCATCAACACCTTGTGGCCCTCTGTGTGCTCAAGGGGGGCTATAAGTT	117
Flt3-CreERT2	404	Thymus	CD4	AGATGTCATGAAGGAGATGGGAGGCCATCACAACCTTGTGGCCCTCTGTGTGCTCAAGGGGGGCTATAAGTT	97
Flt3-CreERT2	477	Thymus	CD4	AAATGTCATGAAGGAGATGGGAGGCCATCACAGTTTGTGGCCCTCTGTGTGCTCAAGGGGGGCTATAAGTT	84
Flt3-CreERT2	404	Thymus	CD4	AGATGTCATGAAGGAGATGGGAGGCCATCACATTTGTGGCCCTCTGTGTGCTCAAGGGGGGCTATAAGTT	79
Flt3-CreERT2	404	Thymus	CD4	AGATGTCATGAAGGAGATGGGAGGCCATCACATTTGTGGCCCTCTGTGTGCTCAAGGGGGGCTATAAGTT	77
Flt3-CreERT2	404	Thymus	CD4	AGATGTCATGAAGGAGATGGGAGGCCATCACAAAATTGTGGCCCTCTGTGTGCTCAAGGGGGGCTATAAGTT	74
Flt3-CreERT2	566	Thymus	CD4	AGATGTCATGAAGGAGATGGGAGGCCATCACACTTTGTGGCCCTCTGTGTGCTCAAGGGGGGCTATAAGTT	70
Flt3-CreERT2	404	Thymus	CD4	AGATGTCATGAAGGAGATGGGAGGCCATCACCCTTGTGACCCTCTGTGTGCTCAAGGGGGGCTATAAGTT	68
Flt3-CreERT2	566	Thymus	CD4	AGATGTCATGAAGGAGATGGGAGGCCATCACGGGATTGTGGCCCTCTGTGTGCTCAAGGGGGGCTATAAGTT	63
Flt3-CreERT2	566	Thymus	CD4	AGATGTCATGAAGGAGATGGGAGGCCATCACACCTCTTGTGGCCCTCTGTGTGCTCAAGGGGGGCTATAAGTT	61
Flt3-CreERT2	404	Thymus	CD4	AGATGTCATGAAGGAGATGGGAGGCCATCACAGATTGTGGCCCTCTGTGTGCTCAAGGAGGGCTATAAGTT	60
Flt3-CreERT2	404	Thymus	CD4	AGATGTCATGAAGGAGATGGGAGGCCATCACATCCTTGTGGCCCTCTGTGTGCTCAAGGGGGGCTATAAGTT	57
Flt3-CreERT2	404	Thymus	CD4	AGATGTCATGAAGGAGATGGGAGGCCATCACAAACCTTGTGGCCCTCTGTGTGCTCAAGGGGGGCTATAAGTT	53
Flt3-CreERT2	404	Thymus	CD4	AGATGTCATGAAGGAGATGGGAGGCCATCACATCTTGTGGCCCTCTGTGTGCTCAAGGGGGGCTATAAGTT	53
Flt3-CreERT2	404	Thymus	CD4	AGATGTCATGAAGGAGATGGGAGGCCATCACAAATTGTGGCCCTCTGTGTGCTCAAGGGGGGCTATAAGTT	52
Flt3-CreERT2	477	Thymus	CD4	AGATGTCATGAAGGAGATGGGAGGCCATCACATCCTTTGTGGCCCTCTGTGTGCTCAAGGGGGGCTATAAGTT	52
Flt3-CreERT2	566	Thymus	CD4	AGATGTCATGAAGGAGATGGGAGGCCATCACATGCCTTGTGGCCCTCTGTGTGCTCAAGGGGGACTATAAGTT	51
Flt3-CreERT2	404	Thymus	CD4	AGATGTCATGAAGGAGATGGGAGGCCATCACAGATTGTGGCCCTCTGTGTGCTCAAGGGGGCTATAAGTT	50
Flt3-CreERT2	404	Thymus	CD4	AGATGTCATGAGGGAGATGGGAGGCCATCACAGATTGTGGCCCTCTGTGTGCTCAAGGGGGGCTATAAGTT	48
Flt3-CreERT2	404	Thymus	CD4	AGATGTCATGAAGGAGATGGGAGGCCATCACAACCTTTGTGGCCCTCTGTGTGCTCAAGGGGGGCTATAAGTT	47
Flt3-CreERT2	404	Thymus	CD4	AGATGTCATGAAGGAGATGGGAGGCCATCACACCTTGTGGCCCTCTGTGTGCTCAAGGGGGGCTATAAGTT	46
Flt3-CreERT2	566	Thymus	CD4	AGATGTCATGAAGGAGATGGGAGGCCATCACAGTTGTGGCCCTCTGTGTGCTCAAGGGGGGCTATAAGTT	44
Flt3-CreERT2	404	Thymus	CD4	AGATGTCATGAAGGAGATAGGAGGCCATCACAGATTGTGGCCCTCTGTGTGCTCAAGGGGGGCTATAAGTT	43
Flt3-CreERT2	404	Thymus	CD4	AGATGTCATGAAGGAGATGGGAGGCCATCACACCTTGTGGCCCTCTGTGTGCTCAAGGGGGGCTATAAGTT	43
Flt3-CreERT2	404	Thymus	CD4	AAATGTCATGAAGGAGATGGGAGGCCATCACATTGTGGCCCTCTGTGTGCTCAAGGGGGGCTATAAGTT	42
Flt3-CreERT2	404	Thymus	CD4	AGATGTCATGAAGGAGATGGGAGGCCATCACAGATTGTGGCCCTCTGTGTGTTCAAGGGGGGCTATAAGTT	41
Flt3-CreERT2	566	Thymus	CD4	AGATGTCATGAAGGAGATGGGAGGCCATCACATGCCTTGTAGCCCTCTGTGTGCTCAAGGGGGGCTATAAGTT	41
Flt3-CreERT2	404	Thymus	CD4	AGATGTCATGAAGGAGATGGGAGACCATCACAGATTGTGGCCCTCTGTGTGCTCAAGGGGGGCTATAAGTT	40
Flt3-CreERT2	404	Thymus	CD4	AGATGTCATGAAGGAGATGGGAGGCCATTTTCGATTTGTGGCCCTCTGTGTGCTCAAGGGGGGCTATAAGTT	40
Flt3-CreERT2	566	Thymus	CD4	AGATGTCATGAAGGAGATGGGAGACCATCACATGCCTTGTGGCCCTCTGTGTGCTCAAGGGGGGCTATAAGTT	40
Flt3-CreERT2	404	Thymus	CD4	AGATGTCATGAAGGAGATGGGAGGCCATCACAACCCTTGTGGCCCTCTGTGTGCTCAAGGGGGGCTATAAGTT	39
Flt3-CreERT2	477	Thymus	CD4	AGATGTCATGAAGGAGATGGGAGGCCACCACAGTTTGTGGCCCTCTGTGTGCTCAAGGGGGGCTATAAGTT	39
Flt3-CreERT2	566	Thymus	CD4	AGATGTCATGAAGGAGATGGGAGGCCATCACACTATTGTGGCCCTCTGTGTGCTCAAGGGGGGCTATAAGTT	39
Flt3-CreERT2	566	Thymus	CD4	AGATGTCATGAAGGAGATGGGAGGCTATCACATGCCTTGTGGCCCTCTGTGTGCTCAAGGGGGGCTATAAGTT	39
Flt3-CreERT2	404	Thymus	CD4	AGATGTCATGAAGGAGATGGGAGGCCATCACGGTTGTGGCCCTCTGTGTGCTCAAGGGGGGCTATAAGTT	38
Flt3-CreERT2	566	Thymus	CD4	AGATGTCATGAAGGAGATGGGAGGCCATCACATGCCTTGCGGCCCTCTGTGTGCTCAAGGGGGGCTATAAGTT	38
Flt3-CreERT2	404	Thymus	CD4	AGATGTCATGAAGGAGATGGGAGGCCATCACGCTTTGTGGCCCTCTGTGTGCTCAAGGGGGGCTATAAGTT	37
Flt3-CreERT2	404	Thymus	CD4	AGATGTCATGAAGGAGATGGGAGGCCATCACTCTCCTTTGTGGCCCTCTGTGTGCTCAAGGGGGGCTATAAGTT	37
Flt3-CreERT2	404	Thymus	CD4	AGATGTCATGAAGGAGATGGGAGGCCATCACAATTTTGTGGCCCTCTGTGTGCTCAAGGGGGGCTATAAGTT	37
Flt3-CreERT2	404	Thymus	CD4	AGATGTCATGAAGGAGATGGGAGGCCATCACCCTTGTAGCCCTCTGTGTGCTCAAGGGGGGCTATAAGTT	36
Flt3-CreERT2	566	Thymus	CD4	AGATGTCATGAAGGAGATGGAAGGCCATCACATGCCTTGTGGCCCTCTGTGTGCTCAAGGGGGGCTATAAGTT	36
Flt3-CreERT2	566	Thymus	CD4	AGATGTCATGAAGGAGATGGGAGGCCATCACATGCCTTGTGGCCCCCTGTGTGCTCAAGGGGGGCTATAAGTT	36
Flt3-CreERT2	566	Thymus	CD4	AGATGTCATGAAGGAGATGGGAGGCCATCACATGCCTTGTGGCCCTCTGTGTGCTCAAGGGGGCTATAAGTT	36
Flt3-CreERT2	566	Thymus	CD4	AGATGTCATGAAGGAGATGGGAGGCCATCACATGCCTTGTGGCCTTCTGTGTGCTCAAGGGGGGCTATAAGTT	36
Flt3-CreERT2	404	Thymus	CD4	AGATGTCATGAAGGAGATGGGAGGCCATCACATCTTGTGGCCCTCTGTGTGCTCAAGGGGGGCTATAAGTT	35
Flt3-CreERT2	404	Thymus	CD4	AGATGTCATGAAGGAGATGGGAGGCCATCACAACAAACATTGTGGCCCTCTGTGTGCTCAAGGGGGGCTATAAGTT	35
Flt3-CreERT2	404	Thymus	CD4	AGATGTCATGAAGGAGATGGGAGGCCATCACAGATTGTAGCCCTCTGTGTGCTCAAGGGGGGCTATAAGTT	35
Flt3-CreERT2	404	Thymus	CD4	AGATGTCATGAAGGAGATGGGAGGCCATCACAGATTGTGGCTCTCTGTGTGCTCAAGGGGGGCTATAAGTT	35
Flt3-CreERT2	404	Thymus	CD4	AGATGTCATGAAGGAGATGGGAGGCCATCACAGATTGTGGTCCTCTGTGTGCTCAAGGGGGGCTATAAGTT	35
Flt3-CreERT2	566	Thymus	CD4	AGATGTCATGAAGGAGATGAGAGGCCATCACATGCCTTGTGGCCCTCTGTGTGCTCAAGGGGGGCTATAAGTT	35
Flt3-CreERT2	566	Thymus	CD4	AGATGTCATGAAGGAGATGGGAGGCCATCACAGGTTGTGGCCCTCTGTGTGCTCAAGGGGGGCTATAAGTT	35
Flt3-CreERT2	566	Thymus	CD4	AGATGTCATGAAGGAGATGGGAGGCCATCACATGCCTTGTGGCCCTCCGTGTGCTCAAGGGGGGCTATAAGTT	35
Flt3-CreERT2	404	Thymus	CD4	AGATGTCATGAAGGAGATAGGAGGCCATCACAGATTGTGGCCCTCTGTGTGCTCAAGGGGGGCTATAAGTT	34
Flt3-CreERT2	404	Thymus	CD4	AGATGTCATGAAGGAGATGGGAGGCCATCACCCCTTGTGGCCCTCTGTGTGCTCAAGGGGGGCTATAAGTT	34
Flt3-CreERT2	404	Thymus	CD4	AGATGTCATGAAGGAGATGGGAGGCCATCAAATTTGTGGCCCTCTGTGTGCTCAAGGGGGGCTATAAGTT	34
Flt3-CreERT2	404	Thymus	CD4	AGATGTCATGAAGGAGATGGGAGGCCATCACAGATTGTGGCCCTCTGTGTGCTCAAAGGGGGCTATAAGTT	34
Flt3-CreERT2	566	Thymus	CD4	AGATGTCATGAAGGAGATGGGAGGCCATTACATGCCTTGTGGCCCTCTGTGTGCTCAAGGGGGGCTATAAGTT	34
Flt3-CreERT2	404	Thymus	CD4	AGATGTCATGAAGGAGATGGGAGGCCATCACACCCCGTGGCCCTCTGTGTGCTCAAGGGGGGCTATAAGTT	33
Flt3-CreERT2	404	Thymus	CD4	AGATGTCATGAAGGAGATGGGAGGCCATCACAAACACTTGTGGCCCTCTGTGTGCTCAAGGGGGGCTATAAGTT	33
Flt3-CreERT2	404	Thymus	CD4	AGATGTCATGAAGGAGATGGGAGGCCATCACCTCTTGTGGCCCTCTGTGTGCTCAAGGGGGGCTATAAGTT	33
Flt3-CreERT2	566	Thymus	CD4	AGATGTCATGAAGGAGATGGGAGGCCATCAATTTTTGTGGCCCTCTGTGTGCTCAAGGGGGGCTATAAGTT	33
Flt3-CreERT2	566	Thymus	CD4	AGATGTCATGAAGGAGATGGGAGGCCATCACAAACCATTGTGGCCCTCTGTGTGCTCAAGGGGGGCTATAAGTT	33
Flt3-CreERT2	566	Thymus	CD4	AGATGTCATGAAGGAGATGGGAGGCCATCACATGCCTTGTGGCCCTCTGTGTGCCCAAGGGGGGCTATAAGTT	33
Flt3-CreERT2	566	Thymus	CD4	AGATGTCATGAAGGAGATGGGGGGCCATCACATGCCTTGTGGCCCTCTGTGTGCTCAAGGGGGGCTATAAGTT	33
Flt3-CreERT2	404	Thymus	CD4	AGATGTCATGAAGGAGATGGGAGGCCATCACCCTTGTGGCCCTCTGTGTACTCAAGGGGGGCTATAAGTT	32
Flt3-CreERT2	404	Thymus	CD4	AGATGTCATAAAGGAGATGGGAGGCCATCACAGATTGTGGCCCTCTGTGTGCTCAAGGGGGGCTATAAGTT	32
Flt3-CreERT2	404	Thymus	CD4	AAATGTCATGAAGGAGATGGGAGGCCATCACCCTTGTGGCCCTCTGTGTGCTCAAGGGGGGCTATAAGTT	31
Flt3-CreERT2	404	Thymus	CD4	AGATGTCATGAAGGAGATGGGAGGCCATCACAACCCCCTTTGTGGCCCTCTGTGTGCTCAAGGGGGGCTATAAGTT	31
Flt3-CreERT2	404	Thymus	CD4	AGATGTCATGAAGGAGATGGGAGGCCATCACCCCATTGTGGCCCTCTGTGTGCTCAAGGGGGGCTATAAGTT	31
Flt3-CreERT2	566	Thymus	CD4	AGATGTCATGAAGGAGATAGGAGGCCATCACATGCCTTGTGGCCCTCTGTGTGCTCAAGGGGGGCTATAAGTT	31
Flt3-CreERT2	566	Thymus	CD4	AGATGTCATGAAGGAGATGGGAGGCCATCACATGCCTTGTGGCCCTCTGTGTGCTCAAAGGGGGCTATAAGTT	31
Flt3-CreERT2	566	Thymus	CD4	AGATGTCATGAAGGAGATGGGAGGCCATCACATGTCTTGTGGCCCTCTGTGTGCTCAAGGGGGGCTATAAGTT	31
Flt3-CreERT2	404	Thymus	CD4	AGATGTCATGAAGGAGATGGGAGGCCATCACAGATTGTGGCCCTCTGTGTGCTCAAGGGAGGCTATAAGTT	30
Flt3-CreERT2	404	Thymus	CD4	AGATGTCATGAAGAAGATGGGAGGCCATCACCCTTGTGGCCCTCTGTGTGCTCAAGGGGGGCTATAAGTT	30
Flt3-CreERT2	404	Thymus	CD4	AGATGTCATGAAGGAGATGGGAGGTCATCACAGATTGTGGCCCTCTGTGTGCTCAAGGGGGGCTATAAGTT	30
Flt3-CreERT2	404	Thymus	CD4	AGATGTCATGAAGGAGATGGGGCTTGTGGCCCTCTGTGTGCTCAAGGGGGGCTATAAGTT	30
Flt3-CreERT2	404	Thymus	CD4	AGATGTCATGAAGAAGATGGGAGGCCATCACAGATTGTGGCCCTCTGTGTGCTCAAGGGGGGCTATAAGTT	29
Flt3-CreERT2	404	Thymus	CD4	AGATGTCATGAAGGAGATGGGAGGCCATCACAGCTTGTGGCCCTCTGTGTGCTCAAGGGGGGCTATAAGTT	29
Flt3-CreERT2	404	Thymus	CD4	AGATGTCATGAAGGAGATGGGAGGCCATCACATCTCTTGTGGCCCTCTGTGTGCTCAAGGGGGGCTATAAGTT	29
Flt3-CreERT2	404	Thymus	CD4	AGATGTCATGAAGGAGATGGGAGGCCATCACAGACTTGTGGCCCTCTGTGTGCTCAAGGGGGGCTATAAGTT	29
Flt3-CreERT2	404	Thymus	CD4	AGATGTCATGAAGGAGATGGGAGGCCATCACAGGGTTGTGGCCCTCTGTGTGCTCAAGGGGAGCTATAAGTT	29
Flt3-CreERT2	404	Thymus	CD4	AGATGTCATGAAGGAGATGGGAGGCCATCAGTCTTGTGGCCCTCTGTGTGCTCAAGGGGGGCTATAAGTT	29
Flt3-CreERT2	404	Thymus	CD4	AGATGTCATGAAGGAGATGGGAGGCCCTTTGTGGCCCTCTGTGTGCTCAAGGGGGGCTATAAGTT	29
Flt3-CreERT2	566	Thymus	CD4	AGATATCATGAAGGAGATGGGAGGCCATCACATGCCTTGTGGCCCTCTGTGTGCTCAAGGGGGGCTATAAGTT	29
Flt3-CreERT2	566	Thymus	CD4	AGATGTCATGAAGGAGATGGGAGGTCATCACATGCCTTGTGGCCCTCTGTGTGCTCAAGGGGGGCTATAAGTT	29
Flt3-CreERT2	404	Thymus	CD4	AGATGTCATGAAGGAGATGGGAGGCCATCAACACCTTGTGGCCCTCTGTGTGCTCAAGGGGGGCTATAAGTT	28
Flt3-CreERT2	404	Thymus	CD4	AGATGTCATGAAGGAGATGGGAGGCCATCACATTGTGGCCCTCTGTGTGCTCGAGGGGGGCTATAAGTT	28
Flt3-CreERT2	404	Thymus	CD4	AGATGTCATGAAGGAGATGGGAGGCCATCACATTCTTTGTGGCCCTCTGTGTGCTCAAGGGGGGCTATAAGTT	28
Flt3-CreERT2	404	Thymus	CD4	AGATGTCATGAAGGAGATGGGAGGCCATCCAAAATTTGTGGCCCTCTGTGTGCTCAAGGGGGGCTATAAGTT	28
Flt3-CreERT2	566	Thymus	CD4	AGATGTCATGAAAGAGATGGGAGGCCATCACATGCCTTGTGGCCCTCTGTGTGCTCAAGGGGGGCTATAAGTT	28
Flt3-CreERT2	566	Thymus	CD4	AGATGTCATGAAGGAGATGGGAGGCCATCACAGGCCTTGTGGCCCTCTGTGTGCTCAAGGGGGGCTATAAGTT	28
Flt3-CreERT2	566	Thymus	CD4	AGATGTCATGAAGGAGATGGGAGGCCATCACATGCCTTGTGGCCCTCTGTGTACTCAAGGGGGGCTATAAGTT	28
Flt3-CreERT2	566	Thymus	CD4	AGATGTCATGAAGGAGATGGGAGGCCATCACATGCCTTGTGGTCCTCTGTGTGCTCAAGGGGGGCTATAAGTT	28
Flt3-CreERT2	404	Thymus	CD4	AGATGTCATGAAGGAGATGGGAGACCATCACCCTTGTGGCCCTCTGTGTGCTCAAGGGGGGCTATAAGTT	27
Flt3-CreERT2	404	Thymus	CD4	AGATGTCATGAAGGAGATGGGAGGCCATCAAGATTGTGGCCCTCTGTGTGCTCAAGGGGGGCTATAAGTT	27
Flt3-CreERT2	404	Thymus	CD4	AGATGTCATGAAGGAGATGGGAGGCCATCACAGATTGTGGCCCTCTGTGTACTCAAGGGGGGCTATAAGTT	27
Flt3-CreERT2	404	Thymus	CD4	AGATGTCATGAAGGAGATGGGAGGCCATCACGGGATTGTGGCCCTCTGTGTGCTCAAGGGGGGCTATAAGTT	27
Flt3-CreERT2	404	Thymus	CD4	AGATGTCATGAAGGAGATGGGAGGCCATCAGCCTTGTGGCCCTCTGTGTGCTCAAGGGGGGCTATAAGTT	27
Flt3-CreERT2	404	Thymus	CD4	AGATGTCATGAAGGAGATGGGAGGCCATCATAATATTGTGGCCCTCTGTGTGCTCAAGGGGGGCTATAAGTT	27
Flt3-CreERT2	404	Thymus	CD4	AGATGTCATGAAGGAGATGGGAGGCTCCCCCCTTGTGGCCCTCTGTGTGCTCAAGGGGGGCTATAAGTT	27
Flt3-CreERT2	477	Thymus	CD4	GGATGTCATGAAGGAGATGGGAGGCCATCACAGTTTGTGGCCCTCTGTGTGCTCAAGGGGGGCTATAAGTT	27
Flt3-CreERT2	566	Thymus	CD4	AGATGTCATAAAGGAGATGGGAGGCCATCACATGCCTTGTGGCCCTCTGTGTGCTCAAGGGGGGCTATAAGTT	27
Flt3-CreERT2	566	Thymus	CD4	AGATGTCATGAAGGAGATGGGAGGCCATCACATGCCTTGTGGCCCTCTGTGTGCTCAAGGGGAGCTATAAGTT	27
Flt3-CreERT2	566	Thymus	CD4	AGATGTCATGAAGGAGATGGGAGGCCATCACATGCCTTGTGGCCCTCTGTGTGTTCAAGGGGGGCTATAAGTT	27
Flt3-CreERT2	404	Thymus	CD4	AGATGTCATGAAGGAGATGGGAGGCCATCACAAATTGTGGCCCTCTGTGTGCTCAAGGGGGGCTATAAGTT	26
Flt3-CreERT2	404	Thymus	CD4	AGATGTCATGAAGGAGATGGGAGGCCATCACCCTTGTGGCCCCCTGTGTGCTCAAGGGGGGCTATAAGTT	26
Flt3-CreERT2	404	Thymus	CD4	AGATGTCATGAAGGAGATGGGAGGCCATCCCCTTGTGGCCCTCTGTGTGCTCAAGGGGGGCTATAAGTT	26
Flt3-CreERT2	404	Thymus	CD4	AGATGTCATGAAGGAGATGGGAGGCCATCCCTTGTGGCCCTCTGTGTGCTCAAGGGGGGCTATAAGTT	26
Flt3-CreERT2	477	Thymus	CD4	AGATGTCATGAAGGAGATGGGAGGCCGCGGATTGTGGCCCTCTGTGTGCTCAAGGGGGGCTATAAGTT	26
Flt3-CreERT2	566	Thymus	CD4	AGATGTCATGAAGGAGATGGGAGGCCATCACATGCCTCGTGGCCCTCTGTGTGCTCAAGGGGGGCTATAAGTT	26
Flt3-CreERT2	566	Thymus	CD4	AGATGTCATGAAGGGGATGGGAGGCCATCACATGCCTTGTGGCCCTCTGTGTGCTCAAGGGGGGCTATAAGTT	26
Flt3-CreERT2	404	Thymus	CD4	AGATGTCATGAAGGAGATGGGAGGCCATCACAGATTGTGGCCCTCTGTGTGCTCAAGGGGGCTATAAGTT	25
Flt3-CreERT2	404	Thymus	CD4	AGATGTCATGAAGGAGATGGGAGGCCATCACCCCCCTTGTGGCCCTCTGTGTGCTCAAGGGGGGCTATAAGTT	25
Flt3-CreERT2	404	Thymus	CD4	AGATGTCATGAAGGAGATGGGAGGCCATCACCGCCTTGTGGCCCTCTGTGTGCTCAAGGGGGGCTATAAGTT	25
Flt3-CreERT2	404	Thymus	CD4	AGATGTCATGAAGGAGATGGGAGGCCATCACTCGTTTGTGGCCCTCTGTGTGCTCAAGGGGGGCTATAAGTT	25
Flt3-CreERT2	404	Thymus	CD4	AGATGTCATGAAGGAGATGGGAGGCCATCATAGATTGTGGCCCTCTGTGTGCTCAAGGGGGGCTATAAGTT	25
Flt3-CreERT2	404	Thymus	CD4	AGATGTTATGAAGGAGATGGGAGGCCATCACAGATTGTGGCCCTCTGTGTGCTCAAGGGGGGCTATAAGTT	25
Flt3-CreERT2	477	Thymus	CD4	AGATGTCATGAAGGAGATGAGAGGCCATCACATTGTGGCCCTCTGTGTGCTCAAGGGGGGCTATAAGTT	25
Flt3-CreERT2	566	Thymus	CD4	AAATGTCATGAAGGAGATGGGAGGCCATCACATGCCTTGTGGCCCTCTGTGTGCTCAAGGGGGGCTATAAGTT	25
Flt3-CreERT2	566	Thymus	CD4	AGATGTCATGAAGGAGATGGGAAGCCATCACATGCCTTGTGGCCCTCTGTGTGCTCAAGGGGGGCTATAAGTT	25
Flt3-CreERT2	404	Thymus	CD4	AGATGTCATGAAGGAGATGGGAAGCCATCACATTGTGGCCCTCTGTGTGCTCAAGGGGGGCTATAAGTT	24
Flt3-CreERT2	404	Thymus	CD4	AGATGTCATGAAGGAGATGGGGGGCCATCACAGATTGTGGCCCTCTGTGTGCTCAAGGGGGGCTATAAGTT	24
Flt3-CreERT2	404	Thymus	CD4	AGATGTCATGAAGGAGATGGGAGGCCATCACAAACCCTTGTGGCCCTCTGTGTGCTCAAGGGGGGCTATAAGTT	24
Flt3-CreERT2	404	Thymus	CD4	AGATGTCATGAAGGAGATGGGAGGCCATCACAACGGAAATTGTGGCCCTCTGTGTGCTCAAGGGGGGCTATAAGTT	24
Flt3-CreERT2	404	Thymus	CD4	AGATGTCATGAAGGAGATGGGAGGCCATCACCCTTGTGGCCCTCTGTGTGCTCAAGAGGGGCTATAAGTT	24
Flt3-CreERT2	566	Thymus	CD4	AGATGCCATGAAGGAGATGGGAGGCCATCACATGCCTTGTGGCCCTCTGTGTGCTCAAGGGGGGCTATAAGTT	24
Flt3-CreERT2	566	Thymus	CD4	AGATGTCATGAAGGAGATGGGAGGCCATCACATGCCTTGTGACCCTCTGTGTGCTCAAGGGGGGCTATAAGTT	24
Flt3-CreERT2	566	Thymus	CD4	AGATGTCATGAAGGAGATGGGAGGCCATCACATGCCTTGTGGCCCTCTGCGTGCTCAAGGGGGGCTATAAGTT	24
Flt3-CreERT2	566	Thymus	CD4	AGATGTCATGAAGGAGATGGGAGGCCATCAGGACATTGTGGCCCTCTGTGTGCTCAAGGGGGGCTATAAGTT	24
Flt3-CreERT2	566	Thymus	CD4	AGATGTCATGTAGGAGATGGGAGGCCATCACATGCCTTGTGGCCCTCTGTGTGCTCAAGGGGGGCTATAAGTT	24
Flt3-CreERT2	404	Thymus	CD4	AGATGTCATGAAGGAGATGGGAGGCCATCACAACCCTTGTGGCCCTCTGTGTGCTCAAGGGGGGCTATAAGTT	23
Flt3-CreERT2	404	Thymus	CD4	AGATGTCATGAAGGAGATGGGAGGCCATCACAACCTTTGTGGCCCTCTGTGTGCTCAAGGGGGGCTATAAGTT	23
Flt3-CreERT2	404	Thymus	CD4	AGATGTCATGAAGGAGATGGGAGGCCATCACAGCCTTGTGGCCCTCTGTGTGCTCAAGGGGGGCTATAAGTT	23
Flt3-CreERT2	404	Thymus	CD4	AGATGTCATGAAGGAGATGGGAGGCCATCACAGTTGTGGCCCTCTGTGTGCTCAAGGGGGGCTATAAGTT	23
Flt3-CreERT2	404	Thymus	CD4	AGATGTCATGAAGGAGATGGGAGGCCATCACATTTATTGTGGCCCTCTGTGTGCTCAAGGGGGGCTATAAGTT	23
Flt3-CreERT2	404	Thymus	CD4	AGATGTCATGAAGGAGATGGGAGGCCATCACAAGGCTTGTGGCCCTCTGTGTGCTCAAGGGGGGCTATAAGTT	23
Flt3-CreERT2	404	Thymus	CD4	AGATGTCATGAAGGAGATGGGAGGCCATCACGGATTGTGGCCCTCTGTGTGCTCAAGGGGGGCTATAAGTT	23
Flt3-CreERT2	404	Thymus	CD4	AGATGTCATGAAGGGGATGGGAGGCCATCACAGATTGTGGCCCTCTGTGTGCTCAAGGGGGGCTATAAGTT	23
Flt3-CreERT2	477	Thymus	CD4	AGATGTCATGAAGGAGATGGGAGGCCATCACAGTTTGTGGCCCTCCGTGTGCTCAAGGGGGGCTATAAGTT	23
Flt3-CreERT2	566	Thymus	CD4	AGATGTCATGAAGAAGATGGGAGGCCATCACATGCCTTGTGGCCCTCTGTGTGCTCAAGGGGGGCTATAAGTT	23
Flt3-CreERT2	566	Thymus	CD4	AGATGTCATGAAGGAGATGGGAGGCCATCACATGCCTTGTGGCCCTCTGTGTGCTCAAGGAGGGCTATAAGTT	23
Flt3-CreERT2	566	Thymus	CD4	AGATGTCATGAAGGAGATGGGAGGCCATCACATGCCTTGTGGCTCTCTGTGTGCTCAAGGGGGGCTATAAGTT	23
Flt3-CreERT2	404	Thymus	CD4	AGATGTCATGAAGGAGATGGGAGGCCATCACAGATTGTAGCCCTCTGTGTGCTCAAGGGGGGCTATAAGTT	22
Flt3-CreERT2	404	Thymus	CD4	AGATGTCATGAAGGAGATGGGAGGCCATCACAGATTGTGGCCCTCTGTGTACTCAAGGGGGGCTATAAGTT	22
Flt3-CreERT2	404	Thymus	CD4	AGATGTCATGAAAGAGATGGGAGGCCATCACCCTTGTGGCCCTCTGTGTGCTCAAGGGGGGCTATAAGTT	22
Flt3-CreERT2	404	Thymus	CD4	AGATGTCATGAAGGAGATGGGAGGCCATCACAGATTGTGGCCCTCCGTGTGCTCAAGGGGGGCTATAAGTT	22
Flt3-CreERT2	404	Thymus	CD4	AGATGTCATGAAGGAGATGGGAGGCCATCACCCTTGTGGCCCTCTGTGTGCTCAAGGGGGCTATAAGTT	22
Flt3-CreERT2	477	Thymus	CD4	AGATGTCATGAAGGAGATGGGAGACCATCACAGTTTGTGGCCCTCTGTGTGCTCAAGGGGGGCTATAAGTT	22
Flt3-CreERT2	566	Thymus	CD4	AGATGTCATGAAGGAAATGGGAGGCCATCACATGCCTTGTGGCCCTCTGTGTGCTCAAGGGGGGCTATAAGTT	22
Flt3-CreERT2	566	Thymus	CD4	AGATGTCATGAAGGAGATGGGAGGCCACCACATGCCTTGTGGCCCTCTGTGTGCTCAAGGGGGGCTATAAGTT	22
Flt3-CreERT2	566	Thymus	CD4	AGATGTCATGAAGGAGATGGGAGGCCATCACATGCCTTGTGGCCCTCTGTGCGCTCAAGGGGGGCTATAAGTT	22
Flt3-CreERT2	566	Thymus	CD4	AGATGTCATGAAGGAGATGGGAGGCCATCTCATGCCTTGTGGCCCTCTGTGTGCTCAAGGGGGGCTATAAGTT	22
Flt3-CreERT2	404	Thymus	CD4	AGATGTCATAAAGGAGATGGGAGGCCATCACAGATTGTGGCCCTCTGTGTGCTCAAGGGGGGCTATAAGTT	21
Flt3-CreERT2	404	Thymus	CD4	AGATGTCATGAAGGAGATGGGAGGCCATCACACGCTTGTGGCCCTCTGTGTGCTCAAGGGGGGCTATAAGTT	21
Flt3-CreERT2	404	Thymus	CD4	AGATGTCATGAAGGAGATGGGAGACCATCACCCTTGTGGCCCTCTGTGTGCTCAAGGGGGGCTATAAGTT	21
Flt3-CreERT2	404	Thymus	CD4	AGATGTCATGAAGGAGATGGGAGGCCATCACAGATTGTGACCCTCTGTGTGCTCAAGGGGGGCTATAAGTT	21
Flt3-CreERT2	404	Thymus	CD4	AGATGTCATGAAGGAGATGGGAGGCCATCACAGATTGTGGCCCTCTGTATGCTCAAGGGGGGCTATAAGTT	21
Flt3-CreERT2	404	Thymus	CD4	AGATGTCATGAAGGAGATGGGAGGCCATCACAGATTGTGGCCCTCTGTGTGCTTAAGGGGGGCTATAAGTT	21
Flt3-CreERT2	404	Thymus	CD4	AGATGTCATGAAGGAGATGGGAGGCTATCACCCTTGTGGCCCTCTGTGTGCTCAAGGGGGGCTATAAGTT	21
Flt3-CreERT2	566	Thymus	CD4	AGATGTCATGAAGGAGACGGGAGGCCATCACATGCCTTGTGGCCCTCTGTGTGCTCAAGGGGGGCTATAAGTT	21
Flt3-CreERT2	566	Thymus	CD4	AGATGTCATGAAGGAGATGGGAGGCCATCACACGCCTTGTGGCCCTCTGTGTGCTCAAGGGGGGCTATAAGTT	21
Flt3-CreERT2	566	Thymus	CD4	AGATGTCATGAAGGAGATGGGAGGCCATCACATGCCCTGTGGCCCTCTGTGTGCTCAAGGGGGGCTATAAGTT	21
Flt3-CreERT2	566	Thymus	CD4	AGATGTCATGAAGGAGATGGGAGGCCATCACATGCCTTGTGGCCCTCTATGTGCTCAAGGGGGGCTATAAGTT	21
Flt3-CreERT2	566	Thymus	CD4	AGATGTCATGAAGGAGATGGGAGGCCATCACATGCCTTGTGGCCCTCTGTGTGCTCAAGAGGGGCTATAAGTT	21
Flt3-CreERT2	566	Thymus	CD4	AGATGTCATGAAGGAGATGGGAGGCCATCACATGCCTTGTGGCCCTCTGTGTGCTCAAGGGGGGCTATAAGCT	21
Flt3-CreERT2	566	Thymus	CD4	AGATGTCATGAAGGAGATGGGAGGCCATCACATGCCTTGTGGCCCTCTGTGTGCTCGAGGGGGGCTATAAGTT	21
Flt3-CreERT2	404	Thymus	CD4	AGATGTCATGAAGGAGATGGGAGGCCATCACAGATTGTGGCCCTCTGTGTGCTCAAGGGGAGCTATAAGTT	20
Flt3-CreERT2	404	Thymus	CD4	AGATGTCATGAAGGAGATGGGAGGCCATCACCCTTGTGGCCCTCTGTGTGCTCAAGGGGGCTATAAGTT	20
Flt3-CreERT2	404	Thymus	CD4	AGATGTCATGAAGGAGATGGGAGGCCATCACGGATTGTGGCCCTCTGTGTGCTCAAGGGGGGCTATAAGTT	20
Flt3-CreERT2	404	Thymus	CD4	AGATGTCATGAAGGAGATGGGAGGCCATCACTTTGTGGCCCTCTGTGTGCTCAAGGGGGGCTATAAGTT	20
Flt3-CreERT2	404	Thymus	CD4	AGATGTCATGAAAGAGATGGGAGGCCATCACAGATTGTGGCCCTCTGTGTGCTCAAGGGGGGCTATAAGTT	20
Flt3-CreERT2	404	Thymus	CD4	AGATGTCATGAAGGAGATGGGAGGCCATCACACCCCTGTGGCCCTCTGTGTGCTCAAGGGGGGCTATAAGTT	20
Flt3-CreERT2	404	Thymus	CD4	AGATGTCATGAAGGAGATGGGAGGCCATCACCCTTGTGGCCCTCTGTGTACTCAAGGGGGGCTATAAGTT	20
Flt3-CreERT2	404	Thymus	CD4	AGATGTCATGAAGGAGATGGGAGGCCATCAGGGATTTGTGGCCCTCTGTGTGCTCAAGGGGGGCTATAAGTT	20
Flt3-CreERT2	404	Thymus	CD4	AGATGTCATGAAGGAGATGGGAGGCCATCTTTGTGGCCCTCTGTGTGCTCAAGGGGGGCTATAAGTT	20
Flt3-CreERT2	404	Thymus	CD4	AGATGTCATGAAGGAGATGGGAGGCTATCACAGATTGTGGCCCTCTGTGTGCTCAAGGGGGGCTATAAGTT	20
Flt3-CreERT2	404	Thymus	CD4	AGATGTCATGAAGGAGATGGGGGGCCATCACAGATTGTGGCCCTCTGTGTGCTCAAGGGGGGCTATAAGTT	20
Flt3-CreERT2	477	Thymus	CD4	AGATGTCATGAAGGAGATGGGAGGCCATCACAGCTTGTGGCCCTCTGTGTGCTCAAGGGGGGCTATAAGTT	20
Flt3-CreERT2	477	Thymus	CD4	AGATGTCATGAAGGAGATGGGAGGCCATCTGTGTGAAGGAGATGTGGCCCTCTGTGTGCTCAAGGGGGGCTATAAGTT	20
Flt3-CreERT2	566	Thymus	CD4	AGATGTCATGAAGGAGATGGGAGGCCATCACATGCCTTGTGGCCCTCTGTGTGCTCAAGGGGGGCTGTAAGTT	20
Flt3-CreERT2	566	Thymus	CD4	AGATGTCATGAAGGAGATGGGAGGCCATCATATGCCTTGTGGCCCTCTGTGTGCTCAAGGGGGGCTATAAGTT	20
Flt3-CreERT2	566	Thymus	CD4	AGATGTCATGAAGGAGATGGGAGGCCATCGCATGCCTTGTGGCCCTCTGTGTGCTCAAGGGGGGCTATAAGTT	20
Flt3-CreERT2	404	Thymus	CD4	AGATGTCATGAAGGAGATGGGAGGCCATCACAGATTGTGGCCTTCTGTGTGCTCAAGGGGGGCTATAAGTT	19
Flt3-CreERT2	404	Thymus	CD4	AGATGTCATGAAGGAGATGGGAGGCCATCACAGATTGTGGCTCTCTGTGTGCTCAAGGGGGGCTATAAGTT	19
Flt3-CreERT2	404	Thymus	CD4	AGATGTCATGAAGGAGATGGGAGGCCATCACAGGTCTTGTGGCCCTCTGTGTGCTCAAGGGGGGTTATAAGTT	19
Flt3-CreERT2	404	Thymus	CD4	AGATGTCATGAAGGAGATGGGAGGCCATCACATGTTCGTTGTGGCCCTCTGTGTGCTCAAGGGGGGCTATAAGTT	19
Flt3-CreERT2	404	Thymus	CD4	AGATGTCATGAAGGAGATGGAAGGCCATCACAGATTGTGGCCCTCTGTGTGCTCAAGGGGGGCTATAAGTT	19
Flt3-CreERT2	404	Thymus	CD4	AGATGTCATGAAGGAGATGGGAGGCCATCACAGGGAGCGTTGTGGCCCTCTGTGTGCTCAAGGGGGGCTATAAGTT	19
Flt3-CreERT2	404	Thymus	CD4	AGATGTCATGAAGGAGATGGGAGGCCATTACAGATTGTGGCCCTCTGTGTGCTCAAGGGGGGCTATAAGTT	19
Flt3-CreERT2	404	Thymus	CD4	AGATGTCATGAAGGGGATGGGAGGCCATCACCCTTGTGGCCCTCTGTGTGCTCAAGGGGGGCTATAAGTT	19
Flt3-CreERT2	566	Thymus	CD4	AGATGTCATGAAGGAGATGGGAGGCCATCAGGACCTTGTGGCCCTCTGTGTGCTCAAGGGGGGCTATAAGTT	19
Flt3-CreERT2	404	Thymus	CD4	AGATGCCATGAAGGAGATGGGAGGCCATCACAGATTGTGGCCCTCTGTGTGCTCAAGGGGGGCTATAAGTT	18
Flt3-CreERT2	404	Thymus	CD4	AGATGTCATGAAGGAGATGGGAGGCCATCACACCCTTTGTGGCCCTCTGTGTGCTCAAGGGGGGCTATAAGTT	18
Flt3-CreERT2	404	Thymus	CD4	AGATGTCATGAAGGAGATGGGAGGCCATCACAGATTGTGGCCCTCTGTGTGTTCAAGGGGGGCTATAAGTT	18
Flt3-CreERT2	404	Thymus	CD4	AGATGTCATGAAGGAGATGGGAGGCCATCACTTGTGGCCCTCTGTGTGCTCAAGGGGGGCTATAAGTT	18
Flt3-CreERT2	404	Thymus	CD4	AGATGTCATGAAGGAGATGGGAGGCTATCACAGATTGTGGCCCTCTGTGTGCTCAAGGGGGGCTATAAGTT	18
Flt3-CreERT2	404	Thymus	CD4	AGATGTCATGAAGGAGATGGGAGGCCACCACAGATTGTGGCCCTCTGTGTGCTCAAGGGGGGCTATAAGTT	18
Flt3-CreERT2	404	Thymus	CD4	AGATGTCATGAAGGAGATGGGAGGCCATCACAAGCCTTGTGGCCCTCTGTGTGCTCAAGGGGGGCTATAAGTT	18
Flt3-CreERT2	404	Thymus	CD4	AGATGTCATGAAGGAGATGGGAGGCCATCACAGATTGTGGCCCCCTGTGTGCTCAAGGGGGGCTATAAGTT	18
Flt3-CreERT2	404	Thymus	CD4	AGATGTCATGAAGGAGATGGGAGGCCATCACAGATTGTGGCCCTCTGTGTGCTCAAGGGGGACTATAAGTT	18
Flt3-CreERT2	404	Thymus	CD4	AGATGTCATGAAGGAGATGGGAGGCCATCACAGATTGTGGCCCTCTGTGTGCTCAAGGGGGGCCATAAGTT	18
Flt3-CreERT2	404	Thymus	CD4	AGATGTCATGAAGGAGATGGGAGGCCATCACAGATTGTGGCCCTCTGTGTGCTCGAGGGGGGCTATAAGTT	18
Flt3-CreERT2	404	Thymus	CD4	AGATGTCATGAAGGAGATGGGAGGCCATCACCCCTGTGGCCCTCTGTGTGCTCAAGGGGGGCTATAAGTT	18
Flt3-CreERT2	566	Thymus	CD4	AGATGTCATGAAGGAGATGGGAGGCCATCACATGCCTTGTGGCCCTCTGTATGCTCAAGGGGGGCTATAAGTT	18
Flt3-CreERT2	566	Thymus	CD4	AGATGTCATGAAGGAGATGGGAGGCCATCACATGCCTTGTGGCCCTCTGTGTGCTCAAGGGGGGCCATAAGTT	18
Flt3-CreERT2	566	Thymus	CD4	AGATGTCATGAAGGAGATGGGAGGCCATCACATGCCTTGTGGCCCTCTGTGTGCTCAAGGGGGGCTATAGGTT	18
Flt3-CreERT2	566	Thymus	CD4	AGATGTCATGAAGGAGATGGGAGGCCATCACATGCCTTGTGGCCCTCTGTGTGCTCAAGGGGGGCTATGAGTT	18
Flt3-CreERT2	404	Thymus	CD4	AGATGTCATGAAGGAGATGGGAAGCCATCACCCTTGTGGCCCTCTGTGTGCTCAAGGGGGGCTATAAGTT	17
Flt3-CreERT2	404	Thymus	CD4	AGATGTCATGAAGGAGATGGGAGGCCATCACAGATTGTGGCCCTCCGTGTGCTCAAGGGGGGCTATAAGTT	17
Flt3-CreERT2	404	Thymus	CD4	AGATGTCATGAAGGAGATGGGAGGCCATCACAGATTGTGGCCCTCTGTGTGCTCAAGGGGGGCCATAAGTT	17
Flt3-CreERT2	404	Thymus	CD4	AGATGTCATGAAGGAGATGGGAGGCCATTACAGATTGTGGCCCTCTGTGTGCTCAAGGGGGGCTATAAGTT	17
Flt3-CreERT2	404	Thymus	CD4	AGATGCCATGAAGGAGATGGGAGGCCATCACAGATTGTGGCCCTCTGTGTGCTCAAGGGGGGCTATAAGTT	17
Flt3-CreERT2	404	Thymus	CD4	AGATGTCATGAAGGAAATGGGAGGCCATCACAGGGTTGTGGCCCTCTGTGTGCTCAAGGGGGGCTATAAGTT	17
Flt3-CreERT2	404	Thymus	CD4	AGATGTCATGAAGGAGATGGGAGGCCATCACAAATTTTGTGGCCCTCTGTGTGCTCAAGGGGGGCTATAAGTT	17
Flt3-CreERT2	404	Thymus	CD4	AGATGTCATGAAGGAGATGGGAGGCCATCACACTCTTGTGGCCCTCTGTGTGCTCAAGGGGGGCTATAAGTT	17
Flt3-CreERT2	404	Thymus	CD4	AGATGTCATGAAGGAGATGGGAGGCCATCACAGATTGTGGCCCTCTGTGCGCTCAAGGGGGGCTATAAGTT	17
Flt3-CreERT2	404	Thymus	CD4	AGATGTCATGAAGGAGATGGGAGGCCATCACAGATTGTGGCCCTCTGTGTGCTCAAGGGAGGCTATAAGTT	17
Flt3-CreERT2	404	Thymus	CD4	AGATGTCATGAAGGAGATGGGAGGCCATCACAGATTGTGGCCCTCTGTGTGCTCAAGGGGGGCTATAGGTT	17
Flt3-CreERT2	404	Thymus	CD4	AGATGTCATGAAGGAGATGGGAGGCCATCACAGATTGTGGCCCTCTGTGTGCTCAGGGGGGGCTATAAGTT	17
Flt3-CreERT2	404	Thymus	CD4	AGATGTCATGAAGGAGATGGGAGGCCATCACCCTTGTGGCCCTCTGTGTGCTCAAAGGGGGCTATAAGTT	17
Flt3-CreERT2	404	Thymus	CD4	AGATGTCATGAAGGAGATGGGAGGCCATCACCCTTGTGGCCCTCTGTGTGCTCAAGGGGGGTTATAAGTT	17
Flt3-CreERT2	404	Thymus	CD4	AGATGTCATGAAGGAGATGGGAGGCCATCACCCTTGTGGCCCTCTGTGTGCTCGAGGGGGGCTATAAGTT	17
Flt3-CreERT2	404	Thymus	CD4	AGATGTCATGAAGGAGATGGGAGGCCATCAGTTTTTGTGGCCCTCTGTGTGCTCAAGGGGGGCTATAAGTT	17
Flt3-CreERT2	404	Thymus	CD4	AGATGTCATGAAGGAGATGGGAGGCCATCCCACCCCCTTGTGGCCCTCTGTGTGCTCAAGGGGGGCTATAAGTT	17
Flt3-CreERT2	477	Thymus	CD4	AGATGTCATGAAGGAGATGGGAGGCCATCACAGTTTGTGGCCCCCTGTGTGCTCAAGGGGGGCTATAAGTT	17
Flt3-CreERT2	566	Thymus	CD4	AGATGTCATGAAGGAGATGGGAGGCCATCACATGCCTTGTGGCCCTCTGTGTGCTCAGGGGGGGCTATAAGTT	17
Flt3-CreERT2	566	Thymus	CD4	AGATGTCATGAAGGAGATGGGAGGCCATCACGTGCCTTGTGGCCCTCTGTGTGCTCAAGGGGGGCTATAAGTT	17
Flt3-CreERT2	566	Thymus	CD4	AGATGTCATGAAGGAGTTGGGAGGCCATCACATGCCTTGTGGCCCTCTGTGTGCTCAAGGGGGGCTATAAGTT	17
Flt3-CreERT2	566	Thymus	CD4	AGATGTCATGAGGGAGATGGGAGGCCATCACATGCCTTGTGGCCCTCTGTGTGCTCAAGGGGGGCTATAAGTT	17
Flt3-CreERT2	566	Thymus	CD4	AGATGTCTTGAAGGAGATGGGAGGCCATCACATGCCTTGTGGCCCTCTGTGTGCTCAAGGGGGGCTATAAGTT	17
Flt3-CreERT2	404	Thymus	CD4	AGATGTCATGAAAGAGATGGGAGGCCATCACATTGTGGCCCTCTGTGTGCTCAAGGGGGGCTATAAGTT	16
Flt3-CreERT2	404	Thymus	CD4	AGATGTCATGAAGGAGATGGGAGGCCATCACAGATTGTGGCCCTCTGTGTGCTCAAGGGGGACTATAAGTT	16
Flt3-CreERT2	404	Thymus	CD4	AGATGTCATGAAGGAGATGGGAGGCCATCATTGTGGCCCTCTGTGTGCTCAAGGGGGGCTATAAGTT	16
Flt3-CreERT2	404	Thymus	CD4	AGATGTCATGAAGGGGATGGGAGGCCATCACCCTTGTGGCCCTCTGTGTGCTCAAGGGGGGCTATAAGTT	16
Flt3-CreERT2	404	Thymus	CD4	AGATATCATGAAGGAGATGGGAGGCCATCACAGATTGTGGCCCTCTGTGTGCTCAAGGGGGGCTATAAGTT	16
Flt3-CreERT2	404	Thymus	CD4	AGATGTCATGAAGAAGATGGGAGGCCATCACAGATTGTGGCCCTCTGTGTGCTCAAGGGGGGCTATAAGTT	16
Flt3-CreERT2	404	Thymus	CD4	AGATGTCATGAAGGAGATGAGAGGCCATCACAGATTGTGGCCCTCTGTGTGCTCAAGGGGGGCTATAAGTT	16
Flt3-CreERT2	404	Thymus	CD4	AGATGTCATGAAGGAGATGGGAAGCCATCACAGATTGTGGCCCTCTGTGTGCTCAAGGGGGGCTATAAGTT	16
Flt3-CreERT2	404	Thymus	CD4	AGATGTCATGAAGGAGATGGGAGACCATCACATTGTGGCCCTCTGTGTGCTCAAGGGGGGCTATAAGTT	16
Flt3-CreERT2	404	Thymus	CD4	AGATGTCATGAAGGAGATGGGAGGCCATCACAGATTGTGGCCCTCTGTGTGCCCAAGGGGGGCTATAAGTT	16
Flt3-CreERT2	404	Thymus	CD4	AGATGTCATGAAGGAGATGGGAGGCCATCACAGATTGTGGCCCTCTGTGTGCTCAAGGGGAGCTATAAGTT	16
Flt3-CreERT2	404	Thymus	CD4	AGATGTCATGAAGGAGATGGGAGGCCATCACAGATTGTGGCCTTCTGTGTGCTCAAGGGGGGCTATAAGTT	16
Flt3-CreERT2	404	Thymus	CD4	AGATGTCATGAAGGAGATGGGAGGCCATCACCCTTGTGGCCCTCCGTGTGCTCAAGGGGGGCTATAAGTT	16
Flt3-CreERT2	404	Thymus	CD4	AGATGTCATGAAGGAGATGGGGGGCCATCACCCTTGTGGCCCTCTGTGTGCTCAAGGGGGGCTATAAGTT	16
Flt3-CreERT2	404	Thymus	CD4	AGATGTCATGAAGGAGGTGGGAGGCCATCACAGATTGTGGCCCTCTGTGTGCTCAAGGGGGGCTATAAGTT	16
Flt3-CreERT2	404	Thymus	CD4	GGATGTCATGAAGGAGATGGGAGGCCATCACAGATTGTGGCCCTCTGTGTGCTCAAGGGGGGCTATAAGTT	16
Flt3-CreERT2	477	Thymus	CD4	AGATGTCATGAAGGAGATGGGAGGCCATCACAGTTTGTGGCCCTCTGTGTGCTCAAGGGAGGCTATAAGTT	16
Flt3-CreERT2	566	Thymus	CD4	AGATGACATGAAGGAGATGGGAGGCCATCACATGCCTTGTGGCCCTCTGTGTGCTCAAGGGGGGCTATAAGTT	16
Flt3-CreERT2	566	Thymus	CD4	AGATGTCATGAAGGAGATGGGAGGCCATCACATGCCTTGTGGCCCTCTGTGTGCTCAAGGGGGGCTATAAATT	16
Flt3-CreERT2	566	Thymus	CD4	AGATGTCATGAAGGAGATGGGAGGCCATCACATGCCTTGTGGCCCTCTGTGTGCTCAAGGGGGGGCTATAAGTT	16
Flt3-CreERT2	566	Thymus	CD4	AGATGTCATGAAGGAGATGGGAGGCCATCACATGCCTTGTGGCCCTCTGTGTGCTCAAGGGGGGTTATAAGTT	16
Flt3-CreERT2	566	Thymus	CD4	AGATGTCATGAAGGAGATGGGAGGCCATCACATGCTTTGTGGCCCTCTGTGTGCTCAAGGGGGGCTATAAGTT	16
Flt3-CreERT2	566	Thymus	CD4	AGATGTTATGAAGGAGATGGGAGGCCATCACATGCCTTGTGGCCCTCTGTGTGCTCAAGGGGGGCTATAAGTT	16
Flt3-CreERT2	404	Thymus	CD4	AAATGTCATGAAGGAGATGGGAGGCCATCACCCTTGTGGCCCTCTGTGTGCTCAAGGGGGGCTATAAGTT	15
Flt3-CreERT2	404	Thymus	CD4	AGATGTCACGAAGGAGATGGGAGGCCATCACAGATTGTGGCCCTCTGTGTGCTCAAGGGGGGCTATAAGTT	15
Flt3-CreERT2	404	Thymus	CD4	AGATGTCATGAAGGAGATGGGAGGCCATCACAAGCCTTGTGGCCCTCTGTGTGCTCAAGGGGGGCTATAAGTT	15
Flt3-CreERT2	404	Thymus	CD4	AGATGTCATGAAGGAGATGGGAGGCCATCACAGATTGTGGTCCTCTGTGTGCTCAAGGGGGGCTATAAGTT	15
Flt3-CreERT2	404	Thymus	CD4	AGATGTCATGAAGGAGATGGGAGGCCATCACCCTTGTAGCCCTCTGTGTGCTCAAGGGGGGCTATAAGTT	15
Flt3-CreERT2	404	Thymus	CD4	AGATGTCATGAAGGAGATGGGAGGTCATCACAGATTGTGGCCCTCTGTGTGCTCAAGGGGGGCTATAAGTT	15
Flt3-CreERT2	404	Thymus	CD4	AGATGTCATGAAGGAGATGGGAGGCCATCACAGATTGTGGCCCTCTATGTGCTCAAGGGGGGCTATAAGTT	15
Flt3-CreERT2	404	Thymus	CD4	AGATGTCATGAAGGAGATGGGAGGCCATCACAGATTGTGGCCCTCTGTGTGCTCAAGAGGGGCTATAAGTT	15
Flt3-CreERT2	404	Thymus	CD4	AGATGTCATGAAGGAGATGGGAGGCCATCACAGATTGTGGCCTCTGTGTGCTCAAGGGGGGCTATAAGTT	15
Flt3-CreERT2	404	Thymus	CD4	AGATGTCATGAAGGAGATGGGAGGCCATCACAGTTGTGGCCCTCTGTGTGCTCAAGGGGGGCTATAAGTT	15
Flt3-CreERT2	404	Thymus	CD4	AGATGTCATGAAGGAGATGGGAGGCCATCACCCTCGTGGCCCTCTGTGTGCTCAAGGGGGGCTATAAGTT	15
Flt3-CreERT2	404	Thymus	CD4	AGATGTCATGAAGGAGATGGGAGGCCATCACCCTTGTGGCCCTCTGTGCGCTCAAGGGGGGCTATAAGTT	15
Flt3-CreERT2	404	Thymus	CD4	AGATGTCATGAAGGAGTTGGGAGGCCATCACAGATTGTGGCCCTCTGTGTGCTCAAGGGGGGCTATAAGTT	15
Flt3-CreERT2	566	Thymus	CD4	AGATGTCATGAAGGAGATGGGAGGCCATCACAAGCCTTGTGGCCCTCTGTGTGCTCAAGGGGGGCTATAAGTT	15
Flt3-CreERT2	566	Thymus	CD4	AGATGTCATGAAGGAGATGGGAGGCCATCACAGGATTGTGGCCCTCTGTGTGCTCAAGGGGGGCTATAAGTT	15
Flt3-CreERT2	566	Thymus	CD4	AGATGTCATGAAGGAGATGGGAGGCCATCACATGCCTTGTGGCCCTCTGTGTGCTCAAGGGAGGCTATAAGTT	15
Flt3-CreERT2	566	Thymus	CD4	AGATGTCATGAAGGAGATGGGAGGCCGTCACATGCCTTGTGGCCCTCTGTGTGCTCAAGGGGGGCTATAAGTT	15
Flt3-CreERT2	566	Thymus	CD4	AGATGTCATGAAGGAGGTGGGAGGCCATCACATGCCTTGTGGCCCTCTGTGTGCTCAAGGGGGGCTATAAGTT	15
Flt3-CreERT2	566	Thymus	CD4	AGATGTCATGGAGGAGATGGGAGGCCATCACATGCCTTGTGGCCCTCTGTGTGCTCAAGGGGGGCTATAAGTT	15
Flt3-CreERT2	566	Thymus	CD4	AGATGTCGTGAAGGAGATGGGAGGCCATCACATGCCTTGTGGCCCTCTGTGTGCTCAAGGGGGGCTATAAGTT	15
Flt3-CreERT2	566	Thymus	CD4	GGATGTCATGAAGGAGATGGGAGGCCATCACATGCCTTGTGGCCCTCTGTGTGCTCAAGGGGGGCTATAAGTT	15
Flt3-CreERT2	566	Thymus	CD4	TGATGTCATGAAGGAGATGGGAGGCCATCACATGCCTTGTGGCCCTCTGTGTGCTCAAGGGGGGCTATAAGTT	15
Flt3-CreERT2	404	Thymus	CD4	AGATGTCATGAAGGAGATGGGAGGCCATCACAAGGGTTGTGGCCCTCTGTGTGCTCAAGGGGGGCTATAAGTT	14
Flt3-CreERT2	404	Thymus	CD4	AGATGTCATGAAGGAGATGGGAGGCCATCACAGATTGTGGCCCTCTGTATGCTCAAGGGGGGCTATAAGTT	14
Flt3-CreERT2	404	Thymus	CD4	AGATGTCATGAAGGAGATGGGAGGCCATCACAGATTGTGGCCCTCTGTGTGCTTAAGGGGGGCTATAAGTT	14
Flt3-CreERT2	404	Thymus	CD4	AGATGTCATGAAGGAGATGGGAGGCCATCACAGGTTTGTGGCCCTCTGTGTGCTCAAGGGGGGCTATAAGTT	14
Flt3-CreERT2	404	Thymus	CD4	AGATGTCATGAAGGAGATGGGAGGCCATCACCCTTGTGGCCCTCTGTGTGCTCAAAGGGGGCTATAAGTT	14
Flt3-CreERT2	404	Thymus	CD4	AGATGTCATGAAGGAGATGGGAGGCCATCACCCTTGTGGCCCTCTGTGTGCTCAAGGGAGGCTATAAGTT	14
Flt3-CreERT2	404	Thymus	CD4	AGATGTCATGAAGGAGATGGGAGGCCATCACCCTTGTGGCCCTCTGTGTGCTCAAGGGGGTCTATAAGTT	14
Flt3-CreERT2	404	Thymus	CD4	AGATGTCATGAAGGAGATGGGAGGCCATCACCCTTGTGGCCTTCTGTGTGCTCAAGGGGGGCTATAAGTT	14
Flt3-CreERT2	404	Thymus	CD4	AGATGTCATGAAGGAGATGGGAGGCCATCATAGATTGTGGCCCTCTGTGTGCTCAAGGGGGGCTATAAGTT	14
Flt3-CreERT2	404	Thymus	CD4	AGATGTCATGAAGGAGATGGGAGGCCATCATCCTTGTGGCCCTCTGTGTGCTCAAGGGGGGCTATAAGTT	14
Flt3-CreERT2	404	Thymus	CD4	AGATGTCATGAAGGAGATGGGAGGCCATCGATGGCCCTCTGTGTGCTCAAGGGGGGCTATAAGTT	14
Flt3-CreERT2	404	Thymus	CD4	AGATGTCATGAAGGAGATGGGAGGCCATCACAGATTGCGGCCCTCTGTGTGCTCAAGGGGGGCTATAAGTT	14
Flt3-CreERT2	404	Thymus	CD4	AGATGTCATGAAGGAGATGGGAGGCCATCACAGATTGTGGCCCTCTGTGTGCTCAAGGGGGGGCTATAAGTT	14
Flt3-CreERT2	404	Thymus	CD4	AGATGTCATGAAGGAGATGGGAGGCCATCACATGTGTGTGCTCAAGGGGGGCTATAAGTT	14
Flt3-CreERT2	404	Thymus	CD4	AGATGTCATGAAGGAGATGGGAGGCCATCACATGTTGTGGCCCTCTGTGTGCTCAAGGGGGGCTATAAGTT	14
Flt3-CreERT2	404	Thymus	CD4	AGATGTCATGAAGGAGATGGGAGGCCATCACATTGTGGCCCTCTGTGTGCTCAAGGGGGTCTATAAGTT	14
Flt3-CreERT2	404	Thymus	CD4	AGATGTCATGAAGGAGATGGGAGGCCATCACCCTTGTGGCCCTCTGTATGCTCAAGGGGGGCTATAAGTT	14
Flt3-CreERT2	404	Thymus	CD4	AGATGTCATGAAGGAGATGGGAGGCCATCACCCTTGTGGCCCTCTGTGTGCCCAAGGGGGGCTATAAGTT	14
Flt3-CreERT2	404	Thymus	CD4	AGATGTCATGAAGGAGATGGGAGGCCATCACCCTTGTGGCCCTCTGTGTGTTCAAGGGGGGCTATAAGTT	14
Flt3-CreERT2	404	Thymus	CD4	AGATGTCATGAAGGAGATGGGAGGCCATCTCAGATTGTGGCCCTCTGTGTGCTCAAGGGGGGCTATAAGTT	14
Flt3-CreERT2	566	Thymus	CD4	AGATGTCACGAAGGAGATGGGAGGCCATCACATGCCTTGTGGCCCTCTGTGTGCTCAAGGGGGGCTATAAGTT	14
Flt3-CreERT2	566	Thymus	CD4	AGATGTCATGAAGGAGATGGGAGGCCATCACATGCCTTATGGCCCTCTGTGTGCTCAAGGGGGGCTATAAGTT	14
Flt3-CreERT2	566	Thymus	CD4	AGATGTCATGAAGGAGATGGGAGGCCATCACATGCCTTGTGGCCCTCTGTGTGCTTAAGGGGGGCTATAAGTT	14
Flt3-CreERT2	566	Thymus	CD4	AGATGTCATGAAGGAGATGGGAGGCCATCACATGCCTTGTGGCCCTTTGTGTGCTCAAGGGGGGCTATAAGTT	14
Flt3-CreERT2	404	Thymus	CD4	AGATGTCATGAAGGAGATGGGAGACCATCACAGATTGTGGCCCTCTGTGTGCTCAAGGGGGGCTATAAGTT	13
Flt3-CreERT2	404	Thymus	CD4	AGATGTCATGAAGGAGATGGGAGGCCACCACAGATTGTGGCCCTCTGTGTGCTCAAGGGGGGCTATAAGTT	13
Flt3-CreERT2	404	Thymus	CD4	AGATGTCATGAAGGAGATGGGAGGCCATCACAGATTATGGCCCTCTGTGTGCTCAAGGGGGGCTATAAGTT	13
Flt3-CreERT2	404	Thymus	CD4	AGATGTCATGAAGGAGATGGGAGGCCATCACAGATTGTGGCCCCCTGTGTGCTCAAGGGGGGCTATAAGTT	13
Flt3-CreERT2	404	Thymus	CD4	AGATGTCATGAAGGAGATGGGAGGCCATCACCCTTGTGACCCTCTGTGTGCTCAAGGGGGGCTATAAGTT	13
Flt3-CreERT2	404	Thymus	CD4	AGATGTCATGAAGGAGATGGGAGGCCATCACCCTTGTGGCCCTCTGTGTGCTCAAGGGGGACTATAAGTT	13
Flt3-CreERT2	404	Thymus	CD4	AGATGTCATGAAGGAGATGGGAGGCCATCACCTTGTGGCCCTCTGTGTGCTCAAGGGGGGCTATAAGTT	13
Flt3-CreERT2	404	Thymus	CD4	AGATGTCATGAAGGAGATGGGAGGCCATTACACGTTGTGGCCCTCTGTGTGCTCAAGGGGGGCTATAAGTT	13
Flt3-CreERT2	404	Thymus	CD4	AGATGTCATGAAGGGGATGGGAGGCCATCACAGATTGTGGCCCTCTGTGTGCTCAAGGGGGGCTATAAGTT	13
Flt3-CreERT2	404	Thymus	CD4	AGATGTCATGAGGGAGATGGGAGGCCATCACAGATTGTGGCCCTCTGTGTGCTCAAGGGGGGCTATAAGTT	13
Flt3-CreERT2	404	Thymus	CD4	AGATGTTATGAAGGAGATGGGAGGCCATCACAGATTGTGGCCCTCTGTGTGCTCAAGGGGGGCTATAAGTT	13
Flt3-CreERT2	404	Thymus	CD4	AAATGTCATGAAGGAGATGGGAGGCCATCACAGATTGTGGCCCTCTGTGTGCTCAAGGGGGGCTATAAGTT	13
Flt3-CreERT2	404	Thymus	CD4	AGATGTCATGAAGGAAATGAGAGGCCATCACAGGGTTGTGGCCCTCTGTGTGCTCAAGGGGGGCTATAAGTT	13
Flt3-CreERT2	404	Thymus	CD4	AGATGTCATGAAGGAGATGGGAGGCCACCACCCTTGTGGCCCTCTGTGTGCTCAAGGGGGGCTATAAGTT	13
Flt3-CreERT2	404	Thymus	CD4	AGATGTCATGAAGGAGATGGGAGGCCATCACAGATTGTGGCCCTCTGCGTGCTCAAGGGGGGCTATAAGTT	13
Flt3-CreERT2	404	Thymus	CD4	AGATGTCATGAAGGAGATGGGAGGCCATCACAGATTGTGGCCCTCTGTGTGCTCAAGGGGGGCTATAAGCT	13
Flt3-CreERT2	404	Thymus	CD4	AGATGTCATGAAGGAGATGGGAGGCCATCACAGCCTTGTGGCCCTCTGTGTGCTCAAGGGGGGCTATAAGTT	13
Flt3-CreERT2	404	Thymus	CD4	AGATGTCATGAAGGAGATGGGAGGCCATCACAGCTTGTGGCCCTCTGTGTGCTCAAGGGGGGCTATAAGTT	13
Flt3-CreERT2	404	Thymus	CD4	AGATGTCATGAAGGAGATGGGAGGCCATCACAGTTTGTGGCCCTCTGTGTGCTCAAGGGGGGCTATAAGTT	13
Flt3-CreERT2	404	Thymus	CD4	AGATGTCATGAAGGAGATGGGAGGCCATCACCCTTGCGGCCCTCTGTGTGCTCAAGGGGGGCTATAAGTT	13
Flt3-CreERT2	404	Thymus	CD4	AGATGTCATGAAGGAGATGGGAGGCCATCACCCTTGTGGCCCTCTGCGTGCTCAAGGGGGGCTATAAGTT	13
Flt3-CreERT2	404	Thymus	CD4	AGATGTCATGAAGGAGATGGGAGGCCATCACCCTTGTGGCCCTCTGTGTGCTCAAGGGAGGCTATAAGTT	13
Flt3-CreERT2	404	Thymus	CD4	AGATGTCATGAAGGAGATGGGAGGCCATCACCCTTGTGGCCCTCTGTGTGCTCAAGGGGGGCTTTAAGTT	13
Flt3-CreERT2	404	Thymus	CD4	AGATGTCATGAAGGAGATGGGAGGCCATCACCCTTGTGGCTCTCTGTGTGCTCAAGGGGGGCTATAAGTT	13
Flt3-CreERT2	404	Thymus	CD4	AGATGTCATGAAGGAGATGGGAGGCCATCGCAGATTGTGGCCCTCTGTGTGCTCAAGGGGGGCTATAAGTT	13
Flt3-CreERT2	404	Thymus	CD4	AGATGTCATGAAGGAGATGGGAGGTCATCACCCTTGTGGCCCTCTGTGTGCTCAAGGGGGGCTATAAGTT	13
Flt3-CreERT2	404	Thymus	CD4	AGATGTCGTGAAGGAGATGGGAGGCCATCACAGATTGTGGCCCTCTGTGTGCTCAAGGGGGGCTATAAGTT	13
Flt3-CreERT2	477	Thymus	CD4	AGATGCCATGAAGGAGATGGGAGGCCATCACAGTTTGTGGCCCTCTGTGTGCTCAAGGGGGGCTATAAGTT	13
Flt3-CreERT2	477	Thymus	CD4	AGATGTCATGAAGGAGATGGGAGGCCATCACAGTTTGCGGCCCTCTGTGTGCTCAAGGGGGGCTATAAGTT	13
Flt3-CreERT2	477	Thymus	CD4	AGATGTCATGAAGGAGATGGGAGGCCATCACAGTTTGTGACCCTCTGTGTGCTCAAGGGGGGCTATAAGTT	13
Flt3-CreERT2	477	Thymus	CD4	AGATGTCATGAAGGAGATGGGAGGCCATCACAGTTTGTGGCCCTCTGTGTGCCCAAGGGGGGCTATAAGTT	13
Flt3-CreERT2	477	Thymus	CD4	AGATGTCATGAAGGAGATGGGAGGCCATCACAGTTTGTGGCCCTCTGTGTGCTCAAGGGGGCTATAAGTT	13
Flt3-CreERT2	477	Thymus	CD4	AGATGTCATGAAGGAGATGGGAGGCCATCACAGTTTGTGGCCTTCTGTGTGCTCAAGGGGGGCTATAAGTT	13
Flt3-CreERT2	477	Thymus	CD4	AGATGTCATGAAGGAGATGGGAGGCCATCACGGTTTGTGGCCCTCTGTGTGCTCAAGGGGGGCTATAAGTT	13
Flt3-CreERT2	477	Thymus	CD4	AGATGTCATGAAGGGGATGGGAGGCCATCACAGTTTGTGGCCCTCTGTGTGCTCAAGGGGGGCTATAAGTT	13
Flt3-CreERT2	566	Thymus	CD4	AGATGTCATGAAGGAGATGGGAGGCCATCACATACCTTGTGGCCCTCTGTGTGCTCAAGGGGGGCTATAAGTT	13
Flt3-CreERT2	566	Thymus	CD4	AGATGTCATGAAGGAGATGGGAGGCCATCACATGCCTTGAGGCCCTCTGTGTGCTCAAGGGGGGCTATAAGTT	13
Flt3-CreERT2	566	Thymus	CD4	AGATGTCATGAAGGAGATGGGAGGCCATCACATGCCTTGTGGCCCTCTGTGTGCTCAATGGGGGCTATAAGTT	13
Flt3-CreERT2	566	Thymus	CD4	AGGTGTCATGAAGGAGATGGGAGGCCATCACATGCCTTGTGGCCCTCTGTGTGCTCAAGGGGGGCTATAAGTT	13
Flt3-CreERT2	404	Thymus	CD4	AGATGTCATGAAGGAAATGGGAGGCCATCACAGATTGTGGCCCTCTGTGTGCTCAAGGGGGGCTATAAGTT	12
Flt3-CreERT2	404	Thymus	CD4	AGATGTCATGAAGGAGATGGAAGGCCATCACCCTTGTGGCCCTCTGTGTGCTCAAGGGGGGCTATAAGTT	12
Flt3-CreERT2	404	Thymus	CD4	AGATGTCATGAAGGAGATGGGAGGCCATCACACCCTTGTGGCCCTCTGTGTGCTCAAGGGGGGCTATAAGTT	12
Flt3-CreERT2	404	Thymus	CD4	AGATGTCATGAAGGAGATGGGAGGCCATCACAGATTGTGGCCCTCTGTGTGCTCAAGAGGGGCTATAAGTT	12
Flt3-CreERT2	404	Thymus	CD4	AGATGTCATGAAGGAGATGGGAGGCCATCACAGATTGTGGCCCTCTGTGTGCTCAAGGGGGGTTATAAGTT	12
Flt3-CreERT2	404	Thymus	CD4	AGATGTCATGAAGGAGATGGGAGGCCATCACAGTTTGTGGCCCTCTGTGTGCTCAAGGGGGGCTATAAGTT	12
Flt3-CreERT2	404	Thymus	CD4	AGATGTCATGAAGGAGATGGGAGGCCATCACCCTTGTGGCCCTCTGTGTGATCAAGGGGGGCTATAAGTT	12
Flt3-CreERT2	404	Thymus	CD4	AGATGTCATGAAGGAGATGGGAGGCCATCACCTCTCTGTGTGCTCAAGGGGGGCTATAAGTT	12
Flt3-CreERT2	404	Thymus	CD4	AGATGTCATGAAGGAGATGGGAGGCCATCTCAGATTGTGGCCCTCTGTGTGCTCAAGGGGGGCTATAAGTT	12
Flt3-CreERT2	404	Thymus	CD4	AGATGTCATGACGGAGATGGGAGGCCATCACAGATTGTGGCCCTCTGTGTGCTCAAGGGGGGCTATAAGTT	12
Flt3-CreERT2	404	Thymus	CD4	AGATGTCATGGAGGAGATGGGAGGCCATCACAGATTGTGGCCCTCTGTGTGCTCAAGGGGGGCTATAAGTT	12
Flt3-CreERT2	404	Thymus	CD4	TGATGTCATGAAGGAGATGGGAGGCCATCACAGATTGTGGCCCTCTGTGTGCTCAAGGGGGGCTATAAGTT	12
Flt3-CreERT2	404	Thymus	CD4	AGATGTCATAAAGGAGATGGGAGGCCATCACCCTTGTGGCCCTCTGTGTGCTCAAGGGGGGCTATAAGTT	12
Flt3-CreERT2	404	Thymus	CD4	AGATGTCATGAAGGAAATGGGAGGCCATCACAGATTGTGGCCCTCTGTGTGCTCAAGGGGGGCTATAAGTT	12
Flt3-CreERT2	404	Thymus	CD4	AGATGTCATGAAGGAGATGAGAGGCCATCACCCTTGTGGCCCTCTGTGTGCTCAAGGGGGGCTATAAGTT	12
Flt3-CreERT2	404	Thymus	CD4	AGATGTCATGAAGGAGATGGGAGGCCATCACCTTTGTGGCCCTCTGTGTGCTCAAGGGGGGCTATAAGTT	12
Flt3-CreERT2	404	Thymus	CD4	AGATGTCATGAAGGAGATGGGAGGCCATCACGGGTTGTGGCCCTCTGTGTGCTCAAGGGGGGCTATAAGTT	12
Flt3-CreERT2	404	Thymus	CD4	AGATGTCATGAAGGAGATGGGAGGCCATCATCCTTGTGGCCCTCTGTGTGCTCAAGGGGGGCTATAAGTT	12
Flt3-CreERT2	404	Thymus	CD4	AGATGTCATGAAGGTGATGGGAGGCCATCACAGATTGTGGCCCTCTGTGTGCTCAAGGGGGGCTATAAGTT	12
Flt3-CreERT2	477	Thymus	CD4	AGATGTCATGAAGGAGATAGGAGGCCATCACAGTTTGTGGCCCTCTGTGTGCTCAAGGGGGGCTATAAGTT	12
Flt3-CreERT2	477	Thymus	CD4	AGATGTCATGAAGGAGATGGGAGGCCATCACAATTTGTGGCCCTCTGTGTGCTCAAGGGGGGCTATAAGTT	12
Flt3-CreERT2	477	Thymus	CD4	AGATGTCATGAAGGAGATGGGAGGCCATCACAGTTTGTGGCCCTCTGTGTGCTCGAGGGGGGCTATAAGTT	12
Flt3-CreERT2	566	Thymus	CD4	AGATGTCATGAAGGAGATGGGAGGCCATCAGAAGGAAAATTGTGGCCCTCTGTGTGCTCAAGGGGGGCTATAAGTT	12
Flt3-CreERT2	404	Thymus	CD4	AAATGTCATGAAGGAGATGGGAGGCCATCACAGATTGTGGCCCTCTGTGTGCTCAAGGGGGGCTATAAGTT	11
Flt3-CreERT2	404	Thymus	CD4	AGATGTCATGAAGAAGATGGGAGGCCATCACACGTTGTGGCCCTCTGTGTGCTCAAGGGGGGCTATAAGTT	11
Flt3-CreERT2	404	Thymus	CD4	AGATGTCATGAAGGAGATGGAAGGCCATCACAGATTGTGGCCCTCTGTGTGCTCAAGGGGGGCTATAAGTT	11
Flt3-CreERT2	404	Thymus	CD4	AGATGTCATGAAGGAGATGGGAGGCCATCACAGATTGAGGCCCTCTGTGTGCTCAAGGGGGGCTATAAGTT	11
Flt3-CreERT2	404	Thymus	CD4	AGATGTCATGAAGGAGATGGGAGGCCATCACAGATTGTGACCCTCTGTGTGCTCAAGGGGGGCTATAAGTT	11
Flt3-CreERT2	404	Thymus	CD4	AGATGTCATGAAGGAGATGGGAGGCCATCACAGATTGTGGCCCTCTATGTGCTCAAGGGGGGCTATAAGTT	11
Flt3-CreERT2	404	Thymus	CD4	AGATGTCATGAAGGAGATGGGAGGCCATCACAGATTGTGGCCTCTGTGTGCTCAAGGGGGGCTATAAGTT	11
Flt3-CreERT2	404	Thymus	CD4	AGATGTCATGAAGGAGATGGGAGGCCATCACAGGGGGGTGGCCCTCTGTGTGCTCAAGGGGGGCTATAAGTT	11
Flt3-CreERT2	404	Thymus	CD4	AGATGTCATGAAGGAGATGGGAGGCCATCACATATTGTGGCCCTCTGTGTGCTCAAGGGGGGCTATAAGTT	11
Flt3-CreERT2	404	Thymus	CD4	AGATGTCATGAAGGAGATGGGAGGCCATCACCCCTGTGGCCCTCTGTGTGCTCAAGGGGGGCTATAAGTT	11
Flt3-CreERT2	404	Thymus	CD4	AGATGTCATGAAGGAGATGGGAGGCCATCACCCTTGTGGCCCTCTGTGTGCTCAAGGGGGGCCATAAGTT	11
Flt3-CreERT2	404	Thymus	CD4	AGATGTCATGAAGGAGATGGGAGGCCATCACCCTTGTGGCCCTCTGTGTGCTCAAGGGGGGTTATAAGTT	11
Flt3-CreERT2	404	Thymus	CD4	AGATGTCATGAAGGAGATGGGAGGCCATCACCCTTGTGGCCCTCTGTGTGTTCAAGGGGGGCTATAAGTT	11
Flt3-CreERT2	404	Thymus	CD4	AGATGTCATGAAGGAGATGGGAGGCCATCACGAGGGCGGTTGTGGCCCTCTGTGTGCTCAAGGGGGGCTATAAGTT	11
Flt3-CreERT2	404	Thymus	CD4	AGATATCATGAAGGAGATGGGAGGCCATCACCCTTGTGGCCCTCTGTGTGCTCAAGGGGGGCTATAAGTT	11
Flt3-CreERT2	404	Thymus	CD4	AGATGTCATGAAGGAGATAGGAGGCCATCACCCTTGTGGCCCTCTGTGTGCTCAAGGGGGGCTATAAGTT	11
Flt3-CreERT2	404	Thymus	CD4	AGATGTCATGAAGGAGATGGAAGGCCATCACCCTTGTGGCCCTCTGTGTGCTCAAGGGGGGCTATAAGTT	11
Flt3-CreERT2	404	Thymus	CD4	AGATGTCATGAAGGAGATGGAGGCCATCACAGATTGTGGCCCTCTGTGTGCTCAAGGGGGGCTATAAGTT	11
Flt3-CreERT2	404	Thymus	CD4	AGATGTCATGAAGGAGATGGGAGGACCTTGTGGCCCTCTGTGTGCTCAAGGGGGGCTATAAGTT	11
Flt3-CreERT2	404	Thymus	CD4	AGATGTCATGAAGGAGATGGGAGGCCATCACACCCTCTTGTGGCCCTCTGTGTGCTCAATGGGGGCTATAAGTT	11
Flt3-CreERT2	404	Thymus	CD4	AGATGTCATGAAGGAGATGGGAGGCCATCACAGATCGTGGCCCTCTGTGTGCTCAAGGGGGGCTATAAGTT	11
Flt3-CreERT2	404	Thymus	CD4	AGATGTCATGAAGGAGATGGGAGGCCATCACAGATTATGGCCCTCTGTGTGCTCAAGGGGGGCTATAAGTT	11
Flt3-CreERT2	404	Thymus	CD4	AGATGTCATGAAGGAGATGGGAGGCCATCACAGATTGTGGCCCTCTGTGAGCTCAAGGGGGGCTATAAGTT	11
Flt3-CreERT2	404	Thymus	CD4	AGATGTCATGAAGGAGATGGGAGGCCATCACAGATTGTGGCCCTCTGTGTGCTCAAGGGGGGCTATAAATT	11
Flt3-CreERT2	404	Thymus	CD4	AGATGTCATGAAGGAGATGGGAGGCCATCACAGATTGTGGCCCTCTGTGTGCTCAAGGGGGGTTATAAGTT	11
Flt3-CreERT2	404	Thymus	CD4	AGATGTCATGAAGGAGATGGGAGGCCATCACAGATTGTGGCCCTCTGTGTGCTCAATGGGGGCTATAAGTT	11
Flt3-CreERT2	404	Thymus	CD4	AGATGTCATGAAGGAGATGGGAGGCCATCACAGCCATTGTGGCCCTCTGTGTGCTCAAGGGGGGCTATAAGTT	11
Flt3-CreERT2	404	Thymus	CD4	AGATGTCATGAAGGAGATGGGAGGCCATCACAGTAAAGACCTCAATTGTGGCCCTCTGTGTGCTCAAGGGGGGCTATAAGTT	11
Flt3-CreERT2	404	Thymus	CD4	AGATGTCATGAAGGAGATGGGAGGCCATCACATTGTGGCCCTCTGTGTGCTCAAGGGAGGCTATAAGTT	11
Flt3-CreERT2	404	Thymus	CD4	AGATGTCATGAAGGAGATGGGAGGCCATCACATTGTGGCCCTCTGTGTGCTCAATGGGGGCTATAAGTT	11
Flt3-CreERT2	404	Thymus	CD4	AGATGTCATGAAGGAGATGGGAGGCCATCACCCTTATGGCCCTCTGTGTGCTCAAGGGGGGCTATAAGTT	11
Flt3-CreERT2	404	Thymus	CD4	AGATGTCATGAAGGAGATGGGAGGCCATCACCCTTGTGGCCCTCTATGTGCTCAAGGGGGGCTATAAGTT	11
Flt3-CreERT2	404	Thymus	CD4	AGATGTCATGAAGGAGATGGGAGGCCATCACCCTTGTGGCCTCTGTGTGCTCAAGGGGGGCTATAAGTT	11
Flt3-CreERT2	404	Thymus	CD4	AGATGTCATGAAGGAGATGGGAGGCCATTACCCTTGTGGCCCTCTGTGTGCTCAAGGGGGGCTATAAGTT	11
Flt3-CreERT2	404	Thymus	CD4	AGATGTCATGAAGGAGATGGGAGGCCGTCACAGATTGTGGCCCTCTGTGTGCTCAAGGGGGGCTATAAGTT	11
Flt3-CreERT2	404	Thymus	CD4	AGATGTTATGAAGGAGATGGGAGGCCATCACCCTTGTGGCCCTCTGTGTGCTCAAGGGGGGCTATAAGTT	11
Flt3-CreERT2	477	Thymus	CD4	AGATGTCATAAAGGAGATGGGAGGCCATCACAGTTTGTGGCCCTCTGTGTGCTCAAGGGGGGCTATAAGTT	11
Flt3-CreERT2	477	Thymus	CD4	AGATGTCATGAAGAAGATGGGAGGCCATCACAGTTTGTGGCCCTCTGTGTGCTCAAGGGGGGCTATAAGTT	11
Flt3-CreERT2	477	Thymus	CD4	AGATGTCATGAAGGAGATGGGAGGCCATCACAGCCATTGTGGCCCTCTGTGTGCTCAAGGGGAGCTATAAGTT	11
Flt3-CreERT2	477	Thymus	CD4	AGATGTCATGAAGGAGATGGGAGGCCATCACAGTTTGTGGCCCTCTGTGTGCTCAAGGGGGACTATAAGTT	11
Flt3-CreERT2	477	Thymus	CD4	AGATGTCATGAAGGAGATGGGAGGTCATCACAGTTTGTGGCCCTCTGTGTGCTCAAGGGGGGCTATAAGTT	11
Flt3-CreERT2	566	Thymus	CD4	AGACGTCATGAAGGAGATGGGAGGCCATCACATGCCTTGTGGCCCTCTGTGTGCTCAAGGGGGGCTATAAGTT	11
Flt3-CreERT2	566	Thymus	CD4	AGATGTCATGAAGGAGATGGGAGGCCATCACATGCCTTGTGGCCCTCTGAGTGCTCAAGGGGGGCTATAAGTT	11
Flt3-CreERT2	566	Thymus	CD4	AGATGTCATGAAGGAGATGGGAGGCCATCACATGCCTTGTGGCCCTCTGTGTGCTCAAGGGTGGCTATAAGTT	11
Flt3-CreERT2	566	Thymus	CD4	AGATGTCATGAAGGAGATGGGAGGCCTTCACATGCCTTGTGGCCCTCTGTGTGCTCAAGGGGGGCTATAAGTT	11
Flt3-CreERT2	404	Thymus	CD4	AGATGTCATGAAAGAGATGGGAGGCCATCACAGATTGTGGCCCTCTGTGTGCTCAAGGGGGGCTATAAGTT	10
Flt3-CreERT2	404	Thymus	CD4	AGATGTCATGAAGGAGACGGGAGGCCATCACAGATTGTGGCCCTCTGTGTGCTCAAGGGGGGCTATAAGTT	10
Flt3-CreERT2	404	Thymus	CD4	AGATGTCATGAAGGAGATGAGAGGCCATCACAGATTGTGGCCCTCTGTGTGCTCAAGGGGGGCTATAAGTT	10
Flt3-CreERT2	404	Thymus	CD4	AGATGTCATGAAGGAGATGGGAGGCCATCACAGATTGTGGCCCTCTGTGTGCTCAAGGGGGGCTATAAATT	10
Flt3-CreERT2	404	Thymus	CD4	AGATGTCATGAAGGAGATGGGAGGCCATCACAGATTGTGGCCCTCTGTGTGCTCAAGGGGGGCTATGAGTT	10
Flt3-CreERT2	404	Thymus	CD4	AGATGTCATGAAGGAGATGGGAGGCCATCACAGATTGTGGCCCTCTGTGTGCTCAAGGGGGGCTTTAAGTT	10
Flt3-CreERT2	404	Thymus	CD4	AGATGTCATGAAGGAGATGGGAGGCCATCACCATTGTGGCCCTCTGTGTGCTCAAGGGGGGCTATAAGTT	10
Flt3-CreERT2	404	Thymus	CD4	AGATGTCATGAAGGAGATGGGAGGCCATCACCCCATTGTGGCCCTCTGTGTGCTCAAGGGGGGCTATAAGTT	10
Flt3-CreERT2	404	Thymus	CD4	AGATGTCATGAAGGAGATGGGAGGCCATCACCCTCGTGGCCCTCTGTGTGCTCAAGGGGGGCTATAAGTT	10
Flt3-CreERT2	404	Thymus	CD4	AGATGTCATGAAGGAGATGGGAGGCCATCACCCTTGTGGCCCTCTGTGTGCTCAAGGGGAGCTATAAGTT	10
Flt3-CreERT2	404	Thymus	CD4	AGATGTCATGAAGGAGATGGGAGGCCATCACCGCCTTGTGGCCCTCTGTGTGCTCAAGGGGGGCTATAAGTT	10
Flt3-CreERT2	404	Thymus	CD4	AGATGTCATGAAGGAGATGGGAGGCCATCACCTTTGTGGCCCTCTGTGTGCTCAAGGGGGGCTATAAGTT	10
Flt3-CreERT2	404	Thymus	CD4	AGATGTCATGAAGGAGATGGGAGGCCATCACTGATTGTGGCCCTCTGTGTGCTCAAGGGGGGCTATAAGTT	10
Flt3-CreERT2	404	Thymus	CD4	AGATGTCATGAAGGAGATGGGAGGCCATCGCAGGGTTGTGGCCCTCTGTGTGCTCAAGGGGGGCTATAAGTT	10
Flt3-CreERT2	404	Thymus	CD4	AGATGTCATGAAGGAGATGGGAGGCTATCACCCTTGTGGCCCTCTGTGTGCTCAAGGGGGGCTATAAGTT	10
Flt3-CreERT2	404	Thymus	CD4	AGATGTCATGAAGGAGATGGGAGGGCCCCTTGTGGCCCTCTGTGTGCTCAAGGGGGGCTATAAGTT	10
Flt3-CreERT2	404	Thymus	CD4	AGATGTCATGAAGGAGATGGGGGGCCATCACCCTTGTGGCCCTCTGTGTGCTCAAGGGGGGCTATAAGTT	10
Flt3-CreERT2	404	Thymus	CD4	AGATGTCATGAAGGAGGTGGGAGGCCATCACAGATTGTGGCCCTCTGTGTGCTCAAGGGGGGCTATAAGTT	10
Flt3-CreERT2	404	Thymus	CD4	AGATGTCATGTAGGAGATGGGAGGCCATCACAGATTGTGGCCCTCTGTGTGCTCAAGGGGGGCTATAAGTT	10
Flt3-CreERT2	404	Thymus	CD4	AGATGTCGTGAAGGAGATGGGAGGCCATCACAGATTGTGGCCCTCTGTGTGCTCAAGGGGGGCTATAAGTT	10
Flt3-CreERT2	404	Thymus	CD4	AGATGTCAAGAAGGAGATGGGAGGCCATCACAGATTGTGGCCCTCTGTGTGCTCAAGGGGGGCTATAAGTT	10
Flt3-CreERT2	404	Thymus	CD4	AGATGTCATGAAGGAGATGGAAGGCCATCACATTGTGGCCCTCTGTGTGCTCAAGGGGGGCTATAAGTT	10
Flt3-CreERT2	404	Thymus	CD4	AGATGTCATGAAGGAGATGGGAGGCCATCACAATTCTTGTGGCCCTCTGTGTGCTCAAGGGGGGCTATAAGTT	10
Flt3-CreERT2	404	Thymus	CD4	AGATGTCATGAAGGAGATGGGAGGCCATCACAGATTGTGCCCCTCTGTGTGCTCAAGGGGGGCTATAAGTT	10
Flt3-CreERT2	404	Thymus	CD4	AGATGTCATGAAGGAGATGGGAGGCCATCACAGATTGTGGCCCTCTGAGTGCTCAAGGGGGGCTATAAGTT	10
Flt3-CreERT2	404	Thymus	CD4	AGATGTCATGAAGGAGATGGGAGGCCATCACAGATTGTGGCCCTCTGTGTGCTCAAGGGGGGCTACAAGTT	10
Flt3-CreERT2	404	Thymus	CD4	AGATGTCATGAAGGAGATGGGAGGCCATCACAGATTGTGGCCCTCTGTGTGCTCAAGGGGGGCTGTAAGTT	10
Flt3-CreERT2	404	Thymus	CD4	AGATGTCATGAAGGAGATGGGAGGCCATCACAGATTGTGGCCCTCTGTGTGCTCAAGGGGGGCTTTAAGTT	10
Flt3-CreERT2	404	Thymus	CD4	AGATGTCATGAAGGAGATGGGAGGCCATCACAGGGGGATTGTGGCCCTCTGTGTGCTCAAGGGGGGCTATAAGTT	10
Flt3-CreERT2	404	Thymus	CD4	AGATGTCATGAAGGAGATGGGAGGCCATCACCCCCTTGTGGCCCTCTGTGTGCTCAAGGGGGGCTATAAGTT	10
Flt3-CreERT2	404	Thymus	CD4	AGATGTCATGAAGGAGATGGGAGGCCATCACCCTTGTGGCCCTCTGTGTGCTCAAGGGGGACTATAAGTT	10
Flt3-CreERT2	404	Thymus	CD4	AGATGTCATGAAGGAGATGGGAGGCCATCACTCTTGTGGCCCTCTGTGTGCTCAAGGGGGGCTATAAGTT	10
Flt3-CreERT2	404	Thymus	CD4	AGATGTCATGAAGGAGATGGGAGGCCATCCCCCCCATTGTGGCCCTCTGTGTGCTCAAGGGGGGCTATAAGTT	10
Flt3-CreERT2	404	Thymus	CD4	AGATGTCATGAAGGAGATGGGAGGGCCCCTTGTGGCCCTCTGTGTGCTCAAGGGGGGCTATAAGTT	10
Flt3-CreERT2	404	Thymus	CD4	AGATGTCATGAGGGAGATGGGAGGCCATCACCCTTGTGGCCCTCTGTGTGCTCAAGGGGGGCTATAAGTT	10
Flt3-CreERT2	404	Thymus	CD4	AGATGTCATGTAGGAGATGGGAGGCCATCACAGATTGTGGCCCTCTGTGTGCTCAAGGGGGGCTATAAGTT	10
Flt3-CreERT2	404	Thymus	CD4	AGGTGTCATGAAGGAGATGGGAGGCCATCACAGATTGTGGCCCTCTGTGTGCTCAAGGGGGGCTATAAGTT	10
Flt3-CreERT2	477	Thymus	CD4	AGACGTCATGAAGGAGATGGGAGGCCATCACAGTTTGTGGCCCTCTGTGTGCTCAAGGGGGGCTATAAGTT	10
Flt3-CreERT2	477	Thymus	CD4	AGATGTCATGAAGGAGATGGGAGGCCATCACAGTTTGTGGCCCTCTGTGTACTCAAGGGGGGCTATAAGTT	10
Flt3-CreERT2	477	Thymus	CD4	AGATGTCATGAAGGAGATGGGAGGCCATCACAGTTTGTGGCCCTCTGTGTGCTCAAGGGGGGCTACAAGTT	10
Flt3-CreERT2	477	Thymus	CD4	AGATGTCATGAAGGAGATGGGAGGCCATCACAGTTTGTGGCCCTCTGTGTGCTCAAGGGGGGCTATAAATT	10
Flt3-CreERT2	566	Thymus	CD4	AGATGTCAAGAAGGAGATGGGAGGCCATCACATGCCTTGTGGCCCTCTGTGTGCTCAAGGGGGGCTATAAGTT	10
Flt3-CreERT2	566	Thymus	CD4	AGATGTCATGAAGGAGATGGGAGGCCATCACAAAGTTTCTTTGTGGCCCTCTGTGTGCTCAAGGGAGGCTATAAGTT	10
Flt3-CreERT2	566	Thymus	CD4	AGATGTCATGAAGGAGATGGGAGGCCATCACAATGATTGTGGCCCTCTGTGTGCTCAAGGGGGGCTATAAGTT	10
Flt3-CreERT2	566	Thymus	CD4	AGATGTCATGAAGGAGATGGGAGGCCATCACAGCCCTTGTGGCCCTCTGTGTGCTCAAGGGGGGCTATAAGTT	10
Flt3-CreERT2	566	Thymus	CD4	AGATGTCATGAAGGAGATGGGAGGCCATCACAGGCTTTGTGGCCCTCTGTGTGCTCAAGGGGGGCTATAAGTT	10
Flt3-CreERT2	566	Thymus	CD4	AGATGTCATGAAGGAGATGGGAGGCCATCACATGCCTTGTGGCCCTCAGTGTGCTCAAGGGGGGCTATAAGTT	10
Flt3-CreERT2	566	Thymus	CD4	AGATGTCATGAAGGAGATGGGAGGCCATCACATGCCTTGTGGCCCTCTGTGAGCTCAAGGGGGGCTATAAGTT	10
Flt3-CreERT2	566	Thymus	CD4	AGATGTCATGAAGGAGATGGGAGGCCATCACATGCCTTGTGGCCCTCTGTGTGCTCAAGGGGGGCTTTAAGTT	10
Flt3-CreERT2	566	Thymus	CD4	AGATGTCATGAAGGAGATGGGAGGCCATCACATGCCTTGTGGCCTCTGTGTGCTCAAGGGGGGCTATAAGTT	10
Flt3-CreERT2	566	Thymus	CD4	AGATGTCATGAAGGAGATGGGAGGCCATCAGTTTTGTGGCCCTCTGTGTGCTCAAGGGGGGCTATAAGTT	10
Flt3-CreERT2	566	Thymus	CD4	AGATGTCATGAAGGTGATGGGAGGCCATCACATGCCTTGTGGCCCTCTGTGTGCTCAAGGGGGGCTATAAGTT	10
Flt3-CreERT2	404	Thymus	CD4	AGATGTCACGAAGGAGATGGGAGGCCATCACCCTTGTGGCCCTCTGTGTGCTCAAGGGGGGCTATAAGTT	9
Flt3-CreERT2	404	Thymus	CD4	AGATGTCATGAAGGAAATGGGAGGCCATCACCCTTGTGGCCCTCTGTGTGCTCAAGGGGGGCTATAAGTT	9
Flt3-CreERT2	404	Thymus	CD4	AGATGTCATGAAGGAGATGGGAAGCCATCACAGATTGTGGCCCTCTGTGTGCTCAAGGGGGGCTATAAGTT	9
Flt3-CreERT2	404	Thymus	CD4	AGATGTCATGAAGGAGATGGGAGGCCAGATCTTGTGGCCCTCTGTGTGCTCAAGGGGGGCTATAAGTT	9
Flt3-CreERT2	404	Thymus	CD4	AGATGTCATGAAGGAGATGGGAGGCCATCAAAGGGTTGTGGCCCTCTGTGTGCTCAAGGGGGGCTATAAGTT	9
Flt3-CreERT2	404	Thymus	CD4	AGATGTCATGAAGGAGATGGGAGGCCATCACAGATTGTGGCCCTCTGTGTGCCCAAGGGGGGCTATAAGTT	9
Flt3-CreERT2	404	Thymus	CD4	AGATGTCATGAAGGAGATGGGAGGCCATCACAGATTGTGGCCCTCTGTGTGCTCAAGGGGGGCTACAAGTT	9
Flt3-CreERT2	404	Thymus	CD4	AGATGTCATGAAGGAGATGGGAGGCCATCACAGATTGTGGCCCTCTGTGTGCTCAAGGGGGGCTATAGGTT	9
Flt3-CreERT2	404	Thymus	CD4	AGATGTCATGAAGGAGATGGGAGGCCATCACAGATTGTGGCCCTCTGTGTGCTCGAGGGGGGCTATAAGTT	9
Flt3-CreERT2	404	Thymus	CD4	AGATGTCATGAAGGAGATGGGAGGCCATCACAGGTCTTGTGGCCCTCTGTGTGTTCAAGGGGGGCTATAAGTT	9
Flt3-CreERT2	404	Thymus	CD4	AGATGTCATGAAGGAGATGGGAGGCCATCACATGATTGTGGCCCTCTGTGTGCTCAAGGGGGGCTATAAGTT	9
Flt3-CreERT2	404	Thymus	CD4	AGATGTCATGAAGGAGATGGGAGGCCATCACATTGTGGCCCTCTGTGTGCTCAAGGGGGACTATAAGTT	9
Flt3-CreERT2	404	Thymus	CD4	AGATGTCATGAAGGAGATGGGAGGCCATCACCCTTGTGGCCCTCCGTGTGCTCAAGGGGGGCTATAAGTT	9
Flt3-CreERT2	404	Thymus	CD4	AGATGTCATGAAGGAGATGGGAGGCCATCACCCTTGTGGCCCTCTGTGCGCTCAAGGGGGGCTATAAGTT	9
Flt3-CreERT2	404	Thymus	CD4	AGATGTCATGAAGGAGATGGGAGGCCATCACCCTTGTGGCCCTCTGTGTGCCCAAGGGGGGCTATAAGTT	9
Flt3-CreERT2	404	Thymus	CD4	AGATGTCATGAAGGAGATGGGAGGCCATCACCCTTGTGGCCCTCTGTGTGCTCAAGGGGGGCTATGAGTT	9
Flt3-CreERT2	404	Thymus	CD4	AGATGTCATGAAGGAGATGGGAGGCCATCACCCTTGTGGCCCTCTGTGTGCTCAAGGGGGGGCTATAAGTT	9
Flt3-CreERT2	404	Thymus	CD4	AGATGTCATGAAGGAGATGGGAGGCCATCACGCGGTTGTGGCCCTCTGTGTGCTCAAGGGGGGCTATAAGTT	9
Flt3-CreERT2	404	Thymus	CD4	AGATGTCATGAAGGAGATGGGAGGCCATCACGGGTTGTGGCCCTCTGTGTGCTCAAGGGGGGCTATAAGTT	9
Flt3-CreERT2	404	Thymus	CD4	AGATGTCATGAAGGAGATGGGAGGTCATCACCCTTGTGGCCCTCTGTGTGCTCAAGGGGGGCTATAAGTT	9
Flt3-CreERT2	404	Thymus	CD4	AGATGTCATGAAGGAGTTGGGAGGCCATCACCCTTGTGGCCCTCTGTGTGCTCAAGGGGGGCTATAAGTT	9
Flt3-CreERT2	404	Thymus	CD4	AGATGTTATGAAGGAGATGGGAGGCCATCACCCTTGTGGCCCTCTGTGTGCTCAAGGGGGGCTATAAGTT	9
Flt3-CreERT2	404	Thymus	CD4	AGACGTCATGAAGGAGATGGGAGGCCATCACAGATTGTGGCCCTCTGTGTGCTCAAGGGGGGCTATAAGTT	9
Flt3-CreERT2	404	Thymus	CD4	AGATGACATGAAGGAGATGGGAGGCCATCACAGATTGTGGCCCTCTGTGTGCTCAAGGGGGGCTATAAGTT	9
Flt3-CreERT2	404	Thymus	CD4	AGATGCCATGAAGGAGATGGGAGGCCATCACCCTTGTGGCCCTCTGTGTGCTCAAGGGGGGCTATAAGTT	9
Flt3-CreERT2	404	Thymus	CD4	AGATGTCATGAAGAAGATGGGAGGCCATCACACATTGTGGCCCTCTGTGTGCTCAAGGGGGGCTATAAGTT	9
Flt3-CreERT2	404	Thymus	CD4	AGATGTCATGAAGGAAATGGGAGGCCATCACCCTTGTGGCCCTCTGTGTGCTCAAGGGGGGCTATAAGTT	9
Flt3-CreERT2	404	Thymus	CD4	AGATGTCATGAAGGAGACGGGAGGCCATCACAGATTGTGGCCCTCTGTGTGCTCAAGGGGGGCTATAAGTT	9
Flt3-CreERT2	404	Thymus	CD4	AGATGTCATGAAGGAGATGGGAAGCCATCACCCTTGTGGCCCTCTGTGTGCTCAAGGGGGGCTATAAGTT	9
Flt3-CreERT2	404	Thymus	CD4	AGATGTCATGAAGGAGATGGGAGGCCATCACAGATTGTGGCCCTCTGTGTGCTAAAGGGGGGCTATAAGTT	9
Flt3-CreERT2	404	Thymus	CD4	AGATGTCATGAAGGAGATGGGAGGCCATCACAGATTGTGGCCCTCTGTGTGCTCAAGGGGGGCTATGAGTT	9
Flt3-CreERT2	404	Thymus	CD4	AGATGTCATGAAGGAGATGGGAGGCCATCACAGGGGGGTGGCCCTCTGTGTGCTCAAGGGGGGCTATAAGTT	9
Flt3-CreERT2	404	Thymus	CD4	AGATGTCATGAAGGAGATGGGAGGCCATCACATTGTGGTCCTCTGTGTGCTCAAGGGGGGCTATAAGTT	9
Flt3-CreERT2	404	Thymus	CD4	AGATGTCATGAAGGAGATGGGAGGCCATCACCCCTTGTGGCCCTCTGTGTGCTCAAGGGGGGCTATAAGTT	9
Flt3-CreERT2	404	Thymus	CD4	AGATGTCATGAAGGAGATGTGAGGCCATCACAGATTGTGGCCCTCTGTGTGCTCAAGGGGGGCTATAAGTT	9
Flt3-CreERT2	404	Thymus	CD4	AGATGTCATGAAGGTGATGGGAGGCCATCACCCTTGTGGCCCTCTGTGTGCTCAAGGGGGGCTATAAGTT	9
Flt3-CreERT2	404	Thymus	CD4	AGATGTCATGGAGGAGATGGGAGGCCATCACAGATTGTGGCCCTCTGTGTGCTCAAGGGGGGCTATAAGTT	9
Flt3-CreERT2	404	Thymus	CD4	AGATGTCGTGAAGGAGATGGGAGGCCATCACCCTTGTGGCCCTCTGTGTGCTCAAGGGGGGCTATAAGTT	9
Flt3-CreERT2	477	Thymus	CD4	AGATGTCATGAAGGAGACGGGAGGCCATCACAGTTTGTGGCCCTCTGTGTGCTCAAGGGGGGCTATAAGTT	9
Flt3-CreERT2	477	Thymus	CD4	AGATGTCATGAAGGAGATGGAAGGCCATCACAGTTTGTGGCCCTCTGTGTGCTCAAGGGGGGCTATAAGTT	9
Flt3-CreERT2	477	Thymus	CD4	AGATGTCATGAAGGAGATGGGAGGCCATCACAGCCCTTGTGGCCCTCTGTGTGCTCAAGGGGGGCTATAAGTT	9
Flt3-CreERT2	477	Thymus	CD4	AGATGTCATGAAGGAGATGGGAGGCCATCACAGTCTGTGGCCCTCTGTGTGCTCAAGGGGGGCTATAAGTT	9
Flt3-CreERT2	477	Thymus	CD4	AGATGTCATGAAGGAGATGGGAGGCCATCACAGTTCGTGGCCCTCTGTGTGCTCAAGGGGGGCTATAAGTT	9
Flt3-CreERT2	477	Thymus	CD4	AGATGTCATGAAGGAGATGGGAGGCCATCACAGTTTGTAGCCCTCTGTGTGCTCAAGGGGGGCTATAAGTT	9
Flt3-CreERT2	477	Thymus	CD4	AGATGTCATGAAGGAGATGGGAGGCCATCACAGTTTGTGGCCCTCTGTGCGCTCAAGGGGGGCTATAAGTT	9
Flt3-CreERT2	477	Thymus	CD4	AGATGTCATGAAGGAGATGGGAGGCCATCACAGTTTGTGGCCCTCTGTGTGCTCAAGGGGGGCCATAAGTT	9
Flt3-CreERT2	477	Thymus	CD4	AGATGTCATGAAGGAGATGGGAGGCCATCACAGTTTGTGGCCTCTGTGTGCTCAAGGGGGGCTATAAGTT	9
Flt3-CreERT2	477	Thymus	CD4	AGATGTCATGAAGGAGATGGGAGGCCATCACAGTTTGTGGCTCTCTGTGTGCTCAAGGGGGGCTATAAGTT	9
Flt3-CreERT2	477	Thymus	CD4	AGATGTCATGAAGGAGATGGGAGGCCATCATAGTTTGTGGCCCTCTGTGTGCTCAAGGGGGGCTATAAGTT	9
Flt3-CreERT2	477	Thymus	CD4	AGATGTCATGAAGGAGATGGGAGGCCGTCACAGTTTGTGGCCCTCTGTGTGCTCAAGGGGGGCTATAAGTT	9
Flt3-CreERT2	477	Thymus	CD4	AGATGTCATGAAGGAGATGGGAGGCTATCACAGTTTGTGGCCCTCTGTGTGCTCAAGGGGGGCTATAAGTT	9
Flt3-CreERT2	477	Thymus	CD4	AGATGTCATGAAGGAGGTGGGAGGCCATCACAGTTTGTGGCCCTCTGTGTGCTCAAGGGGGGCTATAAGTT	9
Flt3-CreERT2	566	Thymus	CD4	AGATGTCATGAAGGAGAAGGGAGGCCATCACATGCCTTGTGGCCCTCTGTGTGCTCAAGGGGGGCTATAAGTT	9
Flt3-CreERT2	566	Thymus	CD4	AGATGTCATGAAGGAGATGGGAGGCCATCAAGGGTGGTTTGTGGCCCTCTGTGTGCTCAAGGGGGGCTATAAGTT	9
Flt3-CreERT2	566	Thymus	CD4	AGATGTCATGAAGGAGATGGGAGGCCATCACAAAGTTTCTTTGTGGCCCTCTGTGTGCTCAAGGAGGGCTATAAGTT	9
Flt3-CreERT2	566	Thymus	CD4	AGATGTCATGAAGGAGATGGGAGGCCATCACAAATTGTGGCCCTCTGTGTGCTCAAGGGGGGCTATAAGTT	9
Flt3-CreERT2	566	Thymus	CD4	AGATGTCATGAAGGAGATGGGAGGCCATCACAGGCCCTTGTGGCCCTCTGTGTGCTCAAGGGAGGCTATAAGTT	9
Flt3-CreERT2	566	Thymus	CD4	AGATGTCATGAAGGAGATGGGAGGCCATCACAGTTTGTGGCCCTCTGTGTGCTCAAGGGGGGCTATAAGTT	9
Flt3-CreERT2	566	Thymus	CD4	AGATGTCATGAAGGAGATGGGAGGCCATCACATCCCTTGTGGCCCTCTGTGTGCTCAAGGGGGGCTATAAGTT	9
Flt3-CreERT2	566	Thymus	CD4	AGATGTCATGAAGGAGATGGGAGGCCATCACATGCCTTGTGGCCATCTGTGTGCTCAAGGGGGGCTATAAGTT	9
Flt3-CreERT2	566	Thymus	CD4	AGATGTCATGAAGGAGATGGGAGGCCATCACATGCCTTGTGGCCCTCTGTGTGCTCAAGGGGGGCTACAAGTT	9
Flt3-CreERT2	566	Thymus	CD4	AGATGTCATGAAGGAGATGGGAGGCCATCACATTACTTGTGGCCCTCTGTGTGCTCAAGGGGGGCTATAAGTT	9
Flt3-CreERT2	566	Thymus	CD4	AGATGTCATGAAGGAGATGGGAGTCCATCACATGCCTTGTGGCCCTCTGTGTGCTCAAGGGGGGCTATAAGTT	9
Flt3-CreERT2	404	Thymus	CD4	AGATGTCATAAAGGAGATGGGAGGCCATCACCCTTGTGGCCCTCTGTGTGCTCAAGGGGGGCTATAAGTT	8
Flt3-CreERT2	404	Thymus	CD4	AGATGTCATGAAGGAGATAGGAGGCCATCACCCTTGTGGCCCTCTGTGTGCTCAAGGGGGGCTATAAGTT	8
Flt3-CreERT2	404	Thymus	CD4	AGATGTCATGAAGGAGATGAGAGGCCATCACCCTTGTGGCCCTCTGTGTGCTCAAGGGGGGCTATAAGTT	8
Flt3-CreERT2	404	Thymus	CD4	AGATGTCATGAAGGAGATGGGAGGCCATCACAAGACCCTTGTGGCCCTCTGTGTGCTCAAGGGGGGCTATAAGTT	8
Flt3-CreERT2	404	Thymus	CD4	AGATGTCATGAAGGAGATGGGAGGCCATCACACTTGTGGCCCTCTGTGTGCTCAAGGGGGGCTATAAGTT	8
Flt3-CreERT2	404	Thymus	CD4	AGATGTCATGAAGGAGATGGGAGGCCATCACAGATTGTGGCCCTCTGTGCGCTCAAGGGGGGCTATAAGTT	8
Flt3-CreERT2	404	Thymus	CD4	AGATGTCATGAAGGAGATGGGAGGCCATCACAGATTGTGGCCCTCTGTGTGCTCAAGGGGGGCTATAAGCT	8
Flt3-CreERT2	404	Thymus	CD4	AGATGTCATGAAGGAGATGGGAGGCCATCACAGATTGTGGCCCTCTGTGTGCTCAAGGGGGGCTGTAAGTT	8
Flt3-CreERT2	404	Thymus	CD4	AGATGTCATGAAGGAGATGGGAGGCCATCACAGATTGTGGCCCTCTGTGTGCTCAAGTGGGGCTATAAGTT	8
Flt3-CreERT2	404	Thymus	CD4	AGATGTCATGAAGGAGATGGGAGGCCATCACAGATTGTGGCCCTTTGTGTGCTCAAGGGGGGCTATAAGTT	8
Flt3-CreERT2	404	Thymus	CD4	AGATGTCATGAAGGAGATGGGAGGCCATCACATTGTGGCCCTCTGTGTACTCAAGGGGGGCTATAAGTT	8
Flt3-CreERT2	404	Thymus	CD4	AGATGTCATGAAGGAGATGGGAGGCCATCACATTGTGGCCCTCTGTGTGCTCAAGGGTGGCTATAAGTT	8
Flt3-CreERT2	404	Thymus	CD4	AGATGTCATGAAGGAGATGGGAGGCCATCACCCATGTGGCCCTCTGTGTGCTCAAGGGGGGCTATAAGTT	8
Flt3-CreERT2	404	Thymus	CD4	AGATGTCATGAAGGAGATGGGAGGCCATCACCCTTGCGGCCCTCTGTGTGCTCAAGGGGGGCTATAAGTT	8
Flt3-CreERT2	404	Thymus	CD4	AGATGTCATGAAGGAGATGGGAGGCCATCACCCTTGTGGCCTCTGTGTGCTCAAGGGGGGCTATAAGTT	8
Flt3-CreERT2	404	Thymus	CD4	AGATGTCATGAAGGAGATGGGAGGCCATCACCCTTGTGGTCCTCTGTGTGCTCAAGGGGGGCTATAAGTT	8
Flt3-CreERT2	404	Thymus	CD4	AGATGTCATGAAGGAGATGGGAGGCCATCCCCTTGTGGCCCTCTGTGTGCTCAAGGGGGGCTATAAGTT	8
Flt3-CreERT2	404	Thymus	CD4	AGATGTCATGAAGGAGATGGGAGGCCATCGCAGATTGTGGCCCTCTGTGTGCTCAAGGGGGGCTATAAGTT	8
Flt3-CreERT2	404	Thymus	CD4	AGATGTCATGAAGGAGATGGGAGGCTATCACATTGTGGCCCTCTGTGTGCTCAAGGGGGGCTATAAGTT	8
Flt3-CreERT2	404	Thymus	CD4	AGATGTCATGAAGGAGATGGTAGGCCATCACCCTTGTGGCCCTCTGTGTGCTCAAGGGGGGCTATAAGTT	8
Flt3-CreERT2	404	Thymus	CD4	AGATGTCATGACGGAGATGGGAGGCCATCACCCTTGTGGCCCTCTGTGTGCTCAAGGGGGGCTATAAGTT	8
Flt3-CreERT2	404	Thymus	CD4	AGGTGTCATGAAGGAGATGGGAGGCCATCACAGATTGTGGCCCTCTGTGTGCTCAAGGGGGGCTATAAGTT	8
Flt3-CreERT2	404	Thymus	CD4	GGATGTCATGAAGGAGATGGGAGGCCATCACAGATTGTGGCCCTCTGTGTGCTCAAGGGGGGCTATAAGTT	8
Flt3-CreERT2	404	Thymus	CD4	AGACGTCATGAAGGAGATGGGAGGCCATCACCCTTGTGGCCCTCTGTGTGCTCAAGGGGGGCTATAAGTT	8
Flt3-CreERT2	404	Thymus	CD4	AGATGTCACGAAGGAGATGGGAGGCCATCACAGATTGTGGCCCTCTGTGTGCTCAAGGGGGGCTATAAGTT	8
Flt3-CreERT2	404	Thymus	CD4	AGATGTCATGAAGGAGATGGGAGGCCAACACAGATTGTGGCCCTCTGTGTGCTCAAGGGGGGCTATAAGTT	8
Flt3-CreERT2	404	Thymus	CD4	AGATGTCATGAAGGAGATGGGAGGCCATCAAAGATTGTGGCCCTCTGTGTGCTCAAGGGGGGCTATAAGTT	8
Flt3-CreERT2	404	Thymus	CD4	AGATGTCATGAAGGAGATGGGAGGCCATCACAATTATGGCCCTCTGTGTGCTCAAGGGGGGCTATAAGTT	8
Flt3-CreERT2	404	Thymus	CD4	AGATGTCATGAAGGAGATGGGAGGCCATCACAGATTGTGGCCCTCTCTGTGCTCAAGGGGGGCTATAAGTT	8
Flt3-CreERT2	404	Thymus	CD4	AGATGTCATGAAGGAGATGGGAGGCCATCACATTGTAGCCCTCTGTGTGCTCAAGGGGGGCTATAAGTT	8
Flt3-CreERT2	404	Thymus	CD4	AGATGTCATGAAGGAGATGGGAGGCCATCACATTGTGGCCCTCTGTGTACTCAAGGGGGGCTATAAGTT	8
Flt3-CreERT2	404	Thymus	CD4	AGATGTCATGAAGGAGATGGGAGGCCATCACATTGTGGCCCTCTGTGTGCCCAAGGGGGGCTATAAGTT	8
Flt3-CreERT2	404	Thymus	CD4	AGATGTCATGAAGGAGATGGGAGGCCATCACATTGTGGCCCTCTGTGTGCTCAAGGAGGGCTATAAGTT	8
Flt3-CreERT2	404	Thymus	CD4	AGATGTCATGAAGGAGATGGGAGGCCATCACATTGTGGCCCTCTGTGTGCTCAAGGGGAGCTATAAGTT	8
Flt3-CreERT2	404	Thymus	CD4	AGATGTCATGAAGGAGATGGGAGGCCATCACATTGTGGCTCTCTGTGTGCTCAAGGGGGGCTATAAGTT	8
Flt3-CreERT2	404	Thymus	CD4	AGATGTCATGAAGGAGATGGGAGGCCATCACCATTGTGGCCCTCTGTGTGCTCAAGGGGGGCTATAAGTT	8
Flt3-CreERT2	404	Thymus	CD4	AGATGTCATGAAGGAGATGGGAGGCCATCACCCTTGTGGCCCTCTGTGTGCTCAAGGGGAGCTATAAGTT	8
Flt3-CreERT2	404	Thymus	CD4	AGATGTCATGAAGGAGATGGGAGGCCATCACCCTTGTGGCCCTCTGTGTGCTCAAGGGGGGCCATAAGTT	8
Flt3-CreERT2	404	Thymus	CD4	AGATGTCATGAAGGAGATGGGAGGCCGTCACCCTTGTGGCCCTCTGTGTGCTCAAGGGGGGCTATAAGTT	8
Flt3-CreERT2	404	Thymus	CD4	AGATGTCTTGAAGGAGATGGGAGGCCATCACAGATTGTGGCCCTCTGTGTGCTCAAGGGGGGCTATAAGTT	8
Flt3-CreERT2	404	Thymus	CD4	AGATGTCTTGAAGGAGATGGGAGGCCATCACCCTTGTGGCCCTCTGTGTGCTCAAGGGGGGCTATAAGTT	8
Flt3-CreERT2	477	Thymus	CD4	AGATGTCACGAAGGAGATGGGAGGCCATCACAGTTTGTGGCCCTCTGTGTGCTCAAGGGGGGCTATAAGTT	8
Flt3-CreERT2	477	Thymus	CD4	AGATGTCATGAAGGAGATGAGAGGCCATCACAGTTTGTGGCCCTCTGTGTGCTCAAGGGGGGCTATAAGTT	8
Flt3-CreERT2	477	Thymus	CD4	AGATGTCATGAAGGAGATGGGAAGCCATCACAGTTTGTGGCCCTCTGTGTGCTCAAGGGGGGCTATAAGTT	8
Flt3-CreERT2	477	Thymus	CD4	AGATGTCATGAAGGAGATGGGAGGCCATCACAGTTTATGGCCCTCTGTGTGCTCAAGGGGGGCTATAAGTT	8
Flt3-CreERT2	477	Thymus	CD4	AGATGTCATGAAGGAGATGGGAGGCCATCACAGTTTGTGGCCCTCTGCGTGCTCAAGGGGGGCTATAAGTT	8
Flt3-CreERT2	477	Thymus	CD4	AGATGTCATGAAGGAGATGGGAGGCCATCACAGTTTGTGGCCCTCTGTGTGCTCAAAGGGGGCTATAAGTT	8
Flt3-CreERT2	477	Thymus	CD4	AGATGTCATGAAGGAGATGGGAGGCCATCACAGTTTGTGGCCCTCTGTGTGCTCAAGGGGGGCTATAAGAT	8
Flt3-CreERT2	477	Thymus	CD4	AGATGTCATGAAGGAGATGGGAGGCCATCACAGTTTGTGGCCCTCTGTGTGCTCAAGGGGGGCTATAAGCT	8
Flt3-CreERT2	477	Thymus	CD4	AGATGTCATGAAGGAGATGGGAGGCCATCACAGTTTGTGGCCCTCTGTGTGCTCAAGGGGGGCTGTAAGTT	8
Flt3-CreERT2	477	Thymus	CD4	AGATGTCATGAAGGAGATGGGAGGCCATCACAGTTTGTGGCCCTCTGTGTGCTTAAGGGGGGCTATAAGTT	8
Flt3-CreERT2	566	Thymus	CD4	AGATGTCATGAAGGAGATGGGAGGACATCACATGCCTTGTGGCCCTCTGTGTGCTCAAGGGGGGCTATAAGTT	8
Flt3-CreERT2	566	Thymus	CD4	AGATGTCATGAAGGAGATGGGAGGCCATCACAACCATTGTGGCCCTCTGTGTGCTCAAGGGGGGCTATAAGTT	8
Flt3-CreERT2	566	Thymus	CD4	AGATGTCATGAAGGAGATGGGAGGCCATCACAATCATTGTGGCCCTCTGTGTGCTCAAGGGAGGCTATAAGTT	8
Flt3-CreERT2	566	Thymus	CD4	AGATGTCATGAAGGAGATGGGAGGCCATCACAGACCTTGTGGCCCTCTGTGTGCTCAAGGGGGGCTATAAGTT	8
Flt3-CreERT2	566	Thymus	CD4	AGATGTCATGAAGGAGATGGGAGGCCATCACAGGTATTGTGGCCCTCTGTGTGCTCAAGGGGGGCTATAAGTT	8
Flt3-CreERT2	566	Thymus	CD4	AGATGTCATGAAGGAGATGGGAGGCCATCACATGCCTAGTGGCCCTCTGTGTGCTCAAGGGGGGCTATAAGTT	8
Flt3-CreERT2	566	Thymus	CD4	AGATGTCATGAAGGAGATGGGAGGCCATCACCACATTGTGGCCCTCTGTGTGCTCAAGGGGGGCTATAAGTT	8
Flt3-CreERT2	566	Thymus	CD4	AGATGTCATGAAGGAGATGGGAGGCCATCACGGAGTTGTGGCCCTCTGTGTGCTCAAGGGGGGCTATAAGTT	8
Flt3-CreERT2	566	Thymus	CD4	AGATGTCATGAAGGAGATGGGAGGCCATTACATTGTGGCCCTCTGTGTGCTCAAGGGGGGCTATAAGTT	8
Flt3-CreERT2	566	Thymus	CD4	AGATGTCATGAAGGAGATGGGAGGCTATCACAACCTTGTGGCCCTCTGTGTGCTCAAGGGGGGCTATAAGTT	8
Flt3-CreERT2	566	Thymus	CD4	AGATGTCATGAAGGAGATGGGAGGTCATCACAATCATTGTGGCCCTCTGTGTGCTCAAGGGGGGCTATAAGTT	8
Flt3-CreERT2	566	Thymus	CD4	AGATGTCATGAAGGAGATGGGTGGCCATCACATGCCTTGTGGCCCTCTGTGTGCTCAAGGGGGGCTATAAGTT	8
Flt3-CreERT2	566	Thymus	CD4	AGATGTCATGAAGGAGATGTGAGGCCATCACATGCCTTGTGGCCCTCTGTGTGCTCAAGGGGGGCTATAAGTT	8
Flt3-CreERT2	404	Thymus	CD4	AGATGTCATGAAGAAGATGGGAGGCCATCACCCTTGTGGCCCTCTGTGTGCTCAAGGGGGGCTATAAGTT	7
Flt3-CreERT2	404	Thymus	CD4	AGATGTCATGAAGGAGATGGAGGCCATCACAGATTGTGGCCCTCTGTGTGCTCAAGGGGGGCTATAAGTT	7
Flt3-CreERT2	404	Thymus	CD4	AGATGTCATGAAGGAGATGGGAGGACCTTGTGGCCCTCTGTGTGCTCAAGGGGGGCTATAAGTT	7
Flt3-CreERT2	404	Thymus	CD4	AGATGTCATGAAGGAGATGGGAGGCCACCACCCTTGTGGCCCTCTGTGTGCTCAAGGGGGGCTATAAGTT	7
Flt3-CreERT2	404	Thymus	CD4	AGATGTCATGAAGGAGATGGGAGGCCATCACAATTTGTGGCCCTCTGTGTGCTCAAGGGGGGCTATAAGTT	7
Flt3-CreERT2	404	Thymus	CD4	AGATGTCATGAAGGAGATGGGAGGCCATCACAGATCGTGGCCCTCTGTGTGCTCAAGGGGGGCTATAAGTT	7
Flt3-CreERT2	404	Thymus	CD4	AGATGTCATGAAGGAGATGGGAGGCCATCACAGATTGTGGACCTCTGTGTGCTCAAGGGGGGCTATAAGTT	7
Flt3-CreERT2	404	Thymus	CD4	AGATGTCATGAAGGAGATGGGAGGCCATCACAGATTGTGGCCATCTGTGTGCTCAAGGGGGGCTATAAGTT	7
Flt3-CreERT2	404	Thymus	CD4	AGATGTCATGAAGGAGATGGGAGGCCATCACAGATTGTGGCCCTCAGTGTGCTCAAGGGGGGCTATAAGTT	7
Flt3-CreERT2	404	Thymus	CD4	AGATGTCATGAAGGAGATGGGAGGCCATCACAGATTGTGGCCCTCTGCGTGCTCAAGGGGGGCTATAAGTT	7
Flt3-CreERT2	404	Thymus	CD4	AGATGTCATGAAGGAGATGGGAGGCCATCACAGATTGTGGCCCTCTGTGAGCTCAAGGGGGGCTATAAGTT	7
Flt3-CreERT2	404	Thymus	CD4	AGATGTCATGAAGGAGATGGGAGGCCATCACAGATTGTGGCCCTCTGTGTGCTCAAGGAGGGCTATAAGTT	7
Flt3-CreERT2	404	Thymus	CD4	AGATGTCATGAAGGAGATGGGAGGCCATCACAGATTGTGGCCCTCTGTTTGCTCAAGGGGGGCTATAAGTT	7
Flt3-CreERT2	404	Thymus	CD4	AGATGTCATGAAGGAGATGGGAGGCCATCACAGGGTTGTGGCCCCCTGTGTGCTCAAGGGGGGCTATAAGTT	7
Flt3-CreERT2	404	Thymus	CD4	AGATGTCATGAAGGAGATGGGAGGCCATCACCCTTGTGGCACTCTGTGTGCTCAAGGGGGGCTATAAGTT	7
Flt3-CreERT2	404	Thymus	CD4	AGATGTCATGAAGGAGATGGGAGGCCATCACCCTTGTGGCCCTCTATGTGCTCAAGGGGGGCTATAAGTT	7
Flt3-CreERT2	404	Thymus	CD4	AGATGTCATGAAGGAGATGGGAGGCCATCACCCTTGTGGCCCTCTGTGTGCTCAAGGGGGGCTTTAAGTT	7
Flt3-CreERT2	404	Thymus	CD4	AGATGTCATGAAGGAGATGGGAGGCCATCACCCTTGTGGCCCTCTGTGTGCTCGAGGGGGGCTATAAGTT	7
Flt3-CreERT2	404	Thymus	CD4	AGATGTCATGAAGGAGATGGGTGGCCATCACCCTTGTGGCCCTCTGTGTGCTCAAGGGGGGCTATAAGTT	7
Flt3-CreERT2	404	Thymus	CD4	AGATGTCATGGAGGAGATGGGAGGCCATCACCCTTGTGGCCCTCTGTGTGCTCAAGGGGGGCTATAAGTT	7
Flt3-CreERT2	404	Thymus	CD4	AGATGTCACGAAGGAGATGGGAGGCCATCACCCTTGTGGCCCTCTGTGTGCTCAAGGGGGGCTATAAGTT	7
Flt3-CreERT2	404	Thymus	CD4	AGATGTCATGAAGGAGATGGGAGGCCATCACACATTGTAGCCCTCTGTGTGCTCAAGGGGGGCTATAAGTT	7
Flt3-CreERT2	404	Thymus	CD4	AGATGTCATGAAGGAGATGGGAGGCCATCACAGAATGTGGCCCTCTGTGTGCTCAAGGGGGGCTATAAGTT	7
Flt3-CreERT2	404	Thymus	CD4	AGATGTCATGAAGGAGATGGGAGGCCATCACAGATTGAGGCCCTCTGTGTGCTCAAGGGGGGCTATAAGTT	7
Flt3-CreERT2	404	Thymus	CD4	AGATGTCATGAAGGAGATGGGAGGCCATCACAGATTGTGGACCTCTGTGTGCTCAAGGGGGGCTATAAGTT	7
Flt3-CreERT2	404	Thymus	CD4	AGATGTCATGAAGGAGATGGGAGGCCATCACAGATTGTGGCCCTCTGTGTGCTCAAGGGGGGCTATAAGAT	7
Flt3-CreERT2	404	Thymus	CD4	AGATGTCATGAAGGAGATGGGAGGCCATCACAGATTGTGGCCCTCTGTGTGCTCAAGGTGGGCTATAAGTT	7
Flt3-CreERT2	404	Thymus	CD4	AGATGTCATGAAGGAGATGGGAGGCCATCACAGATTGTGGCCCTTTGTGTGCTCAAGGGGGGCTATAAGTT	7
Flt3-CreERT2	404	Thymus	CD4	AGATGTCATGAAGGAGATGGGAGGCCATCACATTGTGGCCCTCTGTGTGCTCAAAGGGGGCTATAAGTT	7
Flt3-CreERT2	404	Thymus	CD4	AGATGTCATGAAGGAGATGGGAGGCCATCACCCTTGTGGCCCTCTGTGTGCTCAAGGGGGGCTATAGGTT	7
Flt3-CreERT2	404	Thymus	CD4	AGATGTCATGAAGGAGATGGGAGGCCATCACCCTTGTGGCCCTCTGTGTGCTCAAGGGGGGCTATAGTT	7
Flt3-CreERT2	404	Thymus	CD4	AGATGTCATGAAGGAGATGGGAGGCCATCACCCTTGTGGCCCTCTGTGTGCTCAAGGGGGGGCTATAAGTT	7
Flt3-CreERT2	404	Thymus	CD4	AGATGTCATGAAGGAGATGGGAGGCCATCACCCTTGTGGCCCTCTGTGTGCTTAAGGGGGGCTATAAGTT	7
Flt3-CreERT2	404	Thymus	CD4	AGATGTCATGAAGGAGATGGGAGGCCCGCCCCCCCCCTTTTGTGGCCCTCTGTGTGCTCAAGGGGGGCTATAAGTT	7
Flt3-CreERT2	404	Thymus	CD4	AGATGTCATGAAGGAGATGGGAGGCCTTCACATTGTGGCCCTCTGTGTGCTCAAGGGGGGCTATAAGTT	7
Flt3-CreERT2	404	Thymus	CD4	AGATGTCATGAAGGAGATGGGAGGTTGTGTGGCCCTCTGTGTGCTCAAGGGGGGCTATAAGTT	7
Flt3-CreERT2	404	Thymus	CD4	AGATGTCATGAAGGAGATGGGTGGCCATCACAGATTGTGGCCCTCTGTGTGCTCAAGGGGGGCTATAAGTT	7
Flt3-CreERT2	404	Thymus	CD4	AGATGTCATGAAGGAGATGGTAGGCCATCACAGATTGTGGCCCTCTGTGTGCTCAAGGGGGGCTATAAGTT	7
Flt3-CreERT2	404	Thymus	CD4	AGATGTCATGAATGAGATGGGAGGCCATCACCCTTGTGGCCCTCTGTGTGCTCAAGGGGGGCTATAAGTT	7
Flt3-CreERT2	404	Thymus	CD4	AGATGTCATGAGGAGATGGGAGGCCATCACCCTTGTGGCCCTCTGTGTGCTCAAGGGGGGCTATAAGTT	7
Flt3-CreERT2	404	Thymus	CD4	AGATGTCATGGAGGAGATGGGAGGCCATCACCCTTGTGGCCCTCTGTGTGCTCAAGGGGGGCTATAAGTT	7
Flt3-CreERT2	404	Thymus	CD4	AGATGTTATGAAGGAGATGGGAGGCCATCACATTGTGGCCCTCTGTGTGCTCAAGGGGGGCTATAAGTT	7
Flt3-CreERT2	404	Thymus	CD4	GGATGTCATGAAGGAGATGGGAGGCCATCACCCTTGTGGCCCTCTGTGTGCTCAAGGGGGGCTATAAGTT	7
Flt3-CreERT2	404	Thymus	CD4	TGATGTCATGAAGGAGATGGGAGGCCATCACAGATTGTGGCCCTCTGTGTGCTCAAGGGGGGCTATAAGTT	7
Flt3-CreERT2	477	Thymus	CD4	AGATATCATGAAGGAGATGGGAGGCCATCACAGTTTGTGGCCCTCTGTGTGCTCAAGGGGGGCTATAAGTT	7
Flt3-CreERT2	477	Thymus	CD4	AGATGACATGAAGGAGATGGGAGGCCATCACAGTTTGTGGCCCTCTGTGTGCTCAAGGGGGGCTATAAGTT	7
Flt3-CreERT2	477	Thymus	CD4	AGATGTCATGAAGGAGATGGGAGGCCATCACAGTTTGAGGCCCTCTGTGTGCTCAAGGGGGGCTATAAGTT	7
Flt3-CreERT2	477	Thymus	CD4	AGATGTCATGAAGGAGATGGGAGGCCATCACAGTTTGTGGCCCTCTATGTGCTCAAGGGGGGCTATAAGTT	7
Flt3-CreERT2	477	Thymus	CD4	AGATGTCATGAAGGAGATGGGAGGCCATCACAGTTTGTGGCCCTCTGTGTGCTCAAGGGGGGCTTTAAGTT	7
Flt3-CreERT2	477	Thymus	CD4	AGATGTCATGAAGGAGATGGGAGGCCATCACCGTTTGTGGCCCTCTGTGTGCTCAAGGGGGGCTATAAGTT	7
Flt3-CreERT2	477	Thymus	CD4	AGATGTCATGAAGGAGATGGGAGGCCATCTCAGTTTGTGGCCCTCTGTGTGCTCAAGGGGGGCTATAAGTT	7
Flt3-CreERT2	477	Thymus	CD4	AGATGTCATGAAGGAGATGGGAGGCCTTCACAGTTTGTGGCCCTCTGTGTGCTCAAGGGGGGCTATAAGTT	7
Flt3-CreERT2	477	Thymus	CD4	AGATGTCATGAAGGAGATGGGGGGCCATCACAGTTTGTGGCCCTCTGTGTGCTCAAGGGGGGCTATAAGTT	7
Flt3-CreERT2	477	Thymus	CD4	AGATGTCATGATGGAGATGGGAGGCCATCACAGTTTGTGGCCCTCTGTGTGCTCAAGGGGGGCTATAAGTT	7
Flt3-CreERT2	477	Thymus	CD4	AGATGTCATGTAGGAGATGGGAGGCCATCACAGTTTGTGGCCCTCTGTGTGCTCAAGGGGGGCTATAAGTT	7
Flt3-CreERT2	477	Thymus	CD4	AGATGTTATGAAGGAGATGGGAGGCCATCACAGTTTGTGGCCCTCTGTGTGCTCAAGGGGGGCTATAAGTT	7
Flt3-CreERT2	566	Thymus	CD4	AGATGTCATAAAGGAGATGGGAGGCCATCACAAAGTTTCTTTGTGGCCCTCTGTGTGCTCAAGGGGGGCTATAAGTT	7
Flt3-CreERT2	566	Thymus	CD4	AGATGTCATGAAGGAGATAGGAGGCCATCACAAAGTTTCTTTGTGGCCCTCTGTGTGCTCAAGGGGGGCTATAAGTT	7
Flt3-CreERT2	566	Thymus	CD4	AGATGTCATGAAGGAGATGGGAGGCCATCACAAAGTTTCTTTGTAGCCCTCTGTGTGCTCAAGGGGGGCTATAAGTT	7
Flt3-CreERT2	566	Thymus	CD4	AGATGTCATGAAGGAGATGGGAGGCCATCACAAAGTTTCTTTGTGGCCCCCTGTGTGCTCAAGGGGGGCTATAAGTT	7
Flt3-CreERT2	566	Thymus	CD4	AGATGTCATGAAGGAGATGGGAGGCCATCACAATCATTGTGGCCCTCTGTGTGCTCAAGGGGGCTATAAGTT	7
Flt3-CreERT2	566	Thymus	CD4	AGATGTCATGAAGGAGATGGGAGGCCATCACACCCCTTGTGGCCCTCTGTGTGCTCAAGGGGGGCTATAAGTT	7
Flt3-CreERT2	566	Thymus	CD4	AGATGTCATGAAGGAGATGGGAGGCCATCACAGGCCCCTGTGGCCCTCTGTGTGCTCAAGGGGGGCTATAAGTT	7
Flt3-CreERT2	566	Thymus	CD4	AGATGTCATGAAGGAGATGGGAGGCCATCACATGCATTGTGGCCCTCTGTGTGCTCAAGGGGGGCTATAAGTT	7
Flt3-CreERT2	566	Thymus	CD4	AGATGTCATGAAGGAGATGGGAGGCCATCACATGCCTTGTGGCCCACTGTGTGCTCAAGGGGGGCTATAAGTT	7
Flt3-CreERT2	566	Thymus	CD4	AGATGTCATGAAGGAGATGGGAGGCCATCACATGCCTTGTGGCCCTCTGTGTGCTCAAGGGGGGCTATATGTT	7
Flt3-CreERT2	566	Thymus	CD4	AGATGTCATGAAGGAGATGGGAGGCCATCACATGCCTTGTGGCCCTCTGTGTGCTCAAGGTGGGCTATAAGTT	7
Flt3-CreERT2	566	Thymus	CD4	AGATGTCATGAAGGAGATGGGAGGCCATCAGGATTGTGGCCCTCTGTGTGCTCAAGGGGGGCTATAAGTT	7
Flt3-CreERT2	566	Thymus	CD4	AGATGTCATGAAGGAGATGGGAGGCCATCATTGTGGCCCTCTGTGTGCTCAAGGGGGGCTATAAGTT	7
Flt3-CreERT2	566	Thymus	CD4	AGATGTCATGAATGAGATGGGAGGCCATCACATGCCTTGTGGCCCTCTGTGTGCTCAAGGGGGGCTATAAGTT	7
Flt3-CreERT2	566	Thymus	CD4	AGATGTCATGATGGAGATGGGAGGCCATCACATGCCTTGTGGCCCTCTGTGTGCTCAAGGGGGGCTATAAGTT	7
Flt3-CreERT2	404	Thymus	CD4	AGATGTCATGAAGGAGATGGGAGGCAATCACAGATTGTGGCCCTCTGTGTGCTCAAGGGGGGCTATAAGTT	6
Flt3-CreERT2	404	Thymus	CD4	AGATGTCATGAAGGAGATGGGAGGCCATCACAGATTGTGGCCCTCTGTGTGCTCAAGGGGGGCTATAGTT	6
Flt3-CreERT2	404	Thymus	CD4	AGATGTCATGAAGGAGATGGGAGGCCATCACAGATTGTGGCCCTCTGTGTGCTCAAGGGGGGGCTATAAGTT	6
Flt3-CreERT2	404	Thymus	CD4	AGATGTCATGAAGGAGATGGGAGGCCATCACAGATTGTGGCCCTCTGTGTGCTCAAGGTGGGCTATAAGTT	6
Flt3-CreERT2	404	Thymus	CD4	AGATGTCATGAAGGAGATGGGAGGCCATCACAGATTGTGGCCCTCTGTGTGCTCAGGGGGGGCTATAAGTT	6
Flt3-CreERT2	404	Thymus	CD4	AGATGTCATGAAGGAGATGGGAGGCCATCACAGATTGTGGGCCTCTGTGTGCTCAAGGGGGGCTATAAGTT	6
Flt3-CreERT2	404	Thymus	CD4	AGATGTCATGAAGGAGATGGGAGGCCATCACATTGTGGCCCCCTGTGTGCTCAAGGGGGGCTATAAGTT	6
Flt3-CreERT2	404	Thymus	CD4	AGATGTCATGAAGGAGATGGGAGGCCATCACATTGTGGCCCTCTGTGTGCTCAAGGGAGGCTATAAGTT	6
Flt3-CreERT2	404	Thymus	CD4	AGATGTCATGAAGGAGATGGGAGGCCATCACATTGTGGCCCTCTGTGTGCTCAAGGGGGGCCATAAGTT	6
Flt3-CreERT2	404	Thymus	CD4	AGATGTCATGAAGGAGATGGGAGGCCATCACATTGTGGCCCTCTGTGTGCTCAAGTGGGGCTATAAGTT	6
Flt3-CreERT2	404	Thymus	CD4	AGATGTCATGAAGGAGATGGGAGGCCATCACATTGTGGCCTTCTGTGTGCTCAAGGGGGGCTATAAGTT	6
Flt3-CreERT2	404	Thymus	CD4	AGATGTCATGAAGGAGATGGGAGGCCATCACCCTTGTGGCCCTCTGAGTGCTCAAGGGGGGCTATAAGTT	6
Flt3-CreERT2	404	Thymus	CD4	AGATGTCATGAAGGAGATGGGAGGCCATCACCCTTGTGGCCCTCTGTGTGCTCAAGGGGGGCTATAAGCT	6
Flt3-CreERT2	404	Thymus	CD4	AGATGTCATGAAGGAGATGGGAGGCCATCACCCTTGTGGCCCTCTGTGTGCTCAAGGGGGGCTATAGGTT	6
Flt3-CreERT2	404	Thymus	CD4	AGATGTCATGAAGGAGATGGGAGGCCATCACCCTTGTGGCCCTCTGTGTGCTCAAGGGGGGCTGTAAGTT	6
Flt3-CreERT2	404	Thymus	CD4	AGATGTCATGAAGGAGATGGGAGGCCATCACCCTTGTGGCCCTCTGTGTGCTTAAGGGGGGCTATAAGTT	6
Flt3-CreERT2	404	Thymus	CD4	AGATGTCATGAAGGAGATGGGAGGCCATCACCCTTGTGGCTCTCTGTGTGCTCAAGGGGGGCTATAAGTT	6
Flt3-CreERT2	404	Thymus	CD4	AGATGTCATGAAGGAGATGGGAGGCCGTCACCCTTGTGGCCCTCTGTGTGCTCAAGGGGGGCTATAAGTT	6
Flt3-CreERT2	404	Thymus	CD4	AGATGTCATGAAGGAGATGTGAGGCCATCACAGATTGTGGCCCTCTGTGTGCTCAAGGGGGGCTATAAGTT	6
Flt3-CreERT2	404	Thymus	CD4	AGATGTCATGAAGGAGTTGGGAGGCCATCACAGATTGTGGCCCTCTGTGTGCTCAAGGGGGGCTATAAGTT	6
Flt3-CreERT2	404	Thymus	CD4	AGATGTCTTGAAGGAGATGGGAGGCCATCACCCTTGTGGCCCTCTGTGTGCTCAAGGGGGGCTATAAGTT	6
Flt3-CreERT2	404	Thymus	CD4	AGATCTCATGAAGGAGATGGGAGGCCATCACAGATTGTGGCCCTCTGTGTGCTCAAGGGGGGCTATAAGTT	6
Flt3-CreERT2	404	Thymus	CD4	AGATGTCATGAAGAAGATGGGAGGCCATCACATTGTGGCCCTCTGTGTGCTCAAGGGGGGCTATAAGTT	6
Flt3-CreERT2	404	Thymus	CD4	AGATGTCATGAAGGAGATGGGAAGCCATCACAGGTCTTGTGGCCCTCTGTGTGCTCAAGGGGGGCTATAAGTT	6
Flt3-CreERT2	404	Thymus	CD4	AGATGTCATGAAGGAGATGGGAGGCCATCAACCTTGTGGCCCTCTGTGTGCTCAAGGGGGGCTATAAGTT	6
Flt3-CreERT2	404	Thymus	CD4	AGATGTCATGAAGGAGATGGGAGGCCATCACAAGCTCCCTTGTGGCCCTCTGTGTGCTCAAGGGGGGCTATAAGTT	6
Flt3-CreERT2	404	Thymus	CD4	AGATGTCATGAAGGAGATGGGAGGCCATCACACGTTGTGGCCCTCTGTGTGCTCAAAGGGGGCTATAAGTT	6
Flt3-CreERT2	404	Thymus	CD4	AGATGTCATGAAGGAGATGGGAGGCCATCACAGATTGTGGCCCTCTGTGTGCTCTAGGGGGGCTATAAGTT	6
Flt3-CreERT2	404	Thymus	CD4	AGATGTCATGAAGGAGATGGGAGGCCATCACAGATTGTGGGCCTCTGTGTGCTCAAGGGGGGCTATAAGTT	6
Flt3-CreERT2	404	Thymus	CD4	AGATGTCATGAAGGAGATGGGAGGCCATCACAGGGTTGTGGTCCTCTGTGTGCTCAAGGGGGGCTATAAGTT	6
Flt3-CreERT2	404	Thymus	CD4	AGATGTCATGAAGGAGATGGGAGGCCATCACATTGCGGCCCTCTGTGTGCTCAAGGGGGGCTATAAGTT	6
Flt3-CreERT2	404	Thymus	CD4	AGATGTCATGAAGGAGATGGGAGGCCATCACATTGTGGCCCTCTATGTGCTCAAGGGGGGCTATAAGTT	6
Flt3-CreERT2	404	Thymus	CD4	AGATGTCATGAAGGAGATGGGAGGCCATCACATTGTGGCCCTCTGTGTGCTCAAGGGGGCTATAAGTT	6
Flt3-CreERT2	404	Thymus	CD4	AGATGTCATGAAGGAGATGGGAGGCCATCACATTGTGGCCCTCTGTGTGCTCAAGGGGGGCTATAAGCT	6
Flt3-CreERT2	404	Thymus	CD4	AGATGTCATGAAGGAGATGGGAGGCCATCACCCTTGTGGCCCTCTGAGTGCTCAAGGGGGGCTATAAGTT	6
Flt3-CreERT2	404	Thymus	CD4	AGATGTCATGAAGGAGATGGGAGGCCATCACCCTTGTGGCCCTCTGTGTGCTCAAGGAGGGCTATAAGTT	6
Flt3-CreERT2	404	Thymus	CD4	AGATGTCATGAAGGAGATGGGAGGCCATCACCCTTGTGGCCCTCTGTGTGCTCAAGGGGGGCTATGAGTT	6
Flt3-CreERT2	404	Thymus	CD4	AGATGTCATGAAGGAGATGGGAGGCCATCTCCCTTGTGGCCCTCTGTGTGCTCAAGGGGGGCTATAAGTT	6
Flt3-CreERT2	404	Thymus	CD4	AGATGTCATGAAGGAGATGGGAGGCCTTCACCCTTGTGGCCCTCTGTGTGCTCAAGGGGGGCTATAAGTT	6
Flt3-CreERT2	404	Thymus	CD4	AGATGTCATGAAGGAGTTGGGAGGCCATCACCCTTGTGGCCCTCTGTGTGCTCAAGGGGGGCTATAAGTT	6
Flt3-CreERT2	404	Thymus	CD4	AGATGTCATGATGGAGATGGGAGGCCATCACAGATTGTGGCCCTCTGTGTGCTCAAGGGGGGCTATAAGTT	6
Flt3-CreERT2	404	Thymus	CD4	AGTTGTCATGAAGGAGATGGGAGGCCATCACAGATTGTGGCCCTCTGTGTGCTCAAGGGGGGCTATAAGTT	6
Flt3-CreERT2	404	Thymus	CD4	TGATGTCATGAAGGAGATGGGAGGCCATCACCCTTGTGGCCCTCTGTGTGCTCAAGGGGGGCTATAAGTT	6
Flt3-CreERT2	477	Thymus	CD4	AGATGTCATGAAAGAGATGGGAGGCCATCACAGTTTGTGGCCCTCTGTGTGCTCAAGGGGGGCTATAAGTT	6
Flt3-CreERT2	477	Thymus	CD4	AGATGTCATGAAGGAGATGGGAGGCCATCACAGCCATTGTGGCCCTCTGTGTGCTCAAGTGGGGCTATAAGTT	6
Flt3-CreERT2	477	Thymus	CD4	AGATGTCATGAAGGAGATGGGAGGCCATCACAGCCATTGTGGCCTTCTGTGTGCTCAAGGGGGGCTATAAGTT	6
Flt3-CreERT2	477	Thymus	CD4	AGATGTCATGAAGGAGATGGGAGGCCATCACAGTTTGTGGCCCTCTGTGTGCTCAAGGAGGGCTATAAGTT	6
Flt3-CreERT2	477	Thymus	CD4	AGATGTCATGAAGGAGATGGGAGGCCATCACAGTTTGTGGCCCTCTGTGTGCTCAAGGGGAGCTATAAGTT	6
Flt3-CreERT2	477	Thymus	CD4	AGATGTCATGAAGGAGATGGGAGGCCATCACAGTTTGTGGCCCTCTGTGTGCTCAAGGGGGGCTATGAGTT	6
Flt3-CreERT2	477	Thymus	CD4	AGATGTCATGAAGGAGATGGGAGGCCATCACAGTTTGTGGCCCTCTGTGTGTTCAAGGGGGGCTATAAGTT	6
Flt3-CreERT2	477	Thymus	CD4	AGATGTCATGAAGGAGATGGGAGGCCATCACAGTTTGTGGCCCTTTGTGTGCTCAAGGGGGGCTATAAGTT	6
Flt3-CreERT2	477	Thymus	CD4	AGATGTCATGAAGTAGATGGGAGGCCATCACAGTTTGTGGCCCTCTGTGTGCTCAAGGGGGGCTATAAGTT	6
Flt3-CreERT2	477	Thymus	CD4	AGATGTCATGGAGGAGATGGGAGGCCATCACAGTTTGTGGCCCTCTGTGTGCTCAAGGGGGGCTATAAGTT	6
Flt3-CreERT2	477	Thymus	CD4	AGATGTCGTGAAGGAGATGGGAGGCCATCACAGTTTGTGGCCCTCTGTGTGCTCAAGGGGGGCTATAAGTT	6
Flt3-CreERT2	477	Thymus	CD4	AGGTGTCATGAAGGAGATGGGAGGCCATCACAGTTTGTGGCCCTCTGTGTGCTCAAGGGGGGCTATAAGTT	6
Flt3-CreERT2	477	Thymus	CD4	TGATGTCATGAAGGAGATGGGAGGCCATCACAGCCATTGTGGCCCTCTGTGTGCTCAAGGGGGGCTATAAGTT	6
Flt3-CreERT2	566	Thymus	CD4	AGATGTAATGAAGGAGATGGGAGGCCATCACATGCCTTGTGGCCCTCTGTGTGCTCAAGGGGGGCTATAAGTT	6
Flt3-CreERT2	566	Thymus	CD4	AGATGTCATAAAGGAGATGGGAGGCCATCACAATCATTGTGGCCCTCTGTGTGCTCAAGGGGGGCTATAAGTT	6
Flt3-CreERT2	566	Thymus	CD4	AGATGTCATGAAAGAGATGGGAGGCCATCACAAAGTTTCTTTGTGGCCCTCTGTGTGCTCAAGGGGGGCTATAAGTT	6
Flt3-CreERT2	566	Thymus	CD4	AGATGTCATGAAGAAGATGGGAGGCCATCACATTGTGGCCCTCTGTGTGCTCAAGGGGGGCTATAAGTT	6
Flt3-CreERT2	566	Thymus	CD4	AGATGTCATGAAGGAGACGGGAGGCCATCACAAAGTTTCTTTGTGGCCCTCTGTGTGCTCAAGGGGGGCTATAAGTT	6
Flt3-CreERT2	566	Thymus	CD4	AGATGTCATGAAGGAGATGAGAGGCCATCACAGGCCCTTGTGGCCCTCTGTGTGCTCAAGGGGGGCTATAAGTT	6
Flt3-CreERT2	566	Thymus	CD4	AGATGTCATGAAGGAGATGGAGGCCATCACATGCCTTGTGGCCCTCTGTGTGCTCAAGGGGGGCTATAAGTT	6
Flt3-CreERT2	566	Thymus	CD4	AGATGTCATGAAGGAGATGGGAGACCATCACAAAGTTTCTTTGTGGCCCTCTGTGTGCTCAAGGGGGGCTATAAGTT	6
Flt3-CreERT2	566	Thymus	CD4	AGATGTCATGAAGGAGATGGGAGGCCATCACAAAGTTTCTTTGTGGCCCTCTGTGTGCTCAAAGGGGGCTATAAGTT	6
Flt3-CreERT2	566	Thymus	CD4	AGATGTCATGAAGGAGATGGGAGGCCATCACAAAGTTTCTTTGTGGCCCTCTGTGTGCTCAAGGGGGGCCATAAGTT	6
Flt3-CreERT2	566	Thymus	CD4	AGATGTCATGAAGGAGATGGGAGGCCATCACAAGACTTGTAGCCCTCTGTGTGCTCAAGGGGGGCTATAAGTT	6
Flt3-CreERT2	566	Thymus	CD4	AGATGTCATGAAGGAGATGGGAGGCCATCACAATCATCGTGGCCCTCTGTGTGCTCAAGGGGGGCTATAAGTT	6
Flt3-CreERT2	566	Thymus	CD4	AGATGTCATGAAGGAGATGGGAGGCCATCACAATCATTGTGGCCCCCTGTGTGCTCAAGGGGGGCTATAAGTT	6
Flt3-CreERT2	566	Thymus	CD4	AGATGTCATGAAGGAGATGGGAGGCCATCACAGAGTTGTGGCCCTCTGTGTGCTCAAGGGGGGCTATAAGTT	6
Flt3-CreERT2	566	Thymus	CD4	AGATGTCATGAAGGAGATGGGAGGCCATCACAGGCCCTTGTGGCCCTCTGCGTGCTCAAGGGGGGCTATAAGTT	6
Flt3-CreERT2	566	Thymus	CD4	AGATGTCATGAAGGAGATGGGAGGCCATCACAGGCTCTTGTGGCCCTCTGTGTGCTCAAGGGGGGCTATAAGTT	6
Flt3-CreERT2	566	Thymus	CD4	AGATGTCATGAAGGAGATGGGAGGCCATCACATCTCTTGTGGCCCTCTGTGTGCTCAAGGGGGGCTATAAGTT	6
Flt3-CreERT2	566	Thymus	CD4	AGATGTCATGAAGGAGATGGGAGGCCATCACATGACTTGTGGCCCTCTGTGTGCTCAAGGGGGGCTATAAGTT	6
Flt3-CreERT2	566	Thymus	CD4	AGATGTCATGAAGGAGATGGGAGGCCATCACATGCCTTGTGGCCCTCTGTGTGCTCAAGGGGGGCTATAAGAT	6
Flt3-CreERT2	566	Thymus	CD4	AGATGTCATGAAGGAGATGGGAGGCCATCACATGCCTTGTGGCCCTCTGTGTGCTCAGGGGGGCTATAAGTT	6
Flt3-CreERT2	566	Thymus	CD4	AGATGTCATGAAGGAGATGGGAGGCCATCACATGCCTTGTGGCCCTCTGTGTGCTCATGGGGGGCTATAAGTT	6
Flt3-CreERT2	566	Thymus	CD4	AGATGTCATGAAGGAGATGGGAGGCCATCACATGCCTTGTTGCCCTCTGTGTGCTCAAGGGGGGCTATAAGTT	6
Flt3-CreERT2	566	Thymus	CD4	AGATGTCATGAAGGAGATGGGAGGCCATCACATGGCTTGTGGCCCTCTGTGTGCTCAAGGGGGGCTATAAGTT	6
Flt3-CreERT2	566	Thymus	CD4	AGATGTCATGAAGGAGATGGGAGGCCATCACATTGTGGCCCCCTGTGTGCTCAAGGGGGGCTATAAGTT	6
Flt3-CreERT2	566	Thymus	CD4	AGATGTCATGAAGGAGATGGGAGGCCATCACATTGTGGCCCTCCGTGTGCTCAAGGGGGGCTATAAGTT	6
Flt3-CreERT2	566	Thymus	CD4	AGATGTCATGAAGGAGATGGGAGGCCATCACATTGTGGCCCTCTGTGTGCTCAAGGGGGCTATAAGTT	6
Flt3-CreERT2	566	Thymus	CD4	AGATGTCATGAAGGAGATGGGAGGCCATCACATTGTGGCCCTCTGTGTGCTTAAGGGGGGCTATAAGTT	6
Flt3-CreERT2	566	Thymus	CD4	AGATGTCATGAAGGAGATGGGAGGCCATCACTTGCCTTGTGGCCCTCTGTGTGCTCAAGGGGGGCTATAAGTT	6
Flt3-CreERT2	566	Thymus	CD4	AGATGTCATGAAGGAGATGTGAGGCCATCACATTGTGGCCCTCTGTGTGCTCAAGGGGGGCTATAAGTT	6
Flt3-CreERT2	566	Thymus	CD4	AGATGTCATGAAGTAGATGGGAGGCCATCACATGCCTTGTGGCCCTCTGTGTGCTCAAGGGGGGCTATAAGTT	6
Flt3-CreERT2	566	Thymus	CD4	AGATGTCATGAGGAGATGGGAGGCCATCACAGGCCCTTGTGGCCCTCTGTGTGCTCAAGGGGGGCTATAAGTT	6
Flt3-CreERT2	404	Thymus	CD4	AGACGTCATGAAGGAGATGGGAGGCCATCACAGATTGTGGCCCTCTGTGTGCTCAAGGGGGGCTATAAGTT	5
Flt3-CreERT2	404	Thymus	CD4	AGATGACATGAAGGAGATGGGAGGCCATCACAGATTGTGGCCCTCTGTGTGCTCAAGGGGGGCTATAAGTT	5
Flt3-CreERT2	404	Thymus	CD4	AGATGCCATGAAGGAGATGGGAGGCCATCACCCTTGTGGCCCTCTGTGTGCTCAAGGGGGGCTATAAGTT	5
Flt3-CreERT2	404	Thymus	CD4	AGATGTCATGAAGAAGATGGGAGGCCATCACATTGTGGCCCTCTGTGTGCTCAAGGGGGGCTATAAGTT	5
Flt3-CreERT2	404	Thymus	CD4	AGATGTCATGAAGGAGATGGGAGGCCATCACAACTATTGTGGCCCTCTGTGTGCTCAAGGGGGGCTATAAGTT	5
Flt3-CreERT2	404	Thymus	CD4	AGATGTCATGAAGGAGATGGGAGGCCATCACACATCGTGGCCCTCTGTGTGCTCAAGGGGGGCTATAAGTT	5
Flt3-CreERT2	404	Thymus	CD4	AGATGTCATGAAGGAGATGGGAGGCCATCACAGATTGCGGCCCTCTGTGTGCTCAAGGGGGGCTATAAGTT	5
Flt3-CreERT2	404	Thymus	CD4	AGATGTCATGAAGGAGATGGGAGGCCATCACAGATTGTGGCCCACTGTGTGCTCAAGGGGGGCTATAAGTT	5
Flt3-CreERT2	404	Thymus	CD4	AGATGTCATGAAGGAGATGGGAGGCCATCACAGATTGTGGCCCTCTGAGTGCTCAAGGGGGGCTATAAGTT	5
Flt3-CreERT2	404	Thymus	CD4	AGATGTCATGAAGGAGATGGGAGGCCATCACCCTTATGGCCCTCTGTGTGCTCAAGGGGGGCTATAAGTT	5
Flt3-CreERT2	404	Thymus	CD4	AGATGTCATGAAGGAGATGGGAGGCCATCACCCTTGAGGCCCTCTGTGTGCTCAAGGGGGGCTATAAGTT	5
Flt3-CreERT2	404	Thymus	CD4	AGATGTCATGAAGGAGATGGGAGGCCATCACCCTTGTGGCCCTCTGCGTGCTCAAGGGGGGCTATAAGTT	5
Flt3-CreERT2	404	Thymus	CD4	AGATGTCATGAAGGAGATGGGAGGCCATCACCCTTGTGGCCCTCTGTATGCTCAAGGGGGGCTATAAGTT	5
Flt3-CreERT2	404	Thymus	CD4	AGATGTCATGAAGGAGATGGGAGGCCATCACCCTTGTGGCCCTCTGTGTGCTCAGGGGGGGCTATAAGTT	5
Flt3-CreERT2	404	Thymus	CD4	AGATGTCATGAAGGAGATGGGAGGCCATCACCCTTGTGGCCCTCTGTGTGCTCATGGGGGGCTATAAGTT	5
Flt3-CreERT2	404	Thymus	CD4	AGATGTCATGAAGGAGATGGGAGGCCATCACCCTTGTGGCCCTTTGTGTGCTCAAGGGGGGCTATAAGTT	5
Flt3-CreERT2	404	Thymus	CD4	AGATGTCATGAAGGAGATGGGAGGCCATCACTCTTGTGGCCCTCTGTGTGCTCAAGGGGGGCTATAAGTT	5
Flt3-CreERT2	404	Thymus	CD4	AGATGTCATGAAGGAGATGGGAGGCCATCTCATTGTGGCCCTCTGTGTGCTCAAGGGGGGCTATAAGTT	5
Flt3-CreERT2	404	Thymus	CD4	AGATGTCATGAAGGAGATGGGAGGCCCTTGTGGCCCTCTGTGTGCTCAAGGGGGGCTATAAGTT	5
Flt3-CreERT2	404	Thymus	CD4	AGATGTCATGAAGGAGATGGGAGGCCTTCACCCTTGTGGCCCTCTGTGTGCTCAAGGGGGGCTATAAGTT	5
Flt3-CreERT2	404	Thymus	CD4	AGATGTCATGAAGGTGATGGGAGGCCATCACAGATTGTGGCCCTCTGTGTGCTCAAGGGGGGCTATAAGTT	5
Flt3-CreERT2	404	Thymus	CD4	AGATGTCATGAGGGAGATGGGAGGCCATCACCCTTGTGGCCCTCTGTGTGCTCAAGGGGGGCTATAAGTT	5
Flt3-CreERT2	404	Thymus	CD4	AGATGTCATGTAGGAGATGGGAGGCCATCACCCTTGTGGCCCTCTGTGTGCTCAAGGGGGGCTATAAGTT	5
Flt3-CreERT2	404	Thymus	CD4	AGATGTCGTGAAGGAGATGGGAGGCCATCACCCTTGTGGCCCTCTGTGTGCTCAAGGGGGGCTATAAGTT	5
Flt3-CreERT2	404	Thymus	CD4	AGATGTCTTGAAGGAGATGGGAGGCCATCACAGATTGTGGCCCTCTGTGTGCTCAAGGGGGGCTATAAGTT	5
Flt3-CreERT2	404	Thymus	CD4	GGATGTCATGAAGGAGATGGGAGGCCATCACCCTTGTGGCCCTCTGTGTGCTCAAGGGGGGCTATAAGTT	5
Flt3-CreERT2	404	Thymus	CD4	TGATGTCATGAAGGAGATGGGAGGCCATCACCCTTGTGGCCCTCTGTGTGCTCAAGGGGGGCTATAAGTT	5
Flt3-CreERT2	404	Thymus	CD4	AGATGACATGAAGGAGATGGGAGGCCATCACCCTTGTGGCCCTCTGTGTGCTCAAGGGGGGCTATAAGTT	5
Flt3-CreERT2	404	Thymus	CD4	AGATGTCATGAAGGAGAAGGGAGGCCATCACAGATTGTGGCCCTCTGTGTGCTCAAGGGGGGCTATAAGTT	5
Flt3-CreERT2	404	Thymus	CD4	AGATGTCATGAAGGAGAAGGGAGGCCATCACCCTTGTGGCCCTCTGTGTGCTCAAGGGGGGCTATAAGTT	5
Flt3-CreERT2	404	Thymus	CD4	AGATGTCATGAAGGAGACGGGAGGCCATCACCCTTGTGGCCCTCTGTGTGCTCAAGGGGGGCTATAAGTT	5
Flt3-CreERT2	404	Thymus	CD4	AGATGTCATGAAGGAGATAGGAGGCCATCACATTGTGGCCCTCTGTGTGCTCAAGGGGGGCTATAAGTT	5
Flt3-CreERT2	404	Thymus	CD4	AGATGTCATGAAGGAGATGAGAGGCCATCACATTGTGGCCCTCTGTGTGCTCAAGGGGGGCTATAAGTT	5
Flt3-CreERT2	404	Thymus	CD4	AGATGTCATGAAGGAGATGCGAGGCCATCACAGATTGTGGCCCTCTGTGTGCTCAAGGGGGGCTATAAGTT	5
Flt3-CreERT2	404	Thymus	CD4	AGATGTCATGAAGGAGATGGGAGACCATCACAGGGTTGTGGCCCTCTGTGTGCTCAAGGGGGGCTATAAGTT	5
Flt3-CreERT2	404	Thymus	CD4	AGATGTCATGAAGGAGATGGGAGGCCACCACATTGTGGCCCTCTGTGTGCTCAAGGGGGGCTATAAGTT	5
Flt3-CreERT2	404	Thymus	CD4	AGATGTCATGAAGGAGATGGGAGGCCATCACAAATCTTTGTGGCCCTCTGTGTGCTCAAGGGGGGCTATAAGTT	5
Flt3-CreERT2	404	Thymus	CD4	AGATGTCATGAAGGAGATGGGAGGCCATCACACATTGTGGCCCTTTGTGTGCTCAAGGGGGGCTATAAGTT	5
Flt3-CreERT2	404	Thymus	CD4	AGATGTCATGAAGGAGATGGGAGGCCATCACACGTCGTGGCCCTCTGTGTGCTCAAGGGGGGCTATAAGTT	5
Flt3-CreERT2	404	Thymus	CD4	AGATGTCATGAAGGAGATGGGAGGCCATCACAGAGGTTGTGGCCCTCTGTGTGCTCAAGGGGGGCTATAAGTT	5
Flt3-CreERT2	404	Thymus	CD4	AGATGTCATGAAGGAGATGGGAGGCCATCACAGATTGTGCCCTCTGTGTGCTCAAGGGGGGCTATAAGTT	5
Flt3-CreERT2	404	Thymus	CD4	AGATGTCATGAAGGAGATGGGAGGCCATCACAGATTGTGGCCCTCTGTGTGCACAAGGGGGGCTATAAGTT	5
Flt3-CreERT2	404	Thymus	CD4	AGATGTCATGAAGGAGATGGGAGGCCATCACAGATTGTGGCCCTCTGTGTGCTCAAGGGGGGCTATAGTT	5
Flt3-CreERT2	404	Thymus	CD4	AGATGTCATGAAGGAGATGGGAGGCCATCACAGATTGTGGCCCTCTGTGTGCTCAAGGGGGGGTATAAGTT	5
Flt3-CreERT2	404	Thymus	CD4	AGATGTCATGAAGGAGATGGGAGGCCATCACAGATTGTGGCCCTCTTTGTGCTCAAGGGGGGCTATAAGTT	5
Flt3-CreERT2	404	Thymus	CD4	AGATGTCATGAAGGAGATGGGAGGCCATCACATCGTGGCCCTCTGTGTGCTCAAGGGGGGCTATAAGTT	5
Flt3-CreERT2	404	Thymus	CD4	AGATGTCATGAAGGAGATGGGAGGCCATCACATTGTGGCCCTCCGTGTGCTCAAGGGGGGCTATAAGTT	5
Flt3-CreERT2	404	Thymus	CD4	AGATGTCATGAAGGAGATGGGAGGCCATCACCCTTGTGGCCCTCTGTGTGCTCAAGGGGGGCTATAAGCT	5
Flt3-CreERT2	404	Thymus	CD4	AGATGTCATGAAGGAGATGGGAGGCCATCACCCTTGTGGCCCTCTGTGTGCTCAAGGGGGGCTGTAAGTT	5
Flt3-CreERT2	404	Thymus	CD4	AGATGTCATGAAGGAGATGGGAGGCCATCACCCTTGTGGCCCTTTGTGTGCTCAAGGGGGGCTATAAGTT	5
Flt3-CreERT2	404	Thymus	CD4	AGATGTCATGAAGGAGATGGGAGGCCATCACCCTTGTTGCCCTCTGTGTGCTCAAGGGGGGCTATAAGTT	5
Flt3-CreERT2	404	Thymus	CD4	AGATGTCATGAAGGAGATGGGAGGCCATCACCGATTGTGGCCCTCTGTGTGCTCAAGGGGGGCTATAAGTT	5
Flt3-CreERT2	404	Thymus	CD4	AGATGTCATGAAGGAGATGGGAGGCCATCACGGGGTTGTGGCCCTCTGTGTGCTCAAGGGGGGCTATAAGTT	5
Flt3-CreERT2	404	Thymus	CD4	AGATGTCATGAAGGAGATGGGAGGCCATCACTGATTGTGGCCCTCTGTGTGCTCAAGGGGGGCTATAAGTT	5
Flt3-CreERT2	404	Thymus	CD4	AGATGTCATGAAGGAGATGGGAGGTCATCACATTGTGGCCCTCTGTGTGCTCAAGGGGGGCTATAAGTT	5
Flt3-CreERT2	404	Thymus	CD4	AGATGTCATGAAGGAGTTGGGAGGCCATCACATTGTGGCCCTCTGTGTGCTCAAGGGGGGCTATAAGTT	5
Flt3-CreERT2	404	Thymus	CD4	AGATGTCATGAAGTAGATGGGAGGCCATCACAGATTGTGGCCCTCTGTGTGCTCAAGGGGGGCTATAAGTT	5
Flt3-CreERT2	404	Thymus	CD4	AGATGTCATGATGGAGATGGGAGGCCATCACCCTTGTGGCCCTCTGTGTGCTCAAGGGGGGCTATAAGTT	5
Flt3-CreERT2	404	Thymus	CD4	AGATGTCGTGAAGGAGATGGGAGGCCATCACATTGTGGCCCTCTGTGTGCTCAAGGGGGGCTATAAGTT	5
Flt3-CreERT2	404	Thymus	CD4	AGTTGTCATGAAGGAGATGGGAGGCCATCACCCTTGTGGCCCTCTGTGTGCTCAAGGGGGGCTATAAGTT	5
Flt3-CreERT2	477	Thymus	CD4	AGATGTCAAGAAGGAGATGGGAGGCCATCACAGTTTGTGGCCCTCTGTGTGCTCAAGGGGGGCTATAAGTT	5
Flt3-CreERT2	477	Thymus	CD4	AGATGTCATGAAGGAAATGGGAGGCCATCACAGTTTGTGGCCCTCTGTGTGCTCAAGGGGGGCTATAAGTT	5
Flt3-CreERT2	477	Thymus	CD4	AGATGTCATGAAGGAGATGGAAGGCCATCACAGCCATTGTGGCCCTCTGTGTGCTCAAGGGGGGCTATAAGTT	5
Flt3-CreERT2	477	Thymus	CD4	AGATGTCATGAAGGAGATGGGAGGCCATCACAGCCATTGTGGCCCCCTGTGTGCTCAAGGGGGGCTATAAGTT	5
Flt3-CreERT2	477	Thymus	CD4	AGATGTCATGAAGGAGATGGGAGGCCATCACAGCCATTGTGGCCCTCTGTGTGCTCAAGGGAGGCTATAAGTT	5
Flt3-CreERT2	477	Thymus	CD4	AGATGTCATGAAGGAGATGGGAGGCCATCACAGCCATTGTGGCCCTCTGTGTGCTCAAGGGGGGCTATGAGTT	5
Flt3-CreERT2	477	Thymus	CD4	AGATGTCATGAAGGAGATGGGAGGCCATCACAGTTTGTGGCCCTCTGTGAGCTCAAGGGGGGCTATAAGTT	5
Flt3-CreERT2	477	Thymus	CD4	AGATGTCATGAAGGAGATGGGAGGCCATCACAGTTTGTGGCCCTCTGTGTGCTCAAGAGGGGCTATAAGTT	5
Flt3-CreERT2	477	Thymus	CD4	AGATGTCATGAAGGAGATGGGAGGCCATCACAGTTTGTGGCCCTCTGTGTGCTCAAGGGGGGCTAAGTT	5
Flt3-CreERT2	477	Thymus	CD4	AGATGTCATGAAGGAGATGGGAGGCCATCACAGTTTGTGGCCCTCTGTGTGCTCAAGGGGGGCTATATGTT	5
Flt3-CreERT2	477	Thymus	CD4	AGATGTCATGAAGGAGATGGGAGGCCATCACAGTTTGTGGCCCTCTGTGTGCTCAAGGGGGGTTATAAGTT	5
Flt3-CreERT2	477	Thymus	CD4	AGATGTCATGAAGGAGATGGGAGGCCATCACAGTTTGTGGCCCTCTGTGTGCTCAAGTGGGGCTATAAGTT	5
Flt3-CreERT2	477	Thymus	CD4	AGATGTCATGAAGGAGATGGGAGGCCATCACAGTTTGTGGCCCTCTGTGTGCTCTAGGGGGGCTATAAGTT	5
Flt3-CreERT2	477	Thymus	CD4	AGATGTCATGAAGGAGATGGGAGGCCATCACAGTTTGTGGTCCTCTGTGTGCTCAAGGGGGGCTATAAGTT	5
Flt3-CreERT2	477	Thymus	CD4	AGATGTCATGAAGGAGATGGGAGGCCATCACTGTTTGTGGCCCTCTGTGTGCTCAAGGGGGGCTATAAGTT	5
Flt3-CreERT2	477	Thymus	CD4	AGATGTCATGAAGGAGATGGGAGGCCTTCACAGCCATTGTGGCCCTCTGTGTGCTCAAGGGGGGCTATAAGTT	5
Flt3-CreERT2	477	Thymus	CD4	AGATGTCATGAAGGAGATGGGGGGCCATCACAGCCATTGTGGCCCTCTGTGTGCTCAAGGGGGGCTATAAGTT	5
Flt3-CreERT2	477	Thymus	CD4	AGATGTCATGAAGGAGTTGGGAGGCCATCACAGTTTGTGGCCCTCTGTGTGCTCAAGGGGGGCTATAAGTT	5
Flt3-CreERT2	477	Thymus	CD4	AGATGTCATGAAGGTGATGGGAGGCCATCACAGTTTGTGGCCCTCTGTGTGCTCAAGGGGGGCTATAAGTT	5
Flt3-CreERT2	566	Thymus	CD4	AAATGTCATGAAGGAGATGGGAGGCCATCACAGGCCCTTGTGGCCCTCTGTGTGCTCAAGGGGGGCTATAAGTT	5
Flt3-CreERT2	566	Thymus	CD4	AGATGTCATGAAGAAGATGGGAGGCCATCACAAAGTTTCTTTGTGGCCCTCTGTGTGCTCAAGGGGGGCTATAAGTT	5
Flt3-CreERT2	566	Thymus	CD4	AGATGTCATGAAGGAGATGGAAGGCCATCACATTGTGGCCCTCTGTGTGCTCAAGGGGGGCTATAAGTT	5
Flt3-CreERT2	566	Thymus	CD4	AGATGTCATGAAGGAGATGGGAGACCATCACAGGCCCTTGTGGCCCTCTGTGTGCTCAAGGGGGGCTATAAGTT	5
Flt3-CreERT2	566	Thymus	CD4	AGATGTCATGAAGGAGATGGGAGGCAATCACATGCCTTGTGGCCCTCTGTGTGCTCAAGGGGGGCTATAAGTT	5
Flt3-CreERT2	566	Thymus	CD4	AGATGTCATGAAGGAGATGGGAGGCCAACACATGCCTTGTGGCCCTCTGTGTGCTCAAGGGGGGCTATAAGTT	5
Flt3-CreERT2	566	Thymus	CD4	AGATGTCATGAAGGAGATGGGAGGCCAGGGTTTGTGGCCCTCTGTGTGCTCAAGGGGGGCTATAAGTT	5
Flt3-CreERT2	566	Thymus	CD4	AGATGTCATGAAGGAGATGGGAGGCCATCACAAAGTTTCTTTGTGGCCCTCTGTGTGCCCAAGGGGGGCTATAAGTT	5
Flt3-CreERT2	566	Thymus	CD4	AGATGTCATGAAGGAGATGGGAGGCCATCACAACCTTGTGGCCCTCTGTGTGCTCAAGGGGGTCTATAAGTT	5
Flt3-CreERT2	566	Thymus	CD4	AGATGTCATGAAGGAGATGGGAGGCCATCACAAGCCCTTGTGGCCCTCTGTGTGCTCAAGGGGGGCTATAAGTT	5
Flt3-CreERT2	566	Thymus	CD4	AGATGTCATGAAGGAGATGGGAGGCCATCACAATCATTGTGGCCCTCCGTGTGCTCAAGGGGGGCTATAAGTT	5
Flt3-CreERT2	566	Thymus	CD4	AGATGTCATGAAGGAGATGGGAGGCCATCACAATCATTGTGGCCCTCTGTGTGCTCAAGGGGGGCTTTAAGTT	5
Flt3-CreERT2	566	Thymus	CD4	AGATGTCATGAAGGAGATGGGAGGCCATCACAATCATTGTGGCCTTCTGTGTGCTCAAGGGGGGCTATAAGTT	5
Flt3-CreERT2	566	Thymus	CD4	AGATGTCATGAAGGAGATGGGAGGCCATCACAGGCCCTTGTGACCCTCTGTGTGCTCAAGGGGGGCTATAAGTT	5
Flt3-CreERT2	566	Thymus	CD4	AGATGTCATGAAGGAGATGGGAGGCCATCACAGGCCCTTGTGGCCCTCTGTGTGCTCAAGGGGGGCTATGAGTT	5
Flt3-CreERT2	566	Thymus	CD4	AGATGTCATGAAGGAGATGGGAGGCCATCACAGGCCCTTGTGGCCCTCTGTGTGTTCAAGGGGGGCTATAAGTT	5
Flt3-CreERT2	566	Thymus	CD4	AGATGTCATGAAGGAGATGGGAGGCCATCACAGGGTTGTGGCCCTCTGTGTGCTCAAGAGGGGCTATAAGTT	5
Flt3-CreERT2	566	Thymus	CD4	AGATGTCATGAAGGAGATGGGAGGCCATCACATGCCATGTGGCCCTCTGTGTGCTCAAGGGGGGCTATAAGTT	5
Flt3-CreERT2	566	Thymus	CD4	AGATGTCATGAAGGAGATGGGAGGCCATCACATGCCTTGTCGCCCTCTGTGTGCTCAAGGGGGGCTATAAGTT	5
Flt3-CreERT2	566	Thymus	CD4	AGATGTCATGAAGGAGATGGGAGGCCATCACATGCCTTGTGCCCTCTGTGTGCTCAAGGGGGGCTATAAGTT	5
Flt3-CreERT2	566	Thymus	CD4	AGATGTCATGAAGGAGATGGGAGGCCATCACATGCCTTGTGGCACTCTGTGTGCTCAAGGGGGGCTATAAGTT	5
Flt3-CreERT2	566	Thymus	CD4	AGATGTCATGAAGGAGATGGGAGGCCATCACATGCCTTGTGGCCCTCTGTGTGATCAAGGGGGGCTATAAGTT	5
Flt3-CreERT2	566	Thymus	CD4	AGATGTCATGAAGGAGATGGGAGGCCATCACATGCCTTGTGGCCCTCTGTGTGCTCAAGGGGGGCTATAGTT	5
Flt3-CreERT2	566	Thymus	CD4	AGATGTCATGAAGGAGATGGGAGGCCATCACATGCCTTGTGGCCCTCTGTGTGCTCAAGGGGGGGTATAAGTT	5
Flt3-CreERT2	566	Thymus	CD4	AGATGTCATGAAGGAGATGGGAGGCCATCACATGCCTTGTGGCCCTCTGTGTGCTCAAGGGGTGCTATAAGTT	5
Flt3-CreERT2	566	Thymus	CD4	AGATGTCATGAAGGAGATGGGAGGCCATCACATGCCTTGTGGGCCTCTGTGTGCTCAAGGGGGGCTATAAGTT	5
Flt3-CreERT2	566	Thymus	CD4	AGATGTCATGAAGGAGATGGGAGGCCATCACATTCCTTGTGGCCCTCTGTGTGCTCAAGGGGGGCTATAAGTT	5
Flt3-CreERT2	566	Thymus	CD4	AGATGTCATGAAGGAGATGGGAGGCCATCACATTCTTTGTGGCCCTCTGTGTGCTCAAGGGGGGCTATAAGTT	5
Flt3-CreERT2	566	Thymus	CD4	AGATGTCATGAAGGAGATGGGAGGCCATCACATTGTGGCCCTCTGTGTGCTCAAGGGAGGCTATAAGTT	5
Flt3-CreERT2	566	Thymus	CD4	AGATGTCATGAAGGAGATGGGAGGCCATCACATTGTGGCCCTCTGTGTGCTCAAGGGGAGCTATAAGTT	5
Flt3-CreERT2	566	Thymus	CD4	AGATGTCATGAAGGAGATGGGAGGCCATCACATTGTGGCCCTCTGTGTGTTCAAGGGGGGCTATAAGTT	5
Flt3-CreERT2	566	Thymus	CD4	AGATGTCATGAAGGAGATGGGAGGCCATCAGCCTTGTGGCCCTCTGTGTGCTCAAGGGGGGCTATAAGTT	5
Flt3-CreERT2	566	Thymus	CD4	AGATGTCATGAAGGAGATGGGAGGCCATCGCATTGTGGCCCTCTGTGTGCTCAAGGGGGGCTATAAGTT	5
Flt3-CreERT2	566	Thymus	CD4	AGATGTCATGAAGGAGATGGGAGGCCATGCCATTGTGGCCCTCTGTGTGCTCAAGGGGGGCTATAAGTT	5
Flt3-CreERT2	566	Thymus	CD4	AGATGTCATGAAGGAGATGGGAGGCCCTTTTGTGGCCCTCTGTGTGCTCAAGGGGGGCTATAAGTT	5
Flt3-CreERT2	566	Thymus	CD4	AGATGTCATGAAGGAGATGGGAGGCCGTCACAGGCCCTTGTGGCCCTCTGTGTGCTCAAGGGGGGCTATAAGTT	5
Flt3-CreERT2	566	Thymus	CD4	AGATGTCATGAAGGAGATGGGAGGCTATCACAATCATTGTGGCCCTCTGTGTGCTCAAGGGGGGCTATAAGTT	5
Flt3-CreERT2	566	Thymus	CD4	AGATGTCATGAAGGAGATGGGGGCCATCACATGCCTTGTGGCCCTCTGTGTGCTCAAGGGGGGCTATAAGTT	5
Flt3-CreERT2	566	Thymus	CD4	AGATGTCATGAAGGAGATGGGGGGCCATCACAAAGTTTCTTTGTGGCCCTCTGTGTGCTCAAGGGGGGCTATAAGTT	5
Flt3-CreERT2	566	Thymus	CD4	AGATGTCATGAAGGAGATGGTAGGCCATCACATGCCTTGTGGCCCTCTGTGTGCTCAAGGGGGGCTATAAGTT	5
Flt3-CreERT2	566	Thymus	CD4	AGATGTCATGAAGGAGATTGGAGGCCATCACATGCCTTGTGGCCCTCTGTGTGCTCAAGGGGGGCTATAAGTT	5
Flt3-CreERT2	566	Thymus	CD4	AGATGTCATGAAGGGGATGGGAGGCCATCACAGGCCCTTGTGGCCCTCTGTGTGCTCAAGGGGGGCTATAAGTT	5
Flt3-CreERT2	404	Thymus	CD8	AGATGTCATGAAGGAGATGGGAGGCCATCACAGATTGTGGCCCTCTGTGTGCTCAAGGGGGGCTATAAGTT	55179
Flt3-CreERT2	566	Thymus	CD8	AGATGTCATGAAGGAGATGGGAGGCCATCACATGCCTTGTGGCCCTCTGTGTGCTCAAGGGGGGCTATAAGTT	48213
Flt3-CreERT2	404	Thymus	CD8	AGATGTCATGAAGGAGATGGGAGGCCATCACCCTTGTGGCCCTCTGTGTGCTCAAGGGGGGCTATAAGTT	35586
Flt3-CreERT2	404	Thymus	CD8	AGATGTCATGAAGGAGATGGGAGGCCATCACATTGTGGCCCTCTGTGTGCTCAAGGGGGGCTATAAGTT	24603
Flt3-CreERT2	477	Thymus	CD8	AGATGTCATGAAGGAGATGGGAGGCCATCACAGCCATTGTGGCCCTCTGTGTGCTCAAGGGGGGCTATAAGTT	24539
Flt3-CreERT2	477	Thymus	CD8	AGATGTCATGAAGGAGATGGGAGGCCATCACATTGTGGCCCTCTGTGTGCTCAAGGGGGGCTATAAGTT	19406
Flt3-CreERT2	404	Thymus	CD8	AGATGTCATGAAGGAGATGGGAGGCCATCACAGGGTTGTGGCCCTCTGTGTGCTCAAGGGGGGCTATAAGTT	17367
Flt3-CreERT2	477	Thymus	CD8	AGATGTCATGAAGGAGATGGGAGGCCATCACAGGATTGTGGCCCTCTGTGTGCTCAAGGGGGGCTATAAGTT	15302
Flt3-CreERT2	566	Thymus	CD8	AGATGTCATGAAGGAGATGGGAGGCCATCACAGGGTTGTGGCCCTCTGTGTGCTCAAGGGGGGCTATAAGTT	11549
Flt3-CreERT2	566	Thymus	CD8	AGATGTCATGAAGGAGATGGGAGGCCATCACAGGCCCTTGTGGCCCTCTGTGTGCTCAAGGGGGGCTATAAGTT	11085
Flt3-CreERT2	566	Thymus	CD8	AGATGTCATGAAGGAGATGGGAGGCCATCACATTGTGGCCCTCTGTGTGCTCAAGGGGGGCTATAAGTT	10742
Flt3-CreERT2	477	Thymus	CD8	AGATGTCATGAAGGAGATGGGAGGCCATCACAGTTTGTGGCCCTCTGTGTGCTCAAGGGGGGCTATAAGTT	10566
Flt3-CreERT2	404	Thymus	CD8	AGATGTCATGAAGGAGATGGGAGGCCATCACACGTTGTGGCCCTCTGTGTGCTCAAGGGGGGCTATAAGTT	5506
Flt3-CreERT2	404	Thymus	CD8	AGATGTCATGAAGGAGATGGGAGGCCATCACACATTGTGGCCCTCTGTGTGCTCAAGGGGGGCTATAAGTT	5135
Flt3-CreERT2	477	Thymus	CD8	AGATGTCATGAAGGAGATGGGAGGCCATCACAACCCTTGTGGCCCTCTGTGTGCTCAAGGGGGGCTATAAGTT	5086
Flt3-CreERT2	566	Thymus	CD8	AGATGTCATGAAGGAGATGGGAGGCCATCACAAAGTTTCTTTGTGGCCCTCTGTGTGCTCAAGGGGGGCTATAAGTT	4858
Flt3-CreERT2	566	Thymus	CD8	AGATGTCATGAAGGAGATGGGAGGCCATCACAATCATTGTGGCCCTCTGTGTGCTCAAGGGGGGCTATAAGTT	3134
Flt3-CreERT2	566	Thymus	CD8	AGATGTCATGAAGGAGATGGGAGGCCATCAGATTGTGGCCCTCTGTGTGCTCAAGGGGGGCTATAAGTT	3046
Flt3-CreERT2	404	Thymus	CD8	AGATGTCATGAAGGAGATGGGAGGCCATCACATTTTGTGGCCCTCTGTGTGCTCAAGGGGGGCTATAAGTT	2496
Flt3-CreERT2	404	Thymus	CD8	AGATGTCATGAAGGAGATGGGAGGCCATCACAAACCCCCGGGCTCAAGGGGGGCTATAAGTT	2073
Flt3-CreERT2	404	Thymus	CD8	AGATGTCATGAAGGAGATGGGAGGCCATCACAGGTCTTGTGGCCCTCTGTGTGCTCAAGGGGGGCTATAAGTT	1872
Flt3-CreERT2	404	Thymus	CD8	AGATGTCATGAAGGAGATGGGAGGCCATCACAATTGTGGCCCTCTGTGTGCTCAAGGGGGGCTATAAGTT	1500
Flt3-CreERT2	477	Thymus	CD8	AGATGTCATGAAGGAGATGGGAGGCCATCAGGTTTGTGGCCCTCTGTGTGCTCAAGGGGGGCTATAAGTT	1395
Flt3-CreERT2	477	Thymus	CD8	AGATGTCATGAAGGAGATGGGAGGCCATCACACTTTTGTGGCCCTCTGTGTGCTCAAGGGGGGCTATAAGTT	1288
Flt3-CreERT2	477	Thymus	CD8	AGATGTCATGAAGGAGATGGGAGGCCATCACAGGTTGTGGCCCTCTGTGTGCTCAAGGGGGGCTATAAGTT	1160
Flt3-CreERT2	404	Thymus	CD8	AGATGTCATGAAGGAGATGGGAGGCCATCACAACCTTGTGGCCCTCTGTGTGCTCAAGGGGGGCTATAAGTT	1153
Flt3-CreERT2	566	Thymus	CD8	AGATGTCATGAAGGAGATGGGAGGCCATCACAAGTTGTGGCCCTCTGTGTGCTCAAGGGGGGCTATAAGTT	1033
Flt3-CreERT2	404	Thymus	CD8	AGATGTCATGAAGGAGATGGGAGGCCATCACACCCTTGTGGCCCTCTGTGTGCTCAAGGGGGGCTATAAGTT	1026
Flt3-CreERT2	477	Thymus	CD8	AGATGTCATGAAGGAGATGGGAGGCCATCACATCCCCTTGTGGCCCTCTGTGTGCTCAAGGGGGGCTATAAGTT	1000
Flt3-CreERT2	477	Thymus	CD8	AGATGTCATGAAGGAGATGGGAGGCCATCACAAGGGGTTTGTGGCCCTCTGTGTGCTCAAGGGGGGCTATAAGTT	967
Flt3-CreERT2	477	Thymus	CD8	AGATGTCATGAAGGAGATGGGAGGCCATCTTTTTGTGGCCCTCTGTGTGCTCAAGGGGGGCTATAAGTT	884
Flt3-CreERT2	404	Thymus	CD8	AGATGTCATGAAGGAGATGGGAGGCCATCAACACCTTGTGGCCCTCTGTGTGCTCAAGGGGGGCTATAAGTT	765
Flt3-CreERT2	477	Thymus	CD8	AGATGTCATGAAGGAGATGGGAGGCCATCAACTTGTGGCCCTCTGTGTGCTCAAGGGGGGCTATAAGTT	752
Flt3-CreERT2	404	Thymus	CD8	AGATGTCATGAAGGAGATGGGAGGCCATCACAGGTTGTGGCCCTCTGTGTGCTCAAGGGGGGCTATAAGTT	721
Flt3-CreERT2	477	Thymus	CD8	AGATGTCATGAAGGAGATGGGAGGCAAACACATTGTGGCCCTCTGTGTGCTCAAGGGGGGCTATAAGTT	654
Flt3-CreERT2	477	Thymus	CD8	AGATGTCATGAAGGAGATGGGAGGCCATTGTGGCCCTCTGTGTGCTCAAGGGGGGCTATAAGTT	647
Flt3-CreERT2	566	Thymus	CD8	AGATGTCATGAAGGAGATGGGAGGCCATCACAAGACTTGTGGCCCTCTGTGTGCTCAAGGGGGGCTATAAGTT	634
Flt3-CreERT2	404	Thymus	CD8	AGATGTCATGAAGGAGATGGGAGGCCATCACATCCTTGTGGCCCTCTGTGTGCTCAAGGGGGGCTATAAGTT	589
Flt3-CreERT2	477	Thymus	CD8	AGATGTCATGAAGGAGATGGGAGGCCATCACAGGGGCCCTTGTGGCCCTCTGTGTGCTCAAGGGGGGCTATAAGTT	530
Flt3-CreERT2	566	Thymus	CD8	AGATGTCATGAAGGAGATGGGAGGCCATGCCTTTGTGGCCCTCTGTGTGCTCAAGGGGGGCTATAAGTT	505
Flt3-CreERT2	477	Thymus	CD8	AGATGTCATGAAGGAGATGGGAGGCCATCACAGGGTTTGTGGCCCTCTGTGTGCTCAAGGGGGGCTATAAGTT	500
Flt3-CreERT2	566	Thymus	CD8	AGATGTCATGAAGGAGATGGGAGGCCATCACAACCTTGTGGCCCTCTGTGTGCTCAAGGGGGGCTATAAGTT	430
Flt3-CreERT2	477	Thymus	CD8	AGATGTCATGAAGGAGATGGGAGGCCATCACAAGTAAAATTGTGGCCCTCTGTGTGCTCAAGGGGGGCTATAAGTT	374
Flt3-CreERT2	404	Thymus	CD8	AGATGTCATGAAGGAGATGGGAGGCCATCACACCTTGTGGCCCTCTGTGTGCTCAAGGGGGGCTATAAGTT	312
Flt3-CreERT2	404	Thymus	CD8	AGATGTCATGAAGGAGATGGGAGGCCATCACACTTGTGGCCCTCTGTGTGCTCAAGGGGGGCTATAAGTT	246
Flt3-CreERT2	566	Thymus	CD8	AGATGTCATGAAGGAGATGGGAGGCCATCAGAAGGAAAATTGTGGCCCTCTGTGTGCTCAAGGGGGGCTATAAGTT	233
Flt3-CreERT2	404	Thymus	CD8	AGATGTCATGAAGGAGATGGGAGGCCATCACGCAGAGATTGTGGCCCTCTGTGTGCTCAAGGGGGGCTATAAGTT	212
Flt3-CreERT2	566	Thymus	CD8	AGATGTCATGAAGGAGATGGGAGGCCATCACTTGTGGCCCTCTGTGTGCTCAAGGGGGGCTATAAGTT	206
Flt3-CreERT2	404	Thymus	CD8	AGATGTCATGAAGGAGATGGGAGGCCATCACAGTTGTGGCCCTCTGTGTGCTCAAGGGGGGCTATAAGTT	205
Flt3-CreERT2	404	Thymus	CD8	AGATGTCATGAAGGAGATGGGAGGCCATCCCCTTGTGGCCCTCTGTGTGCTCAAGGGGGGCTATAAGTT	199
Flt3-CreERT2	566	Thymus	CD8	AGATGTCATGAAGGAGATGGGAGGCCATCACACCTCTTGTGGCCCTCTGTGTGCTCAAGGGGGGCTATAAGTT	188
Flt3-CreERT2	404	Thymus	CD8	AGATGTCATGAAGGAGATGGGAGGCCATCACAAAATTGTGGCCCTCTGTGTGCTCAAGGGGGGCTATAAGTT	185
Flt3-CreERT2	404	Thymus	CD8	AGATGTCATGAAGGAGATGGGAGGCCATCACCCCTTGTGGCCCTCTGTGTGCTCAAGGGGGGCTATAAGTT	181
Flt3-CreERT2	404	Thymus	CD8	AGATGTCATGAAGGAGATGGGAGGCCATCACAAATCCCCCTTGTGGCCCTCTGTGTGCTCAAGGGGGGCTATAAGTT	177
Flt3-CreERT2	404	Thymus	CD8	AGATGTCATGAAGGAGATGGGAGGCCATCAGGTTGTGGCCCTCTGTGTGCTCAAGGGGGGCTATAAGTT	173
Flt3-CreERT2	404	Thymus	CD8	AGATGTCATGAAGGAGATGGGAGGCCATCACCTGTGGCCCTCTGTGTGCTCAAGGGGGGCTATAAGTT	165
Flt3-CreERT2	566	Thymus	CD8	AGATGTCATGAAGGAGATGGGAGGCCATCACACTTTGTGGCCCTCTGTGTGCTCAAGGGGGGCTATAAGTT	164
Flt3-CreERT2	566	Thymus	CD8	AGATGTCATGAAGGAGATGGGAGGCCATCAGGACCTTGTGGCCCTCTGTGTGCTCAAGGGGGGCTATAAGTT	160
Flt3-CreERT2	404	Thymus	CD8	AGATGTCATGAAGGAGATGGGAGGCCATCACCTTGTGGCCCTCTGTGTGCTCAAGGGGGGCTATAAGTT	148
Flt3-CreERT2	404	Thymus	CD8	AGATGTCATGAAGGAGATGGGAGGCCATCACAGCCTTGTGGCCCTCTGTGTGCTCAAGGGGGGCTATAAGTT	137
Flt3-CreERT2	566	Thymus	CD8	AGATGTCATGAAGGAGATGGGAGGCCATCACAATTGTGGCCCTCTGTGTGCTCAAGGGGGGCTATAAGTT	135
Flt3-CreERT2	566	Thymus	CD8	AGATGTCATGAAGGAGATGGGAGGCCATCAGGATTGTGGCCCTCTGTGTGCTCAAGGGGGGCTATAAGTT	135
Flt3-CreERT2	404	Thymus	CD8	AGATGTCATGAAGGAGATGGGAGGCCATCACAGAGTTGTGGCCCTCTGTGTGCTCAAGGGGGGCTATAAGTT	130
Flt3-CreERT2	404	Thymus	CD8	AGATGTCATGAAGGAGATGGGAGGCCATCACACCTCTTGTGGCCCTCTGTGTGCTCAAGGGGGGCTATAAGTT	118
Flt3-CreERT2	404	Thymus	CD8	AGATGTCATGAAGGAGATGGGAGGCCCGACCCTCTATTTGTGGCCCTCTGTGTGCTCAAGGGGGGCTATAAGTT	114
Flt3-CreERT2	404	Thymus	CD8	AGATGTCATGAAGGAGATGGGAGGCCATCACAAACCTTGTGGCCCTCTGTGTGCTCAAGGGGGGCTATAAGTT	107
Flt3-CreERT2	404	Thymus	CD8	AGATGTCATGAAGGAGATGGGAGGCCATCACGGTTGTGGCCCTCTGTGTGCTCAAGGGGGGCTATAAGTT	104
Flt3-CreERT2	404	Thymus	CD8	AGATGTCATGAAGGAGATGGGAGGCCACCCCCTTGTGGCCCTCTGTGTGCTCAAGGGGGGCTATAAGTT	103
Flt3-CreERT2	566	Thymus	CD8	AGATGTCATGAAGGAGATGGGAGGCCCTTTTGTGGCCCTCTGTGTGCTCAAGGGGGGCTATAAGTT	96
Flt3-CreERT2	404	Thymus	CD8	AGATGTCATGAAGGAGATGGGAGGCCATCACATTTGTGGCCCTCTGTGTGCTCAAGGGGGGCTATAAGTT	94
Flt3-CreERT2	404	Thymus	CD8	AGATGTCATGAAGGAGATGGGAGGCCATCATTTTGTGGCCCTCTGTGTGCTCAAGGGGGGCTATAAGTT	94
Flt3-CreERT2	404	Thymus	CD8	AGATGTCATGAAGGAGATGGGAGGCCATCACAGCCATTGTGGCCCTCTGTGTGCTCAAGGGGGGCTATAAGTT	89
Flt3-CreERT2	404	Thymus	CD8	AGATGTCATGAAGGAGATGGGAGGCCATCACAGGATTGTGGCCCTCTGTGTGCTCAAGGGGGGCTATAAGTT	87
Flt3-CreERT2	404	Thymus	CD8	AGATGTCATGAAGGAGATGGGAGGCCATCACAGGTCCCAATTGTGGCCCTCTGTGTGCTCAAGGGGGGCTATAAGTT	86
Flt3-CreERT2	404	Thymus	CD8	AGATGTCATGAAGGAGATGGGAGGCCATCACACCTATTGTGGCCCTCTGTGTGCTCAAGGGGGGCTATAAGTT	85
Flt3-CreERT2	404	Thymus	CD8	AGATGTCATGAAGGAGATGGGAGGCCATCCCATTGTGGCCCTCTGTGTGCTCAAGGGGGGCTATAAGTT	84
Flt3-CreERT2	404	Thymus	CD8	AGATGTCATGAAGGAGATGGGAGGCCATCACAGGGCCTTGTGGCCCTCTGTGTGCTCAAGGGGGGCTATAAGTT	81
Flt3-CreERT2	404	Thymus	CD8	AGATGTCATGAAGGAGATGGGAGGCCATCACCCCCTTGTGGCCCTCTGTGTGCTCAAGGGGGGCTATAAGTT	81
Flt3-CreERT2	404	Thymus	CD8	AGATGTCATGAAGGAGATGGGAGGCCATCACTCTTGTGGCCCTCTGTGTGCTCAAGGGGGGCTATAAGTT	80
Flt3-CreERT2	404	Thymus	CD8	AGATGTCATGAAGGAGATGGGAGGCCATCGACCTTGTGGCCCTCTGTGTGCTCAAGGGGGGCTATAAGTT	77
Flt3-CreERT2	404	Thymus	CD8	AGATGTCATGAAGGAGATGGGAGGCCATCACAGGCCCTCTGTGTGCTCAAGGGGGGCTATAAGTT	75
Flt3-CreERT2	404	Thymus	CD8	AGATGTCATGAAGGAGATGGGAGGCCATCACACCCCTTGTGGCCCTCTGTGTGCTCAAGGGGGGCTATAAGTT	74
Flt3-CreERT2	404	Thymus	CD8	AGATGTCATAAAGGAGATGGGAGGCCATCACCCTTGTGGCCCTCTGTGTGCTCAAGGGGGGCTATAAGTT	71
Flt3-CreERT2	477	Thymus	CD8	AGATGTCATGAAGGAGATGGGAGGCCATCACATGCCTTGTGGCCCTCTGTGTGCTCAAGGGGGGCTATAAGTT	70
Flt3-CreERT2	404	Thymus	CD8	AGATGTCATGAAGGAGATGGGAGGCCATCACGAGTTGTGGCCCTCTGTGTGCTCAAGGGGGGCTATAAGTT	68
Flt3-CreERT2	404	Thymus	CD8	AGATGTCATGAAGGAGATGGGAGGCCATCACAAATTGTGGCCCTCTGTGTGCTCAAGGGGGGCTATAAGTT	67
Flt3-CreERT2	404	Thymus	CD8	AGATGTCATGAAGGAGATGGGAGGCCATCACAACTTGTGGCCCTCTGTGTGCTCAAGGGGGGCTATAAGTT	67
Flt3-CreERT2	404	Thymus	CD8	AGATGTCATGAAGGAGATGGGAGGCCATCACACCTCCCTATTGTGGCCCTCTGTGTGCTCAAGGGGGGCTATAAGTT	67
Flt3-CreERT2	404	Thymus	CD8	AGATGTCATGAAGGAGATGGGAGGCCATCACCTTTGTGGCCCTCTGTGTGCTCAAGGGGGGCTATAAGTT	67
Flt3-CreERT2	404	Thymus	CD8	AGATGTCATGAAGGAGATGGGAGGCCATCAACCTTGTGGCCCTCTGTGTGCTCAAGGGGGGCTATAAGTT	66
Flt3-CreERT2	404	Thymus	CD8	AGATGTCATGAAGGAGATGGGAGGCCATCACGGGGTTGTGGCCCTCTGTGTGCTCAAGGGGGGCTATAAGTT	66
Flt3-CreERT2	404	Thymus	CD8	AGATGTCATGAAGGAGATGGGAGGCCATCAGGTTTGTGGCCCTCTGTGTGCTCAAGGAGGGCTATAAGTT	66
Flt3-CreERT2	404	Thymus	CD8	AGATGTCATGAAGGAGATGGGAGGCCATCACAAGAATTGTGGCCCTCTGTGTGCTCAAGGGGGGCTATAAGTT	65
Flt3-CreERT2	404	Thymus	CD8	AGATGTCATGAAGGAGATGGGAGGCCATCACGTAGTTGTGGCCCTCTGTGTGCTCAAGGGGGGCTATAAGTT	65
Flt3-CreERT2	404	Thymus	CD8	AGATGTCATGAAGGAGATGGGAGGCCATCAATATTTGTGGCCCTCTGTGTGCTCAAGGGGGGCTATAAGTT	64
Flt3-CreERT2	404	Thymus	CD8	AGATGTCATGAAGGAGATGGGAGGCCTCCCCTTGTGGCCCTCTGTGTGCTCAAGGGGGGCTATAAGTT	63
Flt3-CreERT2	404	Thymus	CD8	AGATGTCATGAAGGAGATGGGAGGCCATCAATATTGTGGCCCTCTGTGTGCTCAAGGGGGGCTATAAGTT	62
Flt3-CreERT2	404	Thymus	CD8	AGATGTCATGAAGGAGATGGGAGGCCATCACAGCTTGTGGCCCTCTGTGTGCTCAAGGGGGGCTATAAGTT	62
Flt3-CreERT2	404	Thymus	CD8	AGATGTCATGAAGGAGATGGGAGGCCATCACATATTGTGGCCCTCTGTGTGCTCAAGGGGGGCTATAAGTT	62
Flt3-CreERT2	404	Thymus	CD8	AGATGTCATGAAGGAGATGGGAGGCCATCAGAGATTGTGGCCCTCTGTGTGCTCAAGGGGGGCTATAAGTT	62
Flt3-CreERT2	404	Thymus	CD8	AGATGTCATGAAGGAGATGGGAGGCCATCAGTTTGTGGCCCTCTGTGTGCTCAAGGGGGGCTATAAGTT	62
Flt3-CreERT2	404	Thymus	CD8	AGATGTCATGAAGGAGATGGGAGGCCATCATTCTCTTGTGGCCCTCTGTGTGCTCAAGGGGGGCTATAAGTT	62
Flt3-CreERT2	404	Thymus	CD8	AGATGTCATGAAGGAGATGGGAGGCCATCACAGGGCTTGTGGCCCTCTGTGTGCTCAAGGGGGGCTATAAGTT	61
Flt3-CreERT2	404	Thymus	CD8	AGATGTCATGAAGGAGATGGGAGGCCATCACAACCCTATTGTGGCCCTCTGTGTGCTCAAGGGGGGCTATAAGTT	60
Flt3-CreERT2	404	Thymus	CD8	AGATGTCATGAAGGAGATGGGAGGCCATCACAAGCCTTGTGGCCCTCTGTGTGCTCAAGGGGGGCTATAAGTT	60
Flt3-CreERT2	404	Thymus	CD8	AGATGTCATGAAGGAGATGGGAGGCCATCACAAAAAAAATCTTGTGGCCCTCTGTGTGCTCAAGGGGGGCTATAAGTT	59
Flt3-CreERT2	404	Thymus	CD8	AGATGTCATGAAGGAGATGGGAGGCCATCACAGGGATTGTGGCCCTCTGTGTGCTCAAGGGGGGCTATAAGTT	59
Flt3-CreERT2	404	Thymus	CD8	AGATGTCATGAAGGAGATGGGAGGCCATCACAGGGGTTTTGTGGCCCTCTGTGTGCTCAAGGGGGGCTATAAGTT	59
Flt3-CreERT2	404	Thymus	CD8	AGATGTCATGAAGGAGATGGGAGGCCATCACTTGTGGCCCTCTGTGTGCTCAAGGGGGGCTATAAGTT	59
Flt3-CreERT2	404	Thymus	CD8	AGATGTCATGAAAGAGATGGGAGGCCATCACAGATTGTGGCCCTCTGTGTGCTCAAGGGGGGCTATAAGTT	58
Flt3-CreERT2	404	Thymus	CD8	AGATGTCATGAAGGAGATGGGAGGCCAGGTTGTGGCCCTCTGTGTGCTCAAGGGGGGCTATAAGTT	58
Flt3-CreERT2	404	Thymus	CD8	AGATGTCATGAAGGAGATGGGAGGCCATCACAGTTTGTGGCCCTCTGTGTGCTCAAGGGGGGCTATAAGTT	58
Flt3-CreERT2	404	Thymus	CD8	AGATGTCATGAAGGAGATGGGAGGCCATCACATCCCTTGTGGCCCTCTGTGTGCTCAAGGGGGGCTATAAGTT	58
Flt3-CreERT2	404	Thymus	CD8	AGATGTCATGAAGGAGATGGGAGGCCATCACCTCCCCTTGTGGCCCTCTGTGTGCTCAAGGGGGGCTATAAGTT	57
Flt3-CreERT2	404	Thymus	CD8	AGATGTCATGAAGGAGATGGGAGGCCATCACAAGTTTGTGGCTCTCTGTGTGCTCAAGGGGGGCTATAAGTT	56
Flt3-CreERT2	404	Thymus	CD8	AGATGTCATGAAGGAGATGGGAGGCCATCGGCTTGTGGCCCTCTGTGTGCTCAAGGGGGGCTATAAGTT	56
Flt3-CreERT2	477	Thymus	CD8	AGATGTCATGAAGGAGATGGGAGGCCATCACAACTTGTGGCCCTCTGTGTGCTCAAGGGGGGCTATAAGTT	55
Flt3-CreERT2	404	Thymus	CD8	AGATGTCATGAAGGAGATGGGAGGCCATCAATGTTGTGGCCCTCTGTGTGCTCAAGGGGGGCTATAAGTT	53
Flt3-CreERT2	404	Thymus	CD8	AGATGTCATGAAGGAGATGGGAGGCCAACCTTGTGGCCCTCTGTGTGCTCAAGGGGGGCTATAAGTT	51
Flt3-CreERT2	404	Thymus	CD8	AGATGTCATGAAGGAGATGGGAGGCCATCATTTGTGGCCCTCTGTGTGCTCAAGGGGGGCTATAAGTT	51
Flt3-CreERT2	404	Thymus	CD8	AGATGTCATGAAGGAGATGGGAGGCCGTGGCCCTCTGTGTGCTCAAGGGGGGCTATAAGTT	51
Flt3-CreERT2	566	Thymus	CD8	AGATGTCATGAAGGAGATGGGAGGCCATCACAGTTGTGGCCCTCTGTGTGCTCAAGGGGGGCTATAAGTT	51
Flt3-CreERT2	404	Thymus	CD8	AGATGTCATGAAGGAGATGGGAGGCCACTTTTGTGGCCCTCTGTGTGCTCAAGGGGGGCTATAAGTT	50
Flt3-CreERT2	404	Thymus	CD8	AGATGTCATGAAGGAGATGGGAGGCCTTGTGGCCCTCTGTGTGCTCAAGGGGGGCTATAAGTT	50
Flt3-CreERT2	404	Thymus	CD8	AGATGTCATGAAGGAGATGGGAGGCCATCACAGGTGTGGCCCTCTGTGTGCTCAAGGGGGGCTATAAGTT	49
Flt3-CreERT2	404	Thymus	CD8	AGATGTCATGAAGGAGATGGGAGGCCATCAGGATTTGTGGCCCTCTGTGTGCTCAAGGGGGGCTATAAGTT	49
Flt3-CreERT2	566	Thymus	CD8	AGATGTCATGAAGGAGATGGGAGGCCATCAATTTTTGTGGCCCTCTGTGTGCTCAAGGGGGGCTATAAGTT	49
Flt3-CreERT2	404	Thymus	CD8	AGATGTCATGAAGGAGATGGGAGGCCATCACAAAAAAATCAAAGCTTGTGGCCCTCTGTGTGCTCAAGGGGGGCTATAAGTT	48
Flt3-CreERT2	404	Thymus	CD8	AGATGTCATGAAGGAGATGGGAGGCCATCAGACCATTGTGGCCCTCTGTGTGCTCAAGGGGGGCTATAAGTT	48
Flt3-CreERT2	404	Thymus	CD8	AAATGTCATGAAGGAGATGGGAGGCCATCACAGGGTTGTGGCCCTCTGTGTGCTCAAGGGGGGCTATAAGTT	46
Flt3-CreERT2	404	Thymus	CD8	AGATGTCATGAAGGAGATGGGAGGCCATCAAGGACCTTGTGGCCCTCTGTGTGCTCAAGGGGGGCTATAAGTT	46
Flt3-CreERT2	404	Thymus	CD8	AGATGTCATGAAGGAGATGGGAGGCCATCACAAGCCCCTTTGTGGCCCTCTGTGTGCTCAAGGGGGGCTATAAGTT	46
Flt3-CreERT2	404	Thymus	CD8	AGATGTCATGAAGGAGATGGGAGGCCATCACAGGTTGTGGCCCTCTGTGTGCTCAATGGGGGCTATAAGTT	46
Flt3-CreERT2	404	Thymus	CD8	AGATGTCATGAAGGAGATGGGAGGCCATCATTGGGGTTGTGGCCCTCTGTGTGCTCAAGGGGGGCTATAAGTT	46
Flt3-CreERT2	404	Thymus	CD8	AGATGTCATGAAGGAGATGGGAGGCCATCTTGTGGCCCTCTGTGTGCTCAAGGGGGGCTATAAGTT	46
Flt3-CreERT2	404	Thymus	CD8	AGATGTCATGAAGGAGATGGGAGGCCATCACAGGGAGTTTGTGGCCCTCTGTGTGCTCAAGGGGGGCTATAAGTT	45
Flt3-CreERT2	404	Thymus	CD8	AGATGTCATGAAGGAGATGGGAGGCCATCATTGTGGCCCTCTGTGTGCTCAAGGGGGGCTATAAGTT	45
Flt3-CreERT2	404	Thymus	CD8	AGATGTCATGAAGGAGATGGGAGGCCATCAATTGTGGCCCTCTGTGTGCTCAAGGGGGGCTATAAGTT	44
Flt3-CreERT2	404	Thymus	CD8	AGATGTCATGAAGGAGATGGGAGGCCATCACAAGACCTTGTGGCCCTCTGTGTGCTCAAGGGGGGCTATAAGTT	44
Flt3-CreERT2	404	Thymus	CD8	AGATGTCATGAAGGAGATGGGAGGCCATCACATTCTCTTTGTGGCCCTCTGTGTGCTCAAGGGGGGCTATAAGTT	44
Flt3-CreERT2	404	Thymus	CD8	AGATGTCATGAAGGAGATGGGAGGCCATCACAAGACATTGTGGCCCTCTGTGTGCTCAAGGGGGGCTATAAGTT	43
Flt3-CreERT2	404	Thymus	CD8	AGATGTCATGAAGGAGATGGGAGGCCATCACAGAGTTTGTGGCCCTCTGTGTGCTCAAGGGGGGCTATAAGTT	43
Flt3-CreERT2	404	Thymus	CD8	AGATGTCATGAAGGAGATGGGAGGCCATTCTTCCCCCCCTTGTGGCCCTCTGTGTGCTCAAGGGGGGCTATAAGTT	43
Flt3-CreERT2	404	Thymus	CD8	AGATGTCATGAAGGAGATGGGAGGCTGTGGCCCTCTGTGTGCTCAAGGGGGGCTATAAGTT	43
Flt3-CreERT2	404	Thymus	CD8	AGATGTCATGAAGGAGATGGGAGGCCATCACAGGTCCTTGTGGCCCTCTGTGTGCTCAAGGGGGGCTATAAGTT	42
Flt3-CreERT2	404	Thymus	CD8	AGATGTCATGAAGGAGATGGGAGGCCATCACCAGAGATTGTGGCCCTCTGTGTGCTCAAGGGGGGCTATAAGTT	42
Flt3-CreERT2	404	Thymus	CD8	AGATGTCATGAAGGAGATGGGAGGCCATCAGGGATTGTGGCCCTCTGTGTGCTCAAGGGGGGCTATAAGTT	42
Flt3-CreERT2	404	Thymus	CD8	AGATGTCATGAAGGAGATGGGAGGCCATCGATTTTTGTGGCCCTCTGTGTGCTCAAGGGGGGCTATAAGTT	42
Flt3-CreERT2	404	Thymus	CD8	AGATGTCATGAAGGAGATGAGAGGCCATCACAGGGTTGTGGCCCTCTGTGTGCTCAAGGGGGGCTATAAGTT	41
Flt3-CreERT2	404	Thymus	CD8	AGATGTCATGAAGGAGATGGGAGGCCATCACAGCCTTTGTGGCCCTCTGTGTGCTCAAGGGGGGCTATAAGTT	41
Flt3-CreERT2	404	Thymus	CD8	AGATGTCATGAAGGAGATGGGAGGCCATCACAGTCATTGTGGCCCTCTGTGTGCTCAAGGGGGGCTATAAGTT	40
Flt3-CreERT2	404	Thymus	CD8	AGATGTCATGAAGGAGATGGGAGGCCATCACATTGTAGCCCTCTGTGTGCTCAAGGGGGGCTATAAGTT	40
Flt3-CreERT2	404	Thymus	CD8	AGATGTCATGAAGGAGATGGGAGGCCATCACGATTGTGGCCCTCTGTGTGCTCAAGGGGGGCTATAAGTT	40
Flt3-CreERT2	404	Thymus	CD8	AGATGTCATGAAGGAGATGGGAGGCCATCCGCTTGTGGCCCTCTGTGTGCTCAAGGGGGGCTATAAGTT	40
Flt3-CreERT2	404	Thymus	CD8	AGATGTCATGAAGGAGATGGGAGGCCGACCCTCAGTATTGTGGCCCTCTGTGTGCTCAAGGGGGGCTATAAGTT	40
Flt3-CreERT2	404	Thymus	CD8	AGATGTCATGAAGGAGATGGGAGGCCACCATTGTGGCCCTCTGTGTGCTCAAGGGGGGCTATAAGTT	39
Flt3-CreERT2	566	Thymus	CD8	AGATGTCATGAAGGAGATGGGAGGCCATCACAAATTTGTGGCCCTCTGTGTGCTCAAGGGGGGCTATAAGTT	39
Flt3-CreERT2	566	Thymus	CD8	AGATGTCATGAAGGAGATGGGAGGCCATCACACTATTGTGGCCCTCTGTGTGCTCAAGGGGGGCTATAAGTT	39
Flt3-CreERT2	566	Thymus	CD8	AGATGTCATGAAGGAGATGGGAGGCCATCACAGGTTGTGGCCCTCTGTGTGCTCAAGGGGGGCTATAAGTT	39
Flt3-CreERT2	404	Thymus	CD8	AGATGTCATGAAGGAGATGGGAGGCCATCACACTTTGTGGCCCTCTGTGTGCTCAAGGGGGGCTATAAGTT	38
Flt3-CreERT2	404	Thymus	CD8	AGATGTCATGAAGGAGATGGGAGGCCATCACAGAGAGAGGGATTGTGGCCCTCTGTGTGCTCAAGGGGGGCTATAAGTT	38
Flt3-CreERT2	404	Thymus	CD8	AGATGTCATGAAGGAGATGGGAGGCCATCACAGATTGTAGCCCTCTGTGTGCTCAAGGGGGGCTATAAGTT	38
Flt3-CreERT2	404	Thymus	CD8	AGATGTCATGAAGGAGATGGGAGGCCATCAGGGCGCTACTTTGTGGCCCTCTGTGTGCTCAAGGGGGGCTATAAGTT	38
Flt3-CreERT2	404	Thymus	CD8	AGATGTCATGAAGGAGATGGGAGGCCATCCGAGCTTGTGGCCCTCTGTGTGCTCAAGGGGGGCTATAAGTT	38
Flt3-CreERT2	404	Thymus	CD8	AGATGTCATGAAGGAGATGGGAGGCCCCTTGTGGCCCTCTGTGTGCTCAAGGGGGGCTATAAGTT	38
Flt3-CreERT2	404	Thymus	CD8	AGATGTCATGAAGGAGATGGGAGGCCATCACAACACCTTGTGGCCCTCTGTGTGCTCAAGGGGGGCTATAAGTT	37
Flt3-CreERT2	404	Thymus	CD8	AGATGTCATGAAGGAGATGGGAGGTCATCACAGATTGTGGCCCTCTGTGTGCTCAAGGGGGGCTATAAGTT	37
Flt3-CreERT2	404	Thymus	CD8	AGATGTCATGAAGGAGATGGGAGGCCATCACAGTAGGATTTGTGGCCCTCTGTGTGCTCAAGGGGGGCTATAAGTT	36
Flt3-CreERT2	404	Thymus	CD8	AGATGTCATGAAGGAGATGGGAGGCCATCACAGTCCTTGTGGCCCTCTGTGTGCTCAAGGGGGGCTATAAGTT	36
Flt3-CreERT2	404	Thymus	CD8	AGATGTCATGAAGGAGATGGGAGGCCATCACGCGTTGTGGCCCTCTGTGTGCTCAAGGGGGGCTATAAGTT	36
Flt3-CreERT2	404	Thymus	CD8	AGATGTCATGAAGGAGATGGGAGGCCATCAATTTGTGGCCCTCTGTGTGCTCAAGGGGGGCTATAAGTT	35
Flt3-CreERT2	404	Thymus	CD8	AGATGTCATGAAGGAGATGGGAGGCCATCACAGGCTTGTGGCCCTCTGTGTGCTCAAGGGGGGCTATAAGTT	35
Flt3-CreERT2	404	Thymus	CD8	AGATGTCATGAAGGAGATGGGAGGCCATCACCACCTTGTGGCCCTCTGTGTGCTCAAGGGGGGCTATAAGTT	35
Flt3-CreERT2	404	Thymus	CD8	AGATGTCATGAAGGAGATGGGAGGCCATCAGGGGTTTGTGGCCCTCTGTGTGCTCAAGGGGGGCTATAAGTT	35
Flt3-CreERT2	404	Thymus	CD8	AGATGTCATGAAGGAGATGGGAGGCCATCAGGGTTGTGGCCCTCTGTGTGCTCAAGGGGGGCTATAAGTT	35
Flt3-CreERT2	404	Thymus	CD8	AGATGTCATGAAGGAGATGGGAGGCCATCACAAGTGTGGCCCTCTGTGTGCTCAAGGGGGGCTATAAGTT	34
Flt3-CreERT2	404	Thymus	CD8	AGATGTCATGAAGGAGATGGGAGGCCATCACGTGTGGTTGTGGCCCTCTGTGTGCTCAAGGGGGGCTATAAGTT	34
Flt3-CreERT2	404	Thymus	CD8	AGATGTCATGAAGGAGATGGGAGGCCATCACTTTTCCTTTGTGGCCCTCTGTGTGCTCAAGGGGGGCTATAAGTT	34
Flt3-CreERT2	404	Thymus	CD8	AGATGTCATGAAGGAGATGGGAGGCCATCACCTCCCCCTTGTGGCCCTCTGTGTGCTCAAGGGGGGCTATAAGTT	33
Flt3-CreERT2	404	Thymus	CD8	AGATGTCATGAAGGAGATGGGAGGCCATCAGGAGATGGGTGGCCCTCTGTGTGCTCAAGGGGGGCTATAAGTT	33
Flt3-CreERT2	404	Thymus	CD8	AGATGTCATGAAGGAGATGGGAGGCCATCACCGGTGGCCCTCTGTGTGCTCAAGGGGGGCTATAAGTT	32
Flt3-CreERT2	404	Thymus	CD8	AGATGTCATGAAGGAGATGGGAGGCCATCATCCATTGTGGCCCTCTGTGTGCTCAAGGGGGGCTATAAGTT	32
Flt3-CreERT2	404	Thymus	CD8	AGATGTCATGAAGGAGATGGGAGGTCATCACCCTTGTGGCCCTCTGTGTGCTCAAGGGGGGCTATAAGTT	32
Flt3-CreERT2	477	Thymus	CD8	AGATGTCATGAAGGAGATGGGAGGCCATCACAGGGTTGTGGCCCTCTGTGTGCTCAAGGGGGGCTATAAGTT	32
Flt3-CreERT2	566	Thymus	CD8	AGATGTCATGAAGGAGATGGGAGGCCATCACATGTGGCCCTCTGTGTGCTCAAGGGGGGCTATAAGTT	32
Flt3-CreERT2	566	Thymus	CD8	AGATGTCATGAAGGAGATGGGAGGCCATCACAAACCATTGTGGCCCTCTGTGTGCTCAAGGGGGGCTATAAGTT	31
Flt3-CreERT2	566	Thymus	CD8	AGATGTCATGAAGGAGATGGGAGGCCATCACAGCCATTGTGGCCCTCTGTGTGCTCAAGGGGGGCTATAAGTT	31
Flt3-CreERT2	566	Thymus	CD8	AGATGTCATGAAGGAGATGGGAGGCCATCACAGGGATTGTGGCCCTCTGTGTGCTCAAGGGGGGCTATAAGTT	31
Flt3-CreERT2	404	Thymus	CD8	AGATGTCATGAAGGAAATGGGAGGCCATCACAGCCTTGTGGCCCTCTGTGTGCTCAAGGGGGGCTATAAGTT	30
Flt3-CreERT2	404	Thymus	CD8	AGATGTCATGAAGGAGATGGGAGGCCATCACAGGCCCGTTGTGGCCCTCTGTGTGCTCAAGGGGGGCTATAAGTT	30
Flt3-CreERT2	404	Thymus	CD8	AGATGTCATGAAGGAGATGGGAGGCCATCACCCATTGTGGCCCTCTGTGTGCTCAAGGGGGGCTATAAGTT	30
Flt3-CreERT2	404	Thymus	CD8	AGATGTCATGAAGGAGATGGGAGGCCATCAGCCCTTGTGGCCCTCTGTGTGCTCAAGGGGGGCTATAAGTT	30
Flt3-CreERT2	404	Thymus	CD8	AGATGTCATGAAGGAGATGGGAGGCCATCACAACTTTGTGGCCCTCTGTGTGCTCAAGGGGGGCTATAAGTT	29
Flt3-CreERT2	404	Thymus	CD8	AGATGTCATGAAGGAGATGGGAGGCCATCACAAGATTGTGGCCCTCTGTGTGCTCAAGGGGGGCTATAAGTT	29
Flt3-CreERT2	404	Thymus	CD8	AGATGTCATGAAGGAGATGGGAGGCCATCACAGATTGTGGCTCTCTGTGTGCTCAAGGGGGGCTATAAGTT	29
Flt3-CreERT2	404	Thymus	CD8	AGATGTCATGAAGGAGATGGGAGGCCATCACTTTGTGGCCCTCTGTGTGCTCAAGGGGGGCTATAAGTT	29
Flt3-CreERT2	404	Thymus	CD8	AGATGTCATGAAGGAGATGGGAGGCCATGGGGGCCCTCTGTGTGCTCAAGGGGGGCTATAAGTT	29
Flt3-CreERT2	404	Thymus	CD8	AGATGTCATGAAGGAGATGGGAGGCCCCCTTGTGGCCCTCTGTGTGCTCAAGGGGGGCTATAAGTT	29
Flt3-CreERT2	404	Thymus	CD8	AGATGTCATGAAGGAGATGGGAGGCCATCACCCGGGGGGTTGTGGCCCTCTGTGTGCTCAAGGGGGGCTATAAGTT	28
Flt3-CreERT2	477	Thymus	CD8	AGATGTCATGAAGGAGATGGGAGGCCATCACAGCCCTTGTGGCCCTCTGTGTGCTCAAGGGGGGCTATAAGTT	28
Flt3-CreERT2	566	Thymus	CD8	AGATGTCATGAAGGAGATGGGAGGCCATCAACCTTGTGGCCCTCTGTGTGCTCAAGGGGGGCTATAAGTT	28
Flt3-CreERT2	404	Thymus	CD8	AGATGTCATGAAGGAGATGGGAGGCCATCAAACTTGTGGCCCTCTGTGTGCTCAAGGGGGGCTATAAGTT	27
Flt3-CreERT2	404	Thymus	CD8	AGATGTCATGAAGGAGATGGGAGGCCATCACAGGCGGGGTTGTGGCCCTCTGTGTGCTCAAGGGGGGCTATAAGTT	27
Flt3-CreERT2	404	Thymus	CD8	AGATGTCATGAAGGAGATGGGAGGCCATCACCCTTGTGGCCCTCTGTGTGCCCAAGGGGGGCTATAAGTT	27
Flt3-CreERT2	404	Thymus	CD8	AGATGTCATGAAGGAGATGGGAGGCCATCCCCCCCCTTGTGGCCCTCTGTGTGCTCAAGGGGGGCTATAAGTT	27
Flt3-CreERT2	404	Thymus	CD8	AGATGTCATGAAGGAGATGGGAGGCCATGCCCTCTGTGTGCTCAAGGGGGGCTATAAGTT	27
Flt3-CreERT2	566	Thymus	CD8	AGATGTCATGAAGGAGATGGGAGGCCATCACAGGATTGTGGCCCTCTGTGTGCTCAAGGGGGGCTATAAGTT	27
Flt3-CreERT2	566	Thymus	CD8	AGATGTCATGAAGGAGATGGGAGGCCATCAGAGGTTTTGTGGCCCTCTGTGTGCTCAAGGGGGGCTATAAGTT	27
Flt3-CreERT2	404	Thymus	CD8	AGATGTCATGAAGGAAATGGGAGGCCATCACAGGGTTGTGGCCCTCTGTGTGCTCAAGGGGGGCTATAAGTT	26
Flt3-CreERT2	404	Thymus	CD8	AGATGTCATGAAGGAGATGGGAAGCCATCACCCTTGTGGCCCTCTGTGTGCTCAAGGGGGGCTATAAGTT	26
Flt3-CreERT2	566	Thymus	CD8	AGATGTCATGAAGGAAATGGGAGGCCATCACATTGTGGCCCTCTGTGTGCTCAAGGGGGGCTATAAGTT	26
Flt3-CreERT2	404	Thymus	CD8	AGATGTCATGAAGGAGATGGGAGGCCATCACAGATTGTGGCCCTCTGTGTGCTCAAGGGGGCTATAAGTT	25
Flt3-CreERT2	404	Thymus	CD8	AGATGTCATGAAGGAGATGGGAGGCCATCACAGATTGTGGCCCTCTGTGTGCTCAAGGGGGGCTATAAATT	23
Flt3-CreERT2	404	Thymus	CD8	AGATGTCATGAAGGAGATGGGAGGCCATCACATATTTGTGGCCCTCTGTGTGCTCAAGGGGGGCTATAAGTT	23
Flt3-CreERT2	404	Thymus	CD8	AGATGTCATGAAGGAGATGGGAGGCCATCACCCTTGGGGCCCTCTGTGTGCTCAAGGGGGGCTATAAGTT	23
Flt3-CreERT2	566	Thymus	CD8	AGATGTCATGAAGGAGATGGGAGGCCATCACACCCTTGTGGCCCTCTGTGTGCTCAAGGGGGGCTATAAGTT	23
Flt3-CreERT2	566	Thymus	CD8	AGATGTCATGAAGGAGATGGGAGGCCATCAGAGCCTTGTGGCCCTCTGTGTGCTCAAGGGGGGCTATAAGTT	23
Flt3-CreERT2	566	Thymus	CD8	AGATGTCATGAAGGAGATGGGAGGCCATCACATGCCTTGTAGCCCTCTGTGTGCTCAAGGGGGGCTATAAGTT	22
Flt3-CreERT2	566	Thymus	CD8	AGATGTCATGAAGGAGATGGGAGGCCATCACATGCCTTGTGGCCCTCTGTGTGCTCAAGGAGGGCTATAAGTT	22
Flt3-CreERT2	404	Thymus	CD8	AGATGTCATGAAGGAGATGGGAGGCCATCACAAGCTTGTGGCCCTCTGTGTGCTCAAGGGGGGCTATAAGTT	21
Flt3-CreERT2	404	Thymus	CD8	AGATGTCATGAAGGAGATGGGAGGCCATCACAAGGATTGTGGCCCTCTGTGTGCTCAAGGGGGGCTATAAGTT	21
Flt3-CreERT2	404	Thymus	CD8	AGATGTCATGAAGGAGATGGGAGGCCATCACAGATTGTGGCCCTCTGTGTACTCAAGGGGGGCTATAAGTT	21
Flt3-CreERT2	404	Thymus	CD8	AGATGTCATGAAGGAGATGGGAGGCCATGTGGCCCTCTGTGTGCTCAAGGGGGGCTATAAGTT	21
Flt3-CreERT2	566	Thymus	CD8	AGATGTCATGAAGGAGATGGGAGGACCTTGTGGCCCTCTGTGTGCTCAAGGGGGGCTATAAGTT	21
Flt3-CreERT2	566	Thymus	CD8	AGATGTCATGAAGGAGATGGGAGGCCATCACCCTTGTGGCCCTCTGTGTGCTCAAGGGGGGCTATAAGTT	21
Flt3-CreERT2	566	Thymus	CD8	AGATGTCATGAAGGAGATGGGAGGCCATCACGGGATTGTGGCCCTCTGTGTGCTCAAGGGGGGCTATAAGTT	21
Flt3-CreERT2	566	Thymus	CD8	AGATGTCATGAAGGAGATGGGAGGCCATCAGAATTGTGGCCCTCTGTGTGCTCAAGGGGGGCTATAAGTT	21
Flt3-CreERT2	566	Thymus	CD8	AGATGTCATGAAGGAGATGGGAGGCCATCTCCTTGTGGCCCTCTGTGTGCTCAAGGGGGGCTATAAGTT	21
Flt3-CreERT2	404	Thymus	CD8	AGATGTCATGAAGGAGATGGGAGGCCATCACAGATTGTGGCCCTCTGTGTGCTCGAGGGGGGCTATAAGTT	20
Flt3-CreERT2	404	Thymus	CD8	AGATGTCATGAAGGAGATGGGAGGCCATCACAGGGTTGTGGCCCTCTGTGTGCTCAAGGAGGGCTATAAGTT	20
Flt3-CreERT2	404	Thymus	CD8	AGATGTCATGAAGGAGATGGGAGGCCATCACATTCACCTTGTGGCCCTCTGTGTGCTCAAGGGGGGCTATAAGTT	20
Flt3-CreERT2	404	Thymus	CD8	AGATGTCATGAAGGAGATGGGAGGCCATCCCCATTGTGGCCCTCTGTGTGCTCAAGGGGGGCTATAAGTT	20
Flt3-CreERT2	477	Thymus	CD8	AGATGTCATGAAGGAGATGGGAGGCTATCACAGCCATTGTGGCCCTCTGTGTGCTCAAGGGGGGCTATAAGTT	20
Flt3-CreERT2	566	Thymus	CD8	AGATGTCATGAAGGAGATGGAAGGCCATCACATGCCTTGTGGCCCTCTGTGTGCTCAAGGGGGGCTATAAGTT	20
Flt3-CreERT2	566	Thymus	CD8	AGATGTCATGAAGGAGATGGGAGGCCATCACATGCCTTGTGGCCCTCTGTGTGCTCAAGGGAGGCTATAAGTT	20
Flt3-CreERT2	566	Thymus	CD8	AGATGTCATGAAGGAGATGGGAGGCCATCATTTTGTGGCCCTCTGTGTGCTCAAGGGGGGCTATAAGTT	20
Flt3-CreERT2	566	Thymus	CD8	AGATGTCATGAATGAGATGGGAGGCCATCACATTGTGGCCCTCTGTGTGCTCAAGGGGGGCTATAAGTT	20
Flt3-CreERT2	404	Thymus	CD8	AGATGTCATGAAGGAGATGGGAAGCCATCACAGATTGTGGCCCTCTGTGTGCTCAAGGGGGGCTATAAGTT	19
Flt3-CreERT2	404	Thymus	CD8	AGATGTCATGAAGGAGATGGGAGGCCATCACAGCTCTCTTGTGGCCCTCTGTGTGCTTAAGGGGGGCTATAAGTT	19
Flt3-CreERT2	404	Thymus	CD8	AGATGTCATGAAGGAGATGGGAGGCCATCACCCCCCCTTGTGGCCCTCTGTGTGCTCAAGGGGGGCTATAAGTT	19
Flt3-CreERT2	404	Thymus	CD8	AGATGTCATGAAGGAGATGGGAGGCCATCACCCTTGTGGCCCTCTGTGTGCTCAAGGGGGCTATAAGTT	19
Flt3-CreERT2	566	Thymus	CD8	AGATGTCATGAAGGAGATGGGAGGCCATCACATGCCTTGTGGCCCTCTGTGTGCTCAAGGGGGCTATAAGTT	19
Flt3-CreERT2	404	Thymus	CD8	AGATATCATGAAGGAGATGGGAGGCCATCACAGATTGTGGCCCTCTGTGTGCTCAAGGGGGGCTATAAGTT	18
Flt3-CreERT2	404	Thymus	CD8	AGATGTCATGAAGGAGATGGGAGGCCATCACAATCTTGTGGCCCTCTGTGTGCTCAAGGGGGGCTATAAGTT	18
Flt3-CreERT2	404	Thymus	CD8	AGATGTCATGAAGGAGATGGGAGGCCATCACAGATTGTGGCCCTCTGTGTGCTCAAGGGGGGTTATAAGTT	18
Flt3-CreERT2	404	Thymus	CD8	AGATGTCATGAAGGAGATGGGAGGCCATCACCCTTGTGGCCCTCTGTGTGCTCAAGGGGAGCTATAAGTT	18
Flt3-CreERT2	477	Thymus	CD8	AGATGTCATGAAGGAGATGGGAGGCCATCACATTGTGGCCCTCTGTGTGCTCAAGTGGGGCTATAAGTT	18
Flt3-CreERT2	566	Thymus	CD8	AGATGTCATGAAGGAGATAGGAGGCCATCACATGCCTTGTGGCCCTCTGTGTGCTCAAGGGGGGCTATAAGTT	18
Flt3-CreERT2	566	Thymus	CD8	AGATGTCATGAAGGAGATGGGAGGCCATCACAAATTGTGGCCCTCTGTGTGCTCAAGGGGGGCTATAAGTT	18
Flt3-CreERT2	566	Thymus	CD8	AGATGTCATGAAGGAGATGGGAGGCCATCACATGCCTTGTGGTCCTCTGTGTGCTCAAGGGGGGCTATAAGTT	18
Flt3-CreERT2	566	Thymus	CD8	AGATGTCATGAAGGAGATGGGAGGCTATCACATGCCTTGTGGCCCTCTGTGTGCTCAAGGGGGGCTATAAGTT	18
Flt3-CreERT2	566	Thymus	CD8	AGATGTCATGAAGGAGATGGGGGCCCATCAACCCCCCCTTGTGGCCCTCTGTGTGCTCAAGGGGGGCTATAAGTT	18
Flt3-CreERT2	404	Thymus	CD8	AGATGTCATAAAGGAGATGGGAGGCCATCACAGGGTTGTGGCCCTCTGTGTGCTCAAGGGGGGCTATAAGTT	17
Flt3-CreERT2	404	Thymus	CD8	AGATGTCATGAAGAAGATGGGAGGCCATCACAGATTGTGGCCCTCTGTGTGCTCAAGGGGGGCTATAAGTT	17
Flt3-CreERT2	404	Thymus	CD8	AGATGTCATGAAGGAGATGGAAGGCCATCACAGATTGTGGCCCTCTGTGTGCTCAAGGGGGGCTATAAGTT	17
Flt3-CreERT2	404	Thymus	CD8	AGATGTCATGAAGGAGATGGGAGGCCATCACAACACACTTGTGGCCCTCTGTGTGCTCAAGGGGGGCTATAAGTT	17
Flt3-CreERT2	404	Thymus	CD8	AGATGTCATGAAGGAGATGGGAGGCCATCACAGATTGTGGCCCTCTGTGTGCTCAAGGGGGACTATAAGTT	17
Flt3-CreERT2	404	Thymus	CD8	AGATGTCATGAAGGAGATGGGAGGCCATCACGCGGGGGGTTGTGGCCCTCTGTGTGCTCAAGGGGGGCTATAAGTT	17
Flt3-CreERT2	566	Thymus	CD8	AGATATCATGAAGGAGATGGGAGGCCATCACATGCCTTGTGGCCCTCTGTGTGCTCAAGGGGGGCTATAAGTT	17
Flt3-CreERT2	566	Thymus	CD8	AGATGTCATGAAGGAGATGGGAGGCCATCACAGACCCTTGTGGCCCTCTGTGTGCTCAAGGGGGGCTATAAGTT	17
Flt3-CreERT2	566	Thymus	CD8	AGATGTCATGAAGGAGATGGGAGGCCATCACATGCCTTGTGGCCCTCTGTGTGCTCAAGAGGGGCTATAAGTT	17
Flt3-CreERT2	566	Thymus	CD8	AGATGTCATGAAGGAAATGGGAGGCCATCAGATTGTGGCCCTCTGTGTGCTCAAGGGGGGCTATAAGTT	16
Flt3-CreERT2	566	Thymus	CD8	AGATGTCATGAAGGAGATGGGAGGCCAGAGGTCGTGGCCCTCTGTGTGCTCAAGGGGGGCTATAAGTT	16
Flt3-CreERT2	566	Thymus	CD8	AGATGTCATGAAGGAGATGGGAGGCCATCACAGCTTGTGGCCCTCTGTGTGCTCAAGGGGGGCTATAAGTT	16
Flt3-CreERT2	566	Thymus	CD8	AGATGTCATGAAGGAGATGGGAGGCCATCACAGGCTTTGTGGCCCTCTGTGTGCTCAAGGGGGGCTATAAGTT	16
Flt3-CreERT2	566	Thymus	CD8	AGATGTCATGAAGGAGATGGGAGGCCATCACAGTTTGTGGCCCTCTGTGTGCTCAAGGGGGGCTATAAGTT	16
Flt3-CreERT2	566	Thymus	CD8	AGATGTCATGAAGGAGATGGGAGGCCATCACATGCCTCGTGGCCCTCTGTGTGCTCAAGGGGGGCTATAAGTT	16
Flt3-CreERT2	566	Thymus	CD8	AGATGTCATGAAGGAGATGGGAGGCCATCACATGCCTTGTGGCCTTCTGTGTGCTCAAGGGGGGCTATAAGTT	16
Flt3-CreERT2	566	Thymus	CD8	AGATGTCATGAAGGGGATGGGAGGCCATCACATGCCTTGTGGCCCTCTGTGTGCTCAAGGGGGGCTATAAGTT	16
Flt3-CreERT2	404	Thymus	CD8	AGATGTCATGAAGGAGATGGGAGGCCATCACAGATTGTGGCCCTCTGTGTGCTCAAGGGGAGCTATAAGTT	15
Flt3-CreERT2	404	Thymus	CD8	AGATGTCATGAAGGAGATGGGAGGCCATCACAGATTGTGGCCCTCTGTGTGCTCAAGGGGGGCTATAAGCT	15
Flt3-CreERT2	477	Thymus	CD8	AGATGTCATGAAGGAGATGGGAGGCCATCACAGGCCCTTGTGGCCCTCTGTGTGCTCAAGGGGGGCTATAAGTT	15
Flt3-CreERT2	477	Thymus	CD8	AGATGTCATGAAGGAGATGGGAGGCCATCACAGGCTTGTGGCCCTCTGTGTGCTCAAGGGGGGCTATAAGTT	15
Flt3-CreERT2	566	Thymus	CD8	AGATGTCATGAAGGAGATGGGAGGCCATCACACCTTGTGGCCCTCTGTGTGCTCAAGGGGGGCTATAAGTT	15
Flt3-CreERT2	566	Thymus	CD8	AGATGTCATGAAGGAGATGGGAGGCCATCAGAACCTTGTGGCCCTCTGTGTGCTCAAGGGGGGCTATAAGTT	15
Flt3-CreERT2	566	Thymus	CD8	AGATGTCATGAAGGAGATGGGAGGCCATCAGAGACCCTTGTGGCCCTCTGTGTGCTCAAGGGGGGCTATAAGTT	15
Flt3-CreERT2	566	Thymus	CD8	AGATGTCATGAAGGAGATGGGAGGCCATCAGAGGTTGTGGCCCTCTGTGTGCTCAAGGGGGGCTATAAGTT	15
Flt3-CreERT2	566	Thymus	CD8	AGATGTCATGAAGGAGATGGGAGGCCATCAGTCGGTTGTGGCCCTCTGTGTGCTCAAGGGGGGCTATAAGTT	15
Flt3-CreERT2	404	Thymus	CD8	AGATGTCATGAAGGAGATGGGAGGCCATCACAGAGGGCCTTTGTGGCCCTCTGTGTGCTCAAGGGGGGCTATAAGTT	14
Flt3-CreERT2	404	Thymus	CD8	AGATGTCATGAAGGAGATGGGAGGCCATCACAGATTGTGGCCCTCTGTGTGTTCAAGGGGGGCTATAAGTT	14
Flt3-CreERT2	404	Thymus	CD8	AGATGTCATGAAGGAGATGGGAGGCCATCACAGATTGTGGTCCTCTGTGTGCTCAAGGGGGGCTATAAGTT	14
Flt3-CreERT2	404	Thymus	CD8	AGATGTCATGAAGGAGATGGGAGGCCATCACCCTTGTGGCCCTCTGTGTGCTCAAAGGGGGCTATAAGTT	14
Flt3-CreERT2	404	Thymus	CD8	AGATGTCATGAAGGAGATGGGAGGCCATCACGGATTGTGGCCCTCTGTGTGCTCAAGGGGGGCTATAAGTT	14
Flt3-CreERT2	566	Thymus	CD8	AGATGTCATGAAGGAGATGGGAGGCCATCACAAGTACCTTGTGGCCCTCTGTGTGCTCAAGGGGGGCTATAAGTT	14
Flt3-CreERT2	566	Thymus	CD8	AGATGTCATGAAGGAGATGGGAGGCCATCACAGGGGGGGTTGTGGCCCTCTGTGTGCTCAAGGGGGGCTATAAGTT	14
Flt3-CreERT2	566	Thymus	CD8	AGATGTCATGAAGGAGATGGGAGGCCATCACAGGGTTTGTGGCCCTCTGTGTGCTCAAGGGGGGCTATAAGTT	14
Flt3-CreERT2	566	Thymus	CD8	AGATGTCATGAAGGAGATGGGAGGCCATCACATGCCTTGTGGCCCTCTGTGTGCTTAAGGGGGGCTATAAGTT	14
Flt3-CreERT2	404	Thymus	CD8	AGATGTCATGAAGGAGATGGGAAGCCATCACAGGTCTTGTGGCCCTCTGTGTGCTCAAGGGGGGCTATAAGTT	13
Flt3-CreERT2	404	Thymus	CD8	AGATGTCATGAAGGAGATGGGAGACCATCACCCTTGTGGCCCTCTGTGTGCTCAAGGGGGGCTATAAGTT	13
Flt3-CreERT2	404	Thymus	CD8	AGATGTCATGAAGGAGATGGGAGGCCATCACAGATTGTGGCCCTCTGTGTGCTCATGGGGGGCTATAAGTT	13
Flt3-CreERT2	404	Thymus	CD8	AGATGTCATGAAGGAGATGGGAGGCCATCACCCTCTTGTGGCCCTCTGTGTGCTCAAGGGGGGCTATAAGTT	13
Flt3-CreERT2	404	Thymus	CD8	AGATGTCATGAAGGAGATGGGAGGCTATCACAGATTGTGGCCCTCTGTGTGCTCAAGGGGGGCTATAAGTT	13
Flt3-CreERT2	477	Thymus	CD8	AGATGTCATGAAGGAGATGGGAGGCCATCACAGCCATTGTGGCTCTCTGTGTGCTCAAGGGGGGCTATAAGTT	13
Flt3-CreERT2	566	Thymus	CD8	AGATGTCATGAAGGAGATGAGAGGCCATCACATGCCTTGTGGCCCTCTGTGTGCTCAAGGGGGGCTATAAGTT	13
Flt3-CreERT2	566	Thymus	CD8	AGATGTCATGAAGGAGATGGGAGGCCATCACAAAACATTGTGGCCCTCTGTGTGCTCAAGGGGGGCTATAAGTT	13
Flt3-CreERT2	566	Thymus	CD8	AGATGTCATGAAGGAGATGGGAGGCCATCACAGGCCTTGTGGCCCTCTGTGTGCTCAAGGGGGGCTATAAGTT	13
Flt3-CreERT2	566	Thymus	CD8	AGATGTCATGAAGGAGATGGGAGGCCATCACATCTTGTGGCCCTCTGTGTGCTCAAGGGGGGCTATAAGTT	13
Flt3-CreERT2	566	Thymus	CD8	AGATGTCATGAAGGAGATGGGAGGCCATCACATGCCTTGTGACCCTCTGTGTGCTCAAGGGGGGCTATAAGTT	13
Flt3-CreERT2	566	Thymus	CD8	AGATGTCATGAAGGAGATGGGAGGCCATCACATGCCTTGTGGCCCCCTGTGTGCTCAAGGGGGGCTATAAGTT	13
Flt3-CreERT2	566	Thymus	CD8	AGATGTCATGAAGGAGATGGGAGGCCATCACATGCCTTGTGGCCCTCTGTGTGCTCAAGGGGGGCCATAAGTT	13
Flt3-CreERT2	404	Thymus	CD8	AGATGTCATAAAGGAGATGGGAGGCCATCACAGATTGTGGCCCTCTGTGTGCTCAAGGGGGGCTATAAGTT	12
Flt3-CreERT2	404	Thymus	CD8	AGATGTCATGAAGGAGATGAGAGGCCATCACAGATTGTGGCCCTCTGTGTGCTCAAGGGGGGCTATAAGTT	12
Flt3-CreERT2	404	Thymus	CD8	AGATGTCATGAAGGAGATGGGAGGCCATCACAAAATTGTGTCCCTCTGTGTGCTCAAGGGGGGCTATAAGTT	12
Flt3-CreERT2	404	Thymus	CD8	AGATGTCATGAAGGAGATGGGAGGCCATCACAGATTGTGACCCTCTGTGTGCTCAAGGGGGGCTATAAGTT	12
Flt3-CreERT2	404	Thymus	CD8	AGATGTCATGAAGGAGATGGGAGGCCATCACAGATTGTGGCCCTCTGTGAGCTCAAGGGGGGCTATAAGTT	12
Flt3-CreERT2	404	Thymus	CD8	AGATGTCATGAAGGAGATGGGAGGCCATCACAGATTGTGGCCCTCTGTGTGCTTAAGGGGGGCTATAAGTT	12
Flt3-CreERT2	404	Thymus	CD8	AGATGTCATGAAGGAGATGGGAGGCCATCACAGGAGGTTGTGGCCCTCTGTGTGCTCAAGGGGGGCTATAAGTT	12
Flt3-CreERT2	404	Thymus	CD8	AGATGTCATGAAGGAGATGGGGGGCCATCACAGATTGTGGCCCTCTGTGTGCTCAAGGGGGGCTATAAGTT	12
Flt3-CreERT2	404	Thymus	CD8	AGATGTCATGAAGGAGGTGGGAGGCCATCACAGATTGTGGCCCTCTGTGTGCTCAAGGGGGGCTATAAGTT	12
Flt3-CreERT2	477	Thymus	CD8	AGATGTCATGAAGGAGATGGGAGGCCATCACAGCCATTGTGGCCCTCCGTGTGCTCAAGGGGGGCTATAAGTT	12
Flt3-CreERT2	477	Thymus	CD8	AGATGTCATGAAGGAGATGGGAGGCCATCACATTGTGGCCCTCTGTGTGCTCAAGGGGGACTATAAGTT	12
Flt3-CreERT2	566	Thymus	CD8	AAATGTCATGAAGGAGATGGGAGGCCATCACAAAGTTTCTTTGTGGCCCTCTGTGTGCTCAAGGGGGGCTATAAGTT	12
Flt3-CreERT2	566	Thymus	CD8	AGATGTCATGAAGGAGATGGGAAGCCATCACATGCCTTGTGGCCCTCTGTGTGCTCAAGGGGGGCTATAAGTT	12
Flt3-CreERT2	566	Thymus	CD8	AGATGTCATGAAGGAGATGGGAGGCCATCACAAAGTTTCTTTGTGGCCCTCTGTGTGCTCAAGGAGGGCTATAAGTT	12
Flt3-CreERT2	566	Thymus	CD8	AGATGTCATGAAGGAGATGGGAGGCCATCACAATCTTTGTGGCCCTCTGTGTGCTCAAGGGGGGCTATAAGTT	12
Flt3-CreERT2	566	Thymus	CD8	AGATGTCATGAAGGAGATGGGAGGCCATCACATCCTTAAGTTGTGGCCCTCTGTGTGCTCAAGGGGGGCTATAAGTT	12
Flt3-CreERT2	566	Thymus	CD8	AGATGTCATGAAGGAGATGGGAGGCCATCACATGCCTTGTGGCCCTCTGTGTGCTCGAGGGGGGCTATAAGTT	12
Flt3-CreERT2	566	Thymus	CD8	AGATGTCATGAAGGAGATGGGAGGCCATCACATTTTGTGGCCCTCTGTGTGCTCAAGGGGGGCTATAAGTT	12
Flt3-CreERT2	566	Thymus	CD8	AGATGTCATGAAGGAGATGGGAGGCCATCACGGTTGTGGCCCTCTGTGTGCTCAAGGGGGGCTATAAGTT	12
Flt3-CreERT2	566	Thymus	CD8	AGATGTCATGAAGGAGATGGGAGGCCATCAGGGTTGTGGCCCTCTGTGTGCTCAAGGGGGGCTATAAGTT	12
Flt3-CreERT2	566	Thymus	CD8	AGATGTCATGAAGGAGATGGGAGGCCTTTGTGGCCCTCTGTGTGCTCAAGGGGGGCTATAAGTT	12
Flt3-CreERT2	566	Thymus	CD8	AGATGTCATGAAGGGGATGGGAGGCCATCACAGGGTTGTGGCCCTCTGTGTGCTCAAGGGGGGCTATAAGTT	12
Flt3-CreERT2	404	Thymus	CD8	AGATATCATGAAGGAGATGGGAGGCCATCACATTGTGGCCCTCTGTGTGCTCAAGGGGGGCTATAAGTT	11
Flt3-CreERT2	404	Thymus	CD8	AGATGTCATGAAGGAGATGGGAGACCATCACAGATTGTGGCCCTCTGTGTGCTCAAGGGGGGCTATAAGTT	11
Flt3-CreERT2	404	Thymus	CD8	AGATGTCATGAAGGAGATGGGAGGCCATCACATTGTGGCCCCCTGTGTGCTCAAGGGGGGCTATAAGTT	11
Flt3-CreERT2	404	Thymus	CD8	AGATGTCATGAAGGAGATGGGAGGCCATCCCTTGTGGCCCTCTGTGTGCTCAAGGGGGGCTATAAGTT	11
Flt3-CreERT2	404	Thymus	CD8	AGATGTCATGAAGGGGATGGGAGGCCATCACAGATTGTGGCCCTCTGTGTGCTCAAGGGGGGCTATAAGTT	11
Flt3-CreERT2	566	Thymus	CD8	AGATGTCATGAAGGAGATGGGAGACCATCACATGCCTTGTGGCCCTCTGTGTGCTCAAGGGGGGCTATAAGTT	11
Flt3-CreERT2	566	Thymus	CD8	AGATGTCATGAAGGAGATGGGAGGCCATCACACTTGTGGCCCTCTGTGTGCTCAAGGGGGGCTATAAGTT	11
Flt3-CreERT2	566	Thymus	CD8	AGATGTCATGAAGGAGATGGGAGGCCATCACAGGACAAAGGGCTTTGTGGCCCTCTGTGTGCTCAAGGGGGGCTATAAGTT	11
Flt3-CreERT2	566	Thymus	CD8	AGATGTCATGAAGGAGATGGGAGGCCATCACAGGCCCTTGTGGTCCTCTGTGTGCTCAAGGGGGGCTATAAGTT	11
Flt3-CreERT2	566	Thymus	CD8	AGATGTCATGAAGGAGATGGGAGGCCATCACATCTTGTGGCCCTCTGTGTGCTCAAGGGGGGCTATAATTT	11
Flt3-CreERT2	566	Thymus	CD8	AGATGTCATGAAGGAGATGGGAGGCCATCACATGCCTTGTGGCCCTCTGTGTGCTCAAGGGGGGCTATAAGCT	11
Flt3-CreERT2	566	Thymus	CD8	AGATGTCATGAAGGAGATGGGAGGCCATCACATGCCTTGTGGCCCTCTGTGTGTTCAAGGGGGGCTATAAGTT	11
Flt3-CreERT2	566	Thymus	CD8	AGATGTCATGAAGGAGATGGGAGGCCATCACATGTCTTGTGGCCCTCTGTGTGCTCAAGGGGGGCTATAAGTT	11
Flt3-CreERT2	404	Thymus	CD8	AGATGTCATGAAGGAAATGGGAGGCCATCACAGATTGTGGCCCTCTGTGTGCTCAAGGGGGGCTATAAGTT	10
Flt3-CreERT2	404	Thymus	CD8	AGATGTCATGAAGGAAATGGGAGGCCATCACAGGATTGTGGCCCTCTGTGTGCTCAAGGGGGGCTATAAGTT	10
Flt3-CreERT2	404	Thymus	CD8	AGATGTCATGAAGGAGATAGGAGGCCATCACAGATTGTGGCCCTCTGTGTGCTCAAGGGGGGCTATAAGTT	10
Flt3-CreERT2	404	Thymus	CD8	AGATGTCATGAAGGAGATGAGAGGCCATCACCCTTGTGGCCCTCTGTGTGCTCAAGGGGGGCTATAAGTT	10
Flt3-CreERT2	404	Thymus	CD8	AGATGTCATGAAGGAGATGGGAGGCCATCACAGATCGTGGCCCTCTGTGTGCTCAAGGGGGGCTATAAGTT	10
Flt3-CreERT2	404	Thymus	CD8	AGATGTCATGAAGGAGATGGGAGGCCATCACAGATTGTGGCCCCCTGTGTGCTCAAGGGGGGCTATAAGTT	10
Flt3-CreERT2	404	Thymus	CD8	AGATGTCATGAAGGAGATGGGAGGCCATCACAGATTGTGGCCCTCTGTGTGCTCAAGGGGGGCTAAAAGTT	10
Flt3-CreERT2	404	Thymus	CD8	AGATGTCATGAAGGAGATGGGAGGCCATCACATCGTGGCCCTCTGTGTGCTCAAGGGGGGCTATAAGTT	10
Flt3-CreERT2	404	Thymus	CD8	AGATGTCATGAAGGAGATGGGAGGCCATCACATTGTGGCCCTCTGTGTGCTCAGGGGGGGCTATAAGTT	10
Flt3-CreERT2	404	Thymus	CD8	AGATGTCATGAAGGAGATGGGAGGCCATCACCCTTGAGGCCCTCTGTGTGCTCAAGGGGGGCTATAAGTT	10
Flt3-CreERT2	404	Thymus	CD8	AGATGTCATGAAGGAGATGGGAGGCCATCACCCTTGTGGCCCTCTGTGTACTCAAGGGGGGCTATAAGTT	10
Flt3-CreERT2	404	Thymus	CD8	AGATGTCATGAAGGAGATGGGAGGCCATCACGAGGTTGTGGCCCTCTGTGTGCTCAAGGGGGGCTATAAGTT	10
Flt3-CreERT2	404	Thymus	CD8	AGATGTCATGAGGGAGATGGGAGGCCATCACCCTTGTGGCCCTCTGTGTGCTCAAGGGGGGCTATAAGTT	10
Flt3-CreERT2	404	Thymus	CD8	AGATGTCGTGAAGGAGATGGGAGGCCATCACCCTTGTGGCCCTCTGTGTGCTCAAGGGGGGCTATAAGTT	10
Flt3-CreERT2	404	Thymus	CD8	AGATGTTATGAAGGAGATGGGAGGCCATCACAGATTGTGGCCCTCTGTGTGCTCAAGGGGGGCTATAAGTT	10
Flt3-CreERT2	404	Thymus	CD8	AGATGTTATGAAGGAGATGGGAGGCCATCACCCTTGTGGCCCTCTGTGTGCTCAAGGGGGGCTATAAGTT	10
Flt3-CreERT2	404	Thymus	CD8	TGATGTCATGAAGGAGATGGGAGGCCATCACAGATTGTGGCCCTCTGTGTGCTCAAGGGGGGCTATAAGTT	10
Flt3-CreERT2	477	Thymus	CD8	AGATGTCATGAAGGAGATGGGAGGCCATCACAATCATTGTGGCCCTCTGTGTGCTCAAGGGGGGCTATAAGTT	10
Flt3-CreERT2	566	Thymus	CD8	AGATGTCATGAAGGAAATGGGAGGCCATCACATGCCTTGTGGCCCTCTGTGTGCTCAAGGGGGGCTATAAGTT	10
Flt3-CreERT2	566	Thymus	CD8	AGATGTCATGAAGGAGATGAGAGGCCATCACAGGCCCTTGTGGCCCTCTGTGTGCTCAAGGGGGGCTATAAGTT	10
Flt3-CreERT2	566	Thymus	CD8	AGATGTCATGAAGGAGATGGGAGGCCATCACAAAACCTTTGTGGCCCTCTGTGTGCTCAAGGGGGGCTATAAGTT	10
Flt3-CreERT2	566	Thymus	CD8	AGATGTCATGAAGGAGATGGGAGGCCATCACAAAATTGTGGCCCTCTGTGTGCTCAAGGGGGGCTATAAGTT	10
Flt3-CreERT2	566	Thymus	CD8	AGATGTCATGAAGGAGATGGGAGGCCATCACAGGTTTTGTGGCCCTCTGTGTGCTCAAGGGGGGCTATAAGTT	10
Flt3-CreERT2	566	Thymus	CD8	AGATGTCATGAAGGAGATGGGAGGCCATCACATACCTTGTGGCCCTCTGTGTGCTCAAGGGGGGCTATAAGTT	10
Flt3-CreERT2	566	Thymus	CD8	AGATGTCATGAAGGAGATGGGAGGCCATCACATGCCTTGTGGCCCTCTGTGTACTCAAGGGGGGCTATAAGTT	10
Flt3-CreERT2	566	Thymus	CD8	AGATGTCATGAAGGAGATGGGAGGCCATCACATGCCTTGTGGCCCTCTGTGTGCTCAAGGGGGGCTGTAAGTT	10
Flt3-CreERT2	566	Thymus	CD8	AGATGTCATGAAGGAGATGGGAGGCCATCACATGCCTTGTGGCCCTCTGTGTGCTCAAGGGGGGTTATAAGTT	10
Flt3-CreERT2	566	Thymus	CD8	AGATGTCATGAAGGAGATGGGAGGCCATCACATGCCTTGTGGCCCTCTGTGTGCTCAAGGGGTGCTATAAGTT	10
Flt3-CreERT2	566	Thymus	CD8	AGATGTCATGAAGGAGATGGGAGGCCATCACATGCCTTGTTGCCCTCTGTGTGCTCAAGGGGGGCTATAAGTT	10
Flt3-CreERT2	566	Thymus	CD8	AGATGTCATGAAGGAGATGGGAGGCCATCACATTGTGACCCTCTGTGTGCTCAAGGGGGGCTATAAGTT	10
Flt3-CreERT2	566	Thymus	CD8	AGATGTCATGAAGGAGATGGGAGGCCATCAGGGGTTATTTGTGGCCCTCTGTGTGCTGAAGGGGGGCTATAAGTT	10
Flt3-CreERT2	566	Thymus	CD8	AGATGTCATGAAGGAGATGGGAGGCCATCGAGTTGTGGCCCTCTGTGTGCTCAAGGGGGGCTATAAGTT	10
Flt3-CreERT2	566	Thymus	CD8	AGATGTCATGAAGGAGATGGGAGGCCATTACATGCCTTGTGGCCCTCTGTGTGCTCAAGGGGGGCTATAAGTT	10
Flt3-CreERT2	404	Thymus	CD8	AGATGCCATGAAGGAGATGGGAGGCCATCACCCTTGTGGCCCTCTGTGTGCTCAAGGGGGGCTATAAGTT	9
Flt3-CreERT2	404	Thymus	CD8	AGATGTCACGAAGGAGATGGGAGGCCATCACATTGTGGCCCTCTGTGTGCTCAAGGGGGGCTATAAGTT	9
Flt3-CreERT2	404	Thymus	CD8	AGATGTCATGAAGGAAATGGGAGGCCATCACATTGTGGCCCTCTGTGTGCTCAAGGGGGGCTATAAGTT	9
Flt3-CreERT2	404	Thymus	CD8	AGATGTCATGAAGGAGATGGGAGGCCACCACAGATTGTGGCCCTCTGTGTGCTCAAGGGGGGCTATAAGTT	9
Flt3-CreERT2	404	Thymus	CD8	AGATGTCATGAAGGAGATGGGAGGCCATCACAAAATCCTTGTGGCCCTCTGTGTGCTCAAGGGGGGCTATAAGTT	9
Flt3-CreERT2	404	Thymus	CD8	AGATGTCATGAAGGAGATGGGAGGCCATCACAGATTATGGCCCTCTGTGTGCTCAAGGGGGGCTATAAGTT	9
Flt3-CreERT2	404	Thymus	CD8	AGATGTCATGAAGGAGATGGGAGGCCATCACAGATTGAGGCCCTCTGTGTGCTCAAGGGGGGCTATAAGTT	9
Flt3-CreERT2	404	Thymus	CD8	AGATGTCATGAAGGAGATGGGAGGCCATCACAGATTGTGGCCCTCTATGTGCTCAAGGGGGGCTATAAGTT	9
Flt3-CreERT2	404	Thymus	CD8	AGATGTCATGAAGGAGATGGGAGGCCATCACAGATTGTGGCCCTCTGTATGCTCAAGGGGGGCTATAAGTT	9
Flt3-CreERT2	404	Thymus	CD8	AGATGTCATGAAGGAGATGGGAGGCCATCACAGATTGTGGCCCTCTGTGCGCTCAAGGGGGGCTATAAGTT	9
Flt3-CreERT2	404	Thymus	CD8	AGATGTCATGAAGGAGATGGGAGGCCATCACAGATTGTGGCCCTCTGTGTGCTCAAGGGGGGCTTTAAGTT	9
Flt3-CreERT2	404	Thymus	CD8	AGATGTCATGAAGGAGATGGGAGGCCATCACAGATTGTGGCCCTCTGTGTGCTCAAGGGGTGCTATAAGTT	9
Flt3-CreERT2	404	Thymus	CD8	AGATGTCATGAAGGAGATGGGAGGCCATCACAGATTGTGGCCCTCTGTGTGCTCAGGGGGGGCTATAAGTT	9
Flt3-CreERT2	404	Thymus	CD8	AGATGTCATGAAGGAGATGGGAGGCCATCACAGATTGTGGCCTTCTGTGTGCTCAAGGGGGGCTATAAGTT	9
Flt3-CreERT2	404	Thymus	CD8	AGATGTCATGAAGGAGATGGGAGGCCATCACAGGGTTGTGACCCTCTGTGTGCTCAAGGGGGGCTATAAGTT	9
Flt3-CreERT2	404	Thymus	CD8	AGATGTCATGAAGGAGATGGGAGGCCATCACCCCCATGGCCCTCTGTGTGCTCAAGGGGGGCTATAAGTT	9
Flt3-CreERT2	404	Thymus	CD8	AGATGTCATGAAGGAGATGGGAGGCCATCACCCTCGTGGCCCTCTGTGTGCTCAAGGGGGGCTATAAGTT	9
Flt3-CreERT2	404	Thymus	CD8	AGATGTCATGAAGGAGATGGGAGGCCATCACCCTTGTGGCCCTCTGTGTGTTCAAGGGGGGCTATAAGTT	9
Flt3-CreERT2	404	Thymus	CD8	AGATGTCATGAAGGAGATGGGAGGCCATCTCAGATTGTGGCCCTCTGTGTGCTCAAGGGGGGCTATAAGTT	9
Flt3-CreERT2	404	Thymus	CD8	AGATGTCATGAAGGAGATGGGAGGCCATTACAGATTGTGGCCCTCTGTGTGCTCAAGGGGGGCTATAAGTT	9
Flt3-CreERT2	404	Thymus	CD8	AGATGTCGTGAAGGAGATGGGAGGCCATCACAGATTGTGGCCCTCTGTGTGCTCAAGGGGGGCTATAAGTT	9
Flt3-CreERT2	404	Thymus	CD8	GGATGTCATGAAGGAGATGGGAGGCCATCACAGATTGTGGCCCTCTGTGTGCTCAAGGGGGGCTATAAGTT	9
Flt3-CreERT2	477	Thymus	CD8	AGATGTCATGAAGAAGATGGGAGGCCATCACAGCCATTGTGGCCCTCTGTGTGCTCAAGGGGGGCTATAAGTT	9
Flt3-CreERT2	477	Thymus	CD8	AGATGTCATGAAGGAGATGGGAGGCCATCACAGCCATCGTGGCCCTCTGTGTGCTCAAGGGGGGCTATAAGTT	9
Flt3-CreERT2	477	Thymus	CD8	AGATGTCATGAAGGAGATGGGAGGCCATCACAGCCATTGTAGCCCTCTGTGTGCTCAAGGGGGGCTATAAGTT	9
Flt3-CreERT2	477	Thymus	CD8	AGATGTCATGAAGGAGATGGGAGGCCATCACAGCCATTGTGGCCCTCTGTGTGCTCAAGGGGGCTATAAGTT	9
Flt3-CreERT2	477	Thymus	CD8	AGATGTCATGAAGGAGATGGGAGGCCATCACATCGTGGCCCTCTGTGTGCTCAAGGGGGGCTATAAGTT	9
Flt3-CreERT2	566	Thymus	CD8	AGATGCCATGAAGGAGATGGGAGGCCATCACATGCCTTGTGGCCCTCTGTGTGCTCAAGGGGGGCTATAAGTT	9
Flt3-CreERT2	566	Thymus	CD8	AGATGTCATGAAGAAGATGGGAGGCCATCACATGCCTTGTGGCCCTCTGTGTGCTCAAGGGGGGCTATAAGTT	9
Flt3-CreERT2	566	Thymus	CD8	AGATGTCATGAAGGAGATGGGAGGCCATCACACGCCTTGTGGCCCTCTGTGTGCTCAAGGGGGGCTATAAGTT	9
Flt3-CreERT2	566	Thymus	CD8	AGATGTCATGAAGGAGATGGGAGGCCATCACATGCCTTGTGGCCCTCCGTGTGCTCAAGGGGGGCTATAAGTT	9
Flt3-CreERT2	566	Thymus	CD8	AGATGTCATGAAGGAGATGGGAGGCCATCACATGCCTTGTGGCTCTCTGTGTGCTCAAGGGGGGCTATAAGTT	9
Flt3-CreERT2	566	Thymus	CD8	AGATGTCATGAAGGAGATGGGAGGCCATCACGGGTCGGTTGTGGCCCTCTGTGTGCTCAAGGGGGGCTATAAGTT	9
Flt3-CreERT2	566	Thymus	CD8	AGATGTCATGAAGGAGATGGGAGGCCATCACGTGCCTTGTGGCCCTCTGTGTGCTCAAGGGGGGCTATAAGTT	9
Flt3-CreERT2	566	Thymus	CD8	AGATGTCATGAAGGAGATGGGAGGCCATCAGACCTTGTGGCCCTCTGTGTGCTCAAGGGGGGCTATAAGTT	9
Flt3-CreERT2	566	Thymus	CD8	AGATGTCATGAAGGAGATGGGAGGCCATCAGAGTTGTGGCCCTCTGTGTGCTCAAGGGGGGCTATAAGTT	9
Flt3-CreERT2	566	Thymus	CD8	AGATGTCATGAAGGAGATGGGAGGCCATGGTGTGGCCCTCTGTGTGCTCAAGGGGGGCTATAAGTT	9
Flt3-CreERT2	566	Thymus	CD8	AGATGTCATGAAGGAGGTGGGAGGCCATCACATGCCTTGTGGCCCTCTGTGTGCTCAAGGGGGGCTATAAGTT	9
Flt3-CreERT2	566	Thymus	CD8	AGATGTCATGAAGGTGATGGGAGGCCATCACATGCCTTGTGGCCCTCTGTGTGCTCAAGGGGGGCTATAAGTT	9
Flt3-CreERT2	404	Thymus	CD8	AAATGTCATGAAGGAGATGGGAGGCCATCACCCTTGTGGCCCTCTGTGTGCTCAAGGGGGGCTATAAGTT	8
Flt3-CreERT2	404	Thymus	CD8	AGAAGTCATGAAGGAGATGGGAGGCCATCACAGATTGTGGCCCTCTGTGTGCTCAAGGGGGGCTATAAGTT	8
Flt3-CreERT2	404	Thymus	CD8	AGATGTCATGAACGAGATGGGAGGCCATCACAGATTGTGGCCCTCTGTGTGCTCAAGGGGGGCTATAAGTT	8
Flt3-CreERT2	404	Thymus	CD8	AGATGTCATGAAGAAGATGGGAGGCCATCACCCTTGTGGCCCTCTGTGTGCTCAAGGGGGGCTATAAGTT	8
Flt3-CreERT2	404	Thymus	CD8	AGATGTCATGAAGGAGACGGGAGGCCATCACAGATTGTGGCCCTCTGTGTGCTCAAGGGGGGCTATAAGTT	8
Flt3-CreERT2	404	Thymus	CD8	AGATGTCATGAAGGAGATGGAGGCCATCACAGATTGTGGCCCTCTGTGTGCTCAAGGGGGGCTATAAGTT	8
Flt3-CreERT2	404	Thymus	CD8	AGATGTCATGAAGGAGATGGGAGGCCATCACAGATTGCGGCCCTCTGTGTGCTCAAGGGGGGCTATAAGTT	8
Flt3-CreERT2	404	Thymus	CD8	AGATGTCATGAAGGAGATGGGAGGCCATCACAGATTGTGGCCCTCCGTGTGCTCAAGGGGGGCTATAAGTT	8
Flt3-CreERT2	404	Thymus	CD8	AGATGTCATGAAGGAGATGGGAGGCCATCACAGATTGTGGCCCTCTGTGTGCCCAAGGGGGGCTATAAGTT	8
Flt3-CreERT2	404	Thymus	CD8	AGATGTCATGAAGGAGATGGGAGGCCATCACAGATTGTGGCCCTCTGTGTGCTCAAGGAGGGCTATAAGTT	8
Flt3-CreERT2	404	Thymus	CD8	AGATGTCATGAAGGAGATGGGAGGCCATCACAGGGTTGTGGCCCTCTGTGTGCTCAAGGGGGGGCTATAAGTT	8
Flt3-CreERT2	404	Thymus	CD8	AGATGTCATGAAGGAGATGGGAGGCCATCACATTGTGGCCCTCTATGTGCTCAAGGGGGGCTATAAGTT	8
Flt3-CreERT2	404	Thymus	CD8	AGATGTCATGAAGGAGATGGGAGGCCATCACATTGTGGCCCTCTGTGTGCTCAAGGGGGGCTATAGGTT	8
Flt3-CreERT2	404	Thymus	CD8	AGATGTCATGAAGGAGATGGGAGGCCATCACATTGTGGCCCTCTGTGTGCTTAAGGGGGGCTATAAGTT	8
Flt3-CreERT2	404	Thymus	CD8	AGATGTCATGAAGGAGATGGGAGGCCATCACCCTTGTAGCCCTCTGTGTGCTCAAGGGGGGCTATAAGTT	8
Flt3-CreERT2	404	Thymus	CD8	AGATGTCATGAAGGAGATGGGAGGCCATCGCAGATTGTGGCCCTCTGTGTGCTCAAGGGGGGCTATAAGTT	8
Flt3-CreERT2	404	Thymus	CD8	AGATGTCATGAAGGAGATGGGAGGCCATCGCCCTTGTGGCCCTCTGTGTGCTCAAGGGGGGCTATAAGTT	8
Flt3-CreERT2	404	Thymus	CD8	AGATGTCATGAAGGGGATGGGAGGCCATCACAGGGTTGTGGCCCTCTGTGTGCTCAAGGGGGGCTATAAGTT	8
Flt3-CreERT2	404	Thymus	CD8	AGATGTCATGAAGGGGATGGGAGGCCATCACCCTTGTGGCCCTCTGTGTGCTCAAGGGGGGCTATAAGTT	8
Flt3-CreERT2	404	Thymus	CD8	AGATGTCATGAGGGAGATGGGAGGCCATCACAGATTGTGGCCCTCTGTGTGCTCAAGGGGGGCTATAAGTT	8
Flt3-CreERT2	477	Thymus	CD8	AGATGTCATGAAGAAGATGGGAGGCCATCACAGGATTGTGGCCCTCTGTGTGCTCAAGGGGGGCTATAAGTT	8
Flt3-CreERT2	477	Thymus	CD8	AGATGTCATGAAGGAGATGGGAAGCCATCACAGCCATTGTGGCCCTCTGTGTGCTCAAGGGGGGCTATAAGTT	8
Flt3-CreERT2	477	Thymus	CD8	AGATGTCATGAAGGAGATGGGAGGCCATCACAGGATTGTGGCCCTCTGTGTACTCAAGGGGGGCTATAAGTT	8
Flt3-CreERT2	477	Thymus	CD8	AGATGTCATGAAGGAGATGGGAGGCCATCACAGGATTGTGGCCCTCTGTGTGCTCAAGGGGGCTATAAGTT	8
Flt3-CreERT2	477	Thymus	CD8	AGATGTCATGAAGGAGATGGGAGGCCATCACAGTTTGTGGCCCTCTGTGTACTCAAGGGGGGCTATAAGTT	8
Flt3-CreERT2	477	Thymus	CD8	AGATGTCATGAAGGAGATGGGAGGCCATCACATTGTGGCCCTCTGTGTACTCAAGGGGGGCTATAAGTT	8
Flt3-CreERT2	477	Thymus	CD8	AGATGTCATGAAGGAGATGGGAGGCCATCACATTGTGGCCCTCTGTGTGCTCAAGGGGGCTATAAGTT	8
Flt3-CreERT2	477	Thymus	CD8	AGATGTCATGAAGGAGATGGGAGGCCATTACAGCCATTGTGGCCCTCTGTGTGCTCAAGGGGGGCTATAAGTT	8
Flt3-CreERT2	566	Thymus	CD8	AGATGTCATAAAGGAGATGGGAGGCCATCACATGCCTTGTGGCCCTCTGTGTGCTCAAGGGGGGCTATAAGTT	8
Flt3-CreERT2	566	Thymus	CD8	AGATGTCATGAAAGAGATGGGAGGCCATCACATGCCTTGTGGCCCTCTGTGTGCTCAAGGGGGGCTATAAGTT	8
Flt3-CreERT2	566	Thymus	CD8	AGATGTCATGAAGGAGATGGGAGGCCACCACATGCCTTGTGGCCCTCTGTGTGCTCAAGGGGGGCTATAAGTT	8
Flt3-CreERT2	566	Thymus	CD8	AGATGTCATGAAGGAGATGGGAGGCCATCAAGACATTGTGGCCCTCTGTGTGCTCAAGGGGGGCTATAAGTT	8
Flt3-CreERT2	566	Thymus	CD8	AGATGTCATGAAGGAGATGGGAGGCCATCACAACCCTTGTGGCCCTCTGTGTGCTCAAGGGGGGCTATAAGTT	8
Flt3-CreERT2	566	Thymus	CD8	AGATGTCATGAAGGAGATGGGAGGCCATCACAGGCCCTTGCGGCCCTCTGTGTGCTCAAGGGGGGCTATAAGTT	8
Flt3-CreERT2	566	Thymus	CD8	AGATGTCATGAAGGAGATGGGAGGCCATCACATGCCCTGTGGCCCTCTGTGTGCTCAAGGGGGGCTATAAGTT	8
Flt3-CreERT2	566	Thymus	CD8	AGATGTCATGAAGGAGATGGGAGGCCATCACATGCCTTGTGGCCCTCTGCGTGCTCAAGGGGGGCTATAAGTT	8
Flt3-CreERT2	566	Thymus	CD8	AGATGTCATGAAGGAGATGGGAGGCCATCACATGCCTTGTGGCCCTCTGTGTGCTCAAAGGGGGCTATAAGTT	8
Flt3-CreERT2	566	Thymus	CD8	AGATGTCATGAAGGAGATGGGAGGCCATCACATGCCTTGTGGCCCTCTGTGTGCTCAAGGGGGGCTATAGGTT	8
Flt3-CreERT2	566	Thymus	CD8	AGATGTCATGAAGGAGATGGGAGGCCATCACATGCCTTGTGGCCCTCTGTGTGCTCAGGGGGGGCTATAAGTT	8
Flt3-CreERT2	566	Thymus	CD8	AGATGTCATGAAGGAGATGGGAGGCCATCACATGCTTTGTGGCCCTCTGTGTGCTCAAGGGGGGCTATAAGTT	8
Flt3-CreERT2	566	Thymus	CD8	AGATGTCATGAAGGAGATGGGAGGCCATCACCCCCATTGTGGCCCTCTGTGTGCTCAAGGGGGGCTATAAGTT	8
Flt3-CreERT2	566	Thymus	CD8	AGATGTCATGAAGGAGATGGGAGGCCATCACGGGGTTGTGGCCCTCTGTGTGCTCAAGGGGGGCTATAAGTT	8
Flt3-CreERT2	566	Thymus	CD8	AGATGTCATGAAGGAGATGGGAGGCCATCGCCCATTGTGGCCCTCTGTGTGCTCAAGGGGGGCTATAAGTT	8
Flt3-CreERT2	566	Thymus	CD8	AGATGTCATGAAGGAGATGGGAGGTCATCACATGCCTTGTGGCCCTCTGTGTGCTCAAGGGGGGCTATAAGTT	8
Flt3-CreERT2	566	Thymus	CD8	AGATGTCATGAAGGAGTTGGGAGGCCATCACATGCCTTGTGGCCCTCTGTGTGCTCAAGGGGGGCTATAAGTT	8
Flt3-CreERT2	566	Thymus	CD8	AGATGTCATGGAGGAGATGGGAGGCCATCACATGCCTTGTGGCCCTCTGTGTGCTCAAGGGGGGCTATAAGTT	8
Flt3-CreERT2	566	Thymus	CD8	AGATGTCATGTAGGAGATGGGAGGCCATCACATGCCTTGTGGCCCTCTGTGTGCTCAAGGGGGGCTATAAGTT	8
Flt3-CreERT2	566	Thymus	CD8	AGATGTCGTGAAGGAGATGGGAGGCCATCACATGCCTTGTGGCCCTCTGTGTGCTCAAGGGGGGCTATAAGTT	8
Flt3-CreERT2	566	Thymus	CD8	GGATGTCATGAAGGAGATGGGAGGCCATCACATGCCTTGTGGCCCTCTGTGTGCTCAAGGGGGGCTATAAGTT	8
Flt3-CreERT2	404	Thymus	CD8	AGATGACATGAAGGAGATGGGAGGCCATCACAGGGTTGTGGCCCTCTGTGTGCTCAAGGGGGGCTATAAGTT	7
Flt3-CreERT2	404	Thymus	CD8	AGATGTCACGAAGGAGATGGGAGGCCATCACAGATTGTGGCCCTCTGTGTGCTCAAGGGGGGCTATAAGTT	7
Flt3-CreERT2	404	Thymus	CD8	AGATGTCATGAAAGAGATGGGAGGCCATCACATTGTGGCCCTCTGTGTGCTCAAGGGGGGCTATAAGTT	7
Flt3-CreERT2	404	Thymus	CD8	AGATGTCATGAAAGAGATGGGAGGCCATCACCCTTGTGGCCCTCTGTGTGCTCAAGGGGGGCTATAAGTT	7
Flt3-CreERT2	404	Thymus	CD8	AGATGTCATGAAGGAGATAGGAGGCCATCACCCTTGTGGCCCTCTGTGTGCTCAAGGGGGGCTATAAGTT	7
Flt3-CreERT2	404	Thymus	CD8	AGATGTCATGAAGGAGATGGGAGGCCATCACAGACTGTGGCCCTCTGTGTGCTCAAGGGGGGCTATAAGTT	7
Flt3-CreERT2	404	Thymus	CD8	AGATGTCATGAAGGAGATGGGAGGCCATCACAGATTGTGGCCCTCTGTGTGCTCAAGAGGGGCTATAAGTT	7
Flt3-CreERT2	404	Thymus	CD8	AGATGTCATGAAGGAGATGGGAGGCCATCACAGATTGTGGCCCTCTGTGTGCTCAAGGGGGTCTATAAGTT	7
Flt3-CreERT2	404	Thymus	CD8	AGATGTCATGAAGGAGATGGGAGGCCATCACAGATTGTGGCCCTCTGTGTGCTCAAGGGTGGCTATAAGTT	7
Flt3-CreERT2	404	Thymus	CD8	AGATGTCATGAAGGAGATGGGAGGCCATCACAGGGTTGTGGTCCTCTGTGTGCTCAAGGGGGGCTATAAGTT	7
Flt3-CreERT2	404	Thymus	CD8	AGATGTCATGAAGGAGATGGGAGGCCATCACATTGTGGCCCTCTGTGTACTCAAGGGGGGCTATAAGTT	7
Flt3-CreERT2	404	Thymus	CD8	AGATGTCATGAAGGAGATGGGAGGCCATCACCCTTATGGCCCTCTGTGTGCTCAAGGGGGGCTATAAGTT	7
Flt3-CreERT2	404	Thymus	CD8	AGATGTCATGAAGGAGATGGGAGGCCATCACCCTTGTGGCCCTCTGTGTGCTCAATGGGGGCTATAAGTT	7
Flt3-CreERT2	404	Thymus	CD8	AGATGTCATGAAGGAGATGGGAGGCCATCACCCTTGTGGCCTTCTGTGTGCTCAAGGGGGGCTATAAGTT	7
Flt3-CreERT2	404	Thymus	CD8	AGATGTCATGAAGGAGATGGGAGGCCATCATATTGTGGCCCTCTGTGTGCTCAAGGGGGGCTATAAGTT	7
Flt3-CreERT2	404	Thymus	CD8	AGATGTCATGAAGGAGATGGGAGGCCATTACCCTTGTGGCCCTCTGTGTGCTCAAGGGGGGCTATAAGTT	7
Flt3-CreERT2	404	Thymus	CD8	AGATGTCATGAAGGAGATGGGAGGCCTTCACAGATTGTGGCCCTCTGTGTGCTCAAGGGGGGCTATAAGTT	7
Flt3-CreERT2	404	Thymus	CD8	AGATGTCATGAAGGAGATGGGAGGTCATCACAGGGTTGTGGCCCTCTGTGTGCTCAAGGGGGGCTATAAGTT	7
Flt3-CreERT2	404	Thymus	CD8	AGATGTCATGAAGGAGATGGGGGGCCATCACATTGTGGCCCTCTGTGTGCTCAAGGGGGGCTATAAGTT	7
Flt3-CreERT2	404	Thymus	CD8	AGATGTCATGAGGAGATGGGAGGCCATCACAGATTGTGGCCCTCTGTGTGCTCAAGGGGGGCTATAAGTT	7
Flt3-CreERT2	404	Thymus	CD8	AGATGTCATGATGGAGATGGGAGGCCATCACCCTTGTGGCCCTCTGTGTGCTCAAGGGGGGCTATAAGTT	7
Flt3-CreERT2	404	Thymus	CD8	AGATGTCATGTAGGAGATGGGAGGCCATCACAGATTGTGGCCCTCTGTGTGCTCAAGGGGGGCTATAAGTT	7
Flt3-CreERT2	404	Thymus	CD8	AGGTGTCATGAAGGAGATGGGAGGCCATCACAGATTGTGGCCCTCTGTGTGCTCAAGGGGGGCTATAAGTT	7
Flt3-CreERT2	477	Thymus	CD8	AAATGTCATGAAGGAGATGGGAGGCCATCACAGTTTGTGGCCCTCTGTGTGCTCAAGGGGGGCTATAAGTT	7
Flt3-CreERT2	477	Thymus	CD8	AGATGTCATGAAGGAGATGGGAGGCCATCACAATTGTGGCCCTCTGTGTGCTCAAGGGGGGCTATAAGTT	7
Flt3-CreERT2	477	Thymus	CD8	AGATGTCATGAAGGAGATGGGAGGCCATCACAGGATTGTGGCCCTCTGTGTGCTCAAGAGGGGCTATAAGTT	7
Flt3-CreERT2	477	Thymus	CD8	AGATGTCATGAAGGAGATGGGAGGCCATCACAGGGGCCCTTGTGACCCTCTGTGTGCTCAAGGGGGGCTATAAGTT	7
Flt3-CreERT2	477	Thymus	CD8	AGATGTCATGAAGGAGATGGGAGGCCATCACATTGTGGCTCTCTGTGTGCTCAAGGGGGGCTATAAGTT	7
Flt3-CreERT2	477	Thymus	CD8	AGATGTCATGAAGGAGATGGGAGGCCATCACCTTGTGGCCCTCTGTGTGCTCAAGGGGGGCTATAAGTT	7
Flt3-CreERT2	477	Thymus	CD8	AGATGTCATGAAGGAGATGGGAGGCCATCACGGGATTGTGGCCCTCTGTGTGCTCAAGGGGGGCTATAAGTT	7
Flt3-CreERT2	477	Thymus	CD8	AGATGTTATGAAGGAGATGGGAGGCCATCACATTGTGGCCCTCTGTGTGCTCAAGGGGGGCTATAAGTT	7
Flt3-CreERT2	566	Thymus	CD8	AGATGTCACGAAGGAGATGGGAGGCCATCACATGCCTTGTGGCCCTCTGTGTGCTCAAGGGGGGCTATAAGTT	7
Flt3-CreERT2	566	Thymus	CD8	AGATGTCATGAAGAAGATGGGAGGCCATCACAGGGTTGTGGCCCTCTGTGTGCTCAAGGGGGGCTATAAGTT	7
Flt3-CreERT2	566	Thymus	CD8	AGATGTCATGAAGGAGATGGGAGGCCATAACATTGTGGCCCTCTGTGTGCTCAAGGGGGGCTATAAGTT	7
Flt3-CreERT2	566	Thymus	CD8	AGATGTCATGAAGGAGATGGGAGGCCATCACAAATCTCTTGGGGCCTCTGTGTGCTCAAGGGGGGCTATAAGTT	7
Flt3-CreERT2	566	Thymus	CD8	AGATGTCATGAAGGAGATGGGAGGCCATCACAGGCCCTTGTGGCCCTCTGTGTGCTCAAGGGGGGCCATAAGTT	7
Flt3-CreERT2	566	Thymus	CD8	AGATGTCATGAAGGAGATGGGAGGCCATCACATGCCTTATGGCCCTCTGTGTGCTCAAGGGGGGCTATAAGTT	7
Flt3-CreERT2	566	Thymus	CD8	AGATGTCATGAAGGAGATGGGAGGCCATCACATGCCTTGCGGCCCTCTGTGTGCTCAAGGGGGGCTATAAGTT	7
Flt3-CreERT2	566	Thymus	CD8	AGATGTCATGAAGGAGATGGGAGGCCATCACATGCCTTGTGGCCCTCTGTGTGCTCAAGGGGAGCTATAAGTT	7
Flt3-CreERT2	566	Thymus	CD8	AGATGTCATGAAGGAGATGGGAGGCCATCACCCCCTTGTGGCCCTCTGTGTGCTCAAGGGGGGCTATAAGTT	7
Flt3-CreERT2	566	Thymus	CD8	AGATGTCATGAAGGAGATGGGAGGCCATCGCATGCCTTGTGGCCCTCTGTGTGCTCAAGGGGGGCTATAAGTT	7
Flt3-CreERT2	566	Thymus	CD8	AGATGTCATGAAGGAGATGGGAGGCCATCTCATGCCTTGTGGCCCTCTGTGTGCTCAAGGGGGGCTATAAGTT	7
Flt3-CreERT2	404	Thymus	CD8	AGATATCATGAAGGAGATGGGAGGCCATCACAGGGTTGTGGCCCTCTGTGTGCTCAAGGGGGGCTATAAGTT	6
Flt3-CreERT2	404	Thymus	CD8	AGATGTCACGAAGGAGATGGGAGGCCATCACCCTTGTGGCCCTCTGTGTGCTCAAGGGGGGCTATAAGTT	6
Flt3-CreERT2	404	Thymus	CD8	AGATGTCATGAAGGAGATGAGAGGCCATCACCCTCTGTGTGCTCAAGGGGGGCTATAAGTT	6
Flt3-CreERT2	404	Thymus	CD8	AGATGTCATGAAGGAGATGGAAGGCCATCACATTGTGGCCCTCTGTGTGCTCAAGGGGGGCTATAAGTT	6
Flt3-CreERT2	404	Thymus	CD8	AGATGTCATGAAGGAGATGGGAGGCCACCACCCTTGTGGCCCTCTGTGTGCTCAAGGGGGGCTATAAGTT	6
Flt3-CreERT2	404	Thymus	CD8	AGATGTCATGAAGGAGATGGGAGGCCATCACAAGGTTGTGGCCCTCTGTGTGCTCAAGGGGGGCTATAAGTT	6
Flt3-CreERT2	404	Thymus	CD8	AGATGTCATGAAGGAGATGGGAGGCCATCACACGTTGTGGCCCTCTGTGTGCTCAAGGGGGACTATAAGTT	6
Flt3-CreERT2	404	Thymus	CD8	AGATGTCATGAAGGAGATGGGAGGCCATCACAGATTGTGGCCCACTGTGTGCTCAAGGGGGGCTATAAGTT	6
Flt3-CreERT2	404	Thymus	CD8	AGATGTCATGAAGGAGATGGGAGGCCATCACAGATTGTGGCCTCTGTGTGCTCAAGGGGGGCTATAAGTT	6
Flt3-CreERT2	404	Thymus	CD8	AGATGTCATGAAGGAGATGGGAGGCCATCACAGGGTTGTAGCCCTCTGTGTGCTCAAGGGGGGCTATAAGTT	6
Flt3-CreERT2	404	Thymus	CD8	AGATGTCATGAAGGAGATGGGAGGCCATCACAGGGTTGTGGCCCTCTGTGTACTCAAGGGGGGCTATAAGTT	6
Flt3-CreERT2	404	Thymus	CD8	AGATGTCATGAAGGAGATGGGAGGCCATCACAGGGTTGTGGCCCTTTGTGTGCTCAAGGGGGGCTATAAGTT	6
Flt3-CreERT2	404	Thymus	CD8	AGATGTCATGAAGGAGATGGGAGGCCATCACATTGTGGCCCTCTGAGTGCTCAAGGGGGGCTATAAGTT	6
Flt3-CreERT2	404	Thymus	CD8	AGATGTCATGAAGGAGATGGGAGGCCATCACATTGTGGCCCTCTGTGTGCTCAAGAGGGGCTATAAGTT	6
Flt3-CreERT2	404	Thymus	CD8	AGATGTCATGAAGGAGATGGGAGGCCATCACATTGTGGCCCTCTGTGTGCTCAAGGGGGACTATAAGTT	6
Flt3-CreERT2	404	Thymus	CD8	AGATGTCATGAAGGAGATGGGAGGCCATCACATTGTGGCCCTCTGTGTGCTCAAGGGGGCTATAAGTT	6
Flt3-CreERT2	404	Thymus	CD8	AGATGTCATGAAGGAGATGGGAGGCCATCACATTGTGGCTCTCTGTGTGCTCAAGGGGGGCTATAAGTT	6
Flt3-CreERT2	404	Thymus	CD8	AGATGTCATGAAGGAGATGGGAGGCCATCACCATTGTGGCCCTCTGTGTGCTCAAGGGGGGCTATAAGTT	6
Flt3-CreERT2	404	Thymus	CD8	AGATGTCATGAAGGAGATGGGAGGCCATCACCCTTGCGGCCCTCTGTGTGCTCAAGGGGGGCTATAAGTT	6
Flt3-CreERT2	404	Thymus	CD8	AGATGTCATGAAGGAGATGGGAGGCCATCACCCTTGTGGCCCTCTGTGTGCTCAAGGGGGGCTTTAAGTT	6
Flt3-CreERT2	404	Thymus	CD8	AGATGTCATGAAGGAGATGGGAGGCCATCACCCTTGTGGCCCTCTGTGTGCTCAAGGGGGGGCTATAAGTT	6
Flt3-CreERT2	404	Thymus	CD8	AGATGTCATGAAGGAGATGGGAGGCCATCACCCTTGTGGTCCTCTGTGTGCTCAAGGGGGGCTATAAGTT	6
Flt3-CreERT2	404	Thymus	CD8	AGATGTCATGAAGGAGATGGGAGGCCATCACTAGTTTGTGGCCCTCTGTGTGCTCAAGGGGGGCTATAAGTT	6
Flt3-CreERT2	404	Thymus	CD8	AGATGTCATGAAGGAGATGGGAGGCCATCTCATTGTGGCCCTCTGTGTGCTCAAGGGGGGCTATAAGTT	6
Flt3-CreERT2	404	Thymus	CD8	AGATGTCATGAAGGAGATGGGAGGCTATCACCCTTGTGGCCCTCTGTGTGCTCAAGGGGGGCTATAAGTT	6
Flt3-CreERT2	404	Thymus	CD8	AGATGTCATGAAGGTGATGGGAGGCCATCACCCTTGTGGCCCTCTGTGTGCTCAAGGGGGGCTATAAGTT	6
Flt3-CreERT2	477	Thymus	CD8	AGATGACATGAAGGAGATGGGAGGCCATCACAGCCATTGTGGCCCTCTGTGTGCTCAAGGGGGGCTATAAGTT	6
Flt3-CreERT2	477	Thymus	CD8	AGATGTCATGAAAGAGATGGGAGGCCATCACATTGTGGCCCTCTGTGTGCTCAAGGGGGGCTATAAGTT	6
Flt3-CreERT2	477	Thymus	CD8	AGATGTCATGAAGGAGATGGGAGGCCATCACAGCCATTGCGGCCCTCTGTGTGCTCAAGGGGGGCTATAAGTT	6
Flt3-CreERT2	477	Thymus	CD8	AGATGTCATGAAGGAGATGGGAGGCCATCACAGCCATTGTGGCCCTCTGTGAGCTCAAGGGGGGCTATAAGTT	6
Flt3-CreERT2	477	Thymus	CD8	AGATGTCATGAAGGAGATGGGAGGCCATCACAGCCATTGTGGCCCTCTGTGTGCTCAAGGAGGGCTATAAGTT	6
Flt3-CreERT2	477	Thymus	CD8	AGATGTCATGAAGGAGATGGGAGGCCATCACAGCCATTGTGGCCCTCTGTGTGCTCAAGGGGGGTTATAAGTT	6
Flt3-CreERT2	477	Thymus	CD8	AGATGTCATGAAGGAGATGGGAGGCCATCACAGCCGTTGTGGCCCTCTGTGTGCTCAAGGGGGGCTATAAGTT	6
Flt3-CreERT2	477	Thymus	CD8	AGATGTCATGAAGGAGATGGGAGGCCATCACAGGATTGTGGCCCTCTGTGTGCTCAAGGGAGGCTATAAGTT	6
Flt3-CreERT2	477	Thymus	CD8	AGATGTCATGAAGGAGATGGGAGGCCATCACAGGATTGTGGCCCTCTGTGTGCTCAAGGGGGGCTATAGGTT	6
Flt3-CreERT2	477	Thymus	CD8	AGATGTCATGAAGGAGATGGGAGGCCATCACAGGATTGTGGCCCTCTGTGTGCTCAAGGGGGGTTATAAGTT	6
Flt3-CreERT2	477	Thymus	CD8	AGATGTCATGAAGGAGATGGGAGGCCATCACAGGATTGTGGCTCTCTGTGTGCTCAAGGGGGGCTATAAGTT	6
Flt3-CreERT2	477	Thymus	CD8	AGATGTCATGAAGGAGATGGGAGGCCATCACAGTTTGTGGCCCTCTGTGTGCTCAAGGGGGGCTATAAGCT	6
Flt3-CreERT2	477	Thymus	CD8	AGATGTCATGAAGGAGATGGGAGGCCATCACATTGTGGCCCTCCGTGTGCTCAAGGGGGGCTATAAGTT	6
Flt3-CreERT2	477	Thymus	CD8	AGATGTCATGAAGGAGATGGGAGGCCATCACATTGTGGCCCTCTGTGTGCTCATGGGGGGCTATAAGTT	6
Flt3-CreERT2	477	Thymus	CD8	AGATGTCATGAAGGAGATGGGAGGCCATCGCAGCCATTGTGGCCCTCTGTGTGCTCAAGGGGGGCTATAAGTT	6
Flt3-CreERT2	477	Thymus	CD8	AGATGTCATGAAGGAGATGGGAGGCCATCGCATTGTGGCCCTCTGTGTGCTCAAGGGGGGCTATAAGTT	6
Flt3-CreERT2	477	Thymus	CD8	AGATGTCATGAAGGAGATGGGAGGCCATCTCATTGTGGCCCTCTGTGTGCTCAAGGGGGGCTATAAGTT	6
Flt3-CreERT2	477	Thymus	CD8	AGATGTCATGAAGGGGATGGGAGGCCATCACATTGTGGCCCTCTGTGTGCTCAAGGGGGGCTATAAGTT	6
Flt3-CreERT2	477	Thymus	CD8	AGATGTCATGTAGGAGATGGGAGGCCATCACAGCCATTGTGGCCCTCTGTGTGCTCAAGGGGGGCTATAAGTT	6
Flt3-CreERT2	566	Thymus	CD8	AGATGTCATGAAAGAGATGGGAGGCCATCACAGGGTTGTGGCCCTCTGTGTGCTCAAGGGGGGCTATAAGTT	6
Flt3-CreERT2	566	Thymus	CD8	AGATGTCATGAAGGAGATGAGAGGCCATCACAGGGTTGTGGCCCTCTGTGTGCTCAAGGGGGGCTATAAGTT	6
Flt3-CreERT2	566	Thymus	CD8	AGATGTCATGAAGGAGATGGAAGGCCATCACAGGGTTGTGGCCCTCTGTGTGCTCAAGGGGGGCTATAAGTT	6
Flt3-CreERT2	566	Thymus	CD8	AGATGTCATGAAGGAGATGGGAGGCCATCACAACTTGTGGCCCTCTGTGTGCTCAAGGGGGGCTATAAGTT	6
Flt3-CreERT2	566	Thymus	CD8	AGATGTCATGAAGGAGATGGGAGGCCATCACAGGCCCTTGTGGCCCCCTGTGTGCTCAAGGGGGGCTATAAGTT	6
Flt3-CreERT2	566	Thymus	CD8	AGATGTCATGAAGGAGATGGGAGGCCATCACAGGCCCTTGTGGCCCTCTGTGTACTCAAGGGGGGCTATAAGTT	6
Flt3-CreERT2	566	Thymus	CD8	AGATGTCATGAAGGAGATGGGAGGCCATCACAGGGTTGTAGCCCTCTGTGTGCTCAAGGGGGGCTATAAGTT	6
Flt3-CreERT2	566	Thymus	CD8	AGATGTCATGAAGGAGATGGGAGGCCATCACATCCCCTTGTGGCCCTCTGTGTGCTCAAGGGGGGCTATAAGTT	6
Flt3-CreERT2	566	Thymus	CD8	AGATGTCATGAAGGAGATGGGAGGCCATCACATGCCTTGTGGCCCTCTGTATGCTCAAGGGGGGCTATAAGTT	6
Flt3-CreERT2	566	Thymus	CD8	AGATGTCATGAAGGAGATGGGAGGCCATCACATGCCTTGTGGCCCTCTGTGCGCTCAAGGGGGGCTATAAGTT	6
Flt3-CreERT2	566	Thymus	CD8	AGATGTCATGAAGGAGATGGGAGGCCATCACATGCCTTGTGGCCCTCTGTGTGCCCAAGGGGGGCTATAAGTT	6
Flt3-CreERT2	566	Thymus	CD8	AGATGTCATGAAGGAGATGGGAGGCCATCACATGCCTTGTGGCCCTCTGTGTGCTCAAGGGGGACTATAAGTT	6
Flt3-CreERT2	566	Thymus	CD8	AGATGTCATGAAGGAGATGGGAGGCCATCACATGCCTTGTGGCCCTCTGTGTGCTCAAGGGGGGCTATAAATT	6
Flt3-CreERT2	566	Thymus	CD8	AGATGTCATGAAGGAGATGGGAGGCCATCACATGCCTTGTGGCCCTCTGTGTGCTCAAGGGGGGGCTATAAGTT	6
Flt3-CreERT2	566	Thymus	CD8	AGATGTCATGAAGGAGATGGGAGGCCATCACATTGTGGCCCTCTGTGTGCTCAAGGGGGGTTATAAGTT	6
Flt3-CreERT2	566	Thymus	CD8	AGATGTCATGAAGGAGATGGGAGGCCATCCCCTCTCTTGTGGCCCTCTGTGTGCTCAAGGGGGGCTATAAGTT	6
Flt3-CreERT2	566	Thymus	CD8	AGATGTCATGAGGAGATGGGAGGCCATCACATGCCTTGTGGCCCTCTGTGTGCTCAAGGGGGGCTATAAGTT	6
Flt3-CreERT2	566	Thymus	CD8	AGATGTCATGAGGGAGATGGGAGGCCATCACATGCCTTGTGGCCCTCTGTGTGCTCAAGGGGGGCTATAAGTT	6
Flt3-CreERT2	566	Thymus	CD8	AGATGTTATGAAGGAGATGGGAGGCCATCACATGCCTTGTGGCCCTCTGTGTGCTCAAGGGGGGCTATAAGTT	6
Flt3-CreERT2	404	Thymus	CD8	AGACGTCATGAAGGAGATGGGAGGCCATCACAGATTGTGGCCCTCTGTGTGCTCAAGGGGGGCTATAAGTT	5
Flt3-CreERT2	404	Thymus	CD8	AGACGTCATGAAGGAGATGGGAGGCCATCACATTGTGGCCCTCTGTGTGCTCAAGGGGGGCTATAAGTT	5
Flt3-CreERT2	404	Thymus	CD8	AGATGACATGAAGGAGATGGGAGGCCATCACCCTTGTGGCCCTCTGTGTGCTCAAGGGGGGCTATAAGTT	5
Flt3-CreERT2	404	Thymus	CD8	AGATGCCATGAAGGAGATGGGAGGCCATCACAGATTGTGGCCCTCTGTGTGCTCAAGGGGGGCTATAAGTT	5
Flt3-CreERT2	404	Thymus	CD8	AGATGTCATAAAGGAGATGGGAGGCCATCACATTGTGGCCCTCTGTGTGCTCAAGGGGGGCTATAAGTT	5
Flt3-CreERT2	404	Thymus	CD8	AGATGTCATGAAGGAGAAGGGAGGCCATCACAGGGTTGTGGCCCTCTGTGTGCTCAAGGGGGGCTATAAGTT	5
Flt3-CreERT2	404	Thymus	CD8	AGATGTCATGAAGGAGATGGGAAGCCATCACAGGGTTGTGGCCCTCTGTGTGCTCAAGGGGGGCTATAAGTT	5
Flt3-CreERT2	404	Thymus	CD8	AGATGTCATGAAGGAGATGGGAGACCATCACATTGTGGCCCTCTGTGTGCTCAAGGGGGGCTATAAGTT	5
Flt3-CreERT2	404	Thymus	CD8	AGATGTCATGAAGGAGATGGGAGGCCACCACATTGTGGCCCTCTGTGTGCTCAAGGGGGGCTATAAGTT	5
Flt3-CreERT2	404	Thymus	CD8	AGATGTCATGAAGGAGATGGGAGGCCATCACAGATTGTGGCCCTCTGCGTGCTCAAGGGGGGCTATAAGTT	5
Flt3-CreERT2	404	Thymus	CD8	AGATGTCATGAAGGAGATGGGAGGCCATCACAGATTGTGGCCCTCTGTGTGCACAAGGGGGGCTATAAGTT	5
Flt3-CreERT2	404	Thymus	CD8	AGATGTCATGAAGGAGATGGGAGGCCATCACAGATTGTGGCCCTCTGTGTGCTCAAAGGGGGCTATAAGTT	5
Flt3-CreERT2	404	Thymus	CD8	AGATGTCATGAAGGAGATGGGAGGCCATCACAGATTGTGGCCCTCTGTGTGCTCAAGGGGGGCCATAAGTT	5
Flt3-CreERT2	404	Thymus	CD8	AGATGTCATGAAGGAGATGGGAGGCCATCACAGATTGTGGCCCTCTGTGTGCTCAAGGGGGGGCTATAAGTT	5
Flt3-CreERT2	404	Thymus	CD8	AGATGTCATGAAGGAGATGGGAGGCCATCACAGGGTTGTGGCCCTCCGTGTGCTCAAGGGGGGCTATAAGTT	5
Flt3-CreERT2	404	Thymus	CD8	AGATGTCATGAAGGAGATGGGAGGCCATCACAGGGTTGTGGCCCTCTGTGCGCTCAAGGGGGGCTATAAGTT	5
Flt3-CreERT2	404	Thymus	CD8	AGATGTCATGAAGGAGATGGGAGGCCATCACAGGGTTGTGGCCCTCTGTGTGCTCAAGGGGGCTATAAGTT	5
Flt3-CreERT2	404	Thymus	CD8	AGATGTCATGAAGGAGATGGGAGGCCATCACATTGTGGCCCTCTGTATGCTCAAGGGGGGCTATAAGTT	5
Flt3-CreERT2	404	Thymus	CD8	AGATGTCATGAAGGAGATGGGAGGCCATCACATTGTGGCCCTCTGTGTGCTCAAGGGGAGCTATAAGTT	5
Flt3-CreERT2	404	Thymus	CD8	AGATGTCATGAAGGAGATGGGAGGCCATCACATTGTGGCCCTCTGTGTGCTCAAGGGGGGCCATAAGTT	5
Flt3-CreERT2	404	Thymus	CD8	AGATGTCATGAAGGAGATGGGAGGCCATCACATTGTGGCCCTCTGTGTGCTCAAGGGGGGCTTTAAGTT	5
Flt3-CreERT2	404	Thymus	CD8	AGATGTCATGAAGGAGATGGGAGGCCATCACATTGTGGCCCTCTGTGTGCTCAAGGGGGGTTATAAGTT	5
Flt3-CreERT2	404	Thymus	CD8	AGATGTCATGAAGGAGATGGGAGGCCATCACATTGTGGCCCTCTGTGTGTTCAAGGGGGGCTATAAGTT	5
Flt3-CreERT2	404	Thymus	CD8	AGATGTCATGAAGGAGATGGGAGGCCATCACATTGTGGTCCTCTGTGTGCTCAAGGGGGGCTATAAGTT	5
Flt3-CreERT2	404	Thymus	CD8	AGATGTCATGAAGGAGATGGGAGGCCATCACATTTTGTGGCCCTCTGTGTGCTCAAGGGGGCTATAAGTT	5
Flt3-CreERT2	404	Thymus	CD8	AGATGTCATGAAGGAGATGGGAGGCCATCACCCCTGTGGCCCTCTGTGTGCTCAAGGGGGGCTATAAGTT	5
Flt3-CreERT2	404	Thymus	CD8	AGATGTCATGAAGGAGATGGGAGGCCATCACCCTTGTGACCCTCTGTGTGCTCAAGGGGGGCTATAAGTT	5
Flt3-CreERT2	404	Thymus	CD8	AGATGTCATGAAGGAGATGGGAGGCCATCACCCTTGTGGCCCACTGTGTGCTCAAGGGGGGCTATAAGTT	5
Flt3-CreERT2	404	Thymus	CD8	AGATGTCATGAAGGAGATGGGAGGCCATCACCCTTGTGGCCCTCCGTGTGCTCAAGGGGGGCTATAAGTT	5
Flt3-CreERT2	404	Thymus	CD8	AGATGTCATGAAGGAGATGGGAGGCCATCACCCTTGTGGCCCTCTGTGTGCTCAAGGGGGACTATAAGTT	5
Flt3-CreERT2	404	Thymus	CD8	AGATGTCATGAAGGAGATGGGAGGCCATCACCCTTGTGGCCCTCTGTGTGCTCAAGGGGGGCTGTAAGTT	5
Flt3-CreERT2	404	Thymus	CD8	AGATGTCATGAAGGAGATGGGAGGCCATCACCCTTGTGGCCCTCTGTGTGCTCAAGGGGGGTTATAAGTT	5
Flt3-CreERT2	404	Thymus	CD8	AGATGTCATGAAGGAGATGGGAGGCCATCACCCTTGTGGCCCTCTGTGTGCTTAAGGGGGGCTATAAGTT	5
Flt3-CreERT2	404	Thymus	CD8	AGATGTCATGAAGGAGATGGGAGGCCATCACCCTTGTGGCCTCTGTGTGCTCAAGGGGGGCTATAAGTT	5
Flt3-CreERT2	404	Thymus	CD8	AGATGTCATGAAGGAGATGGGAGGCCATCACGATTTTTTGTGGCCCTCTGTGTGCTCAAGGGGGGCTATAAGTT	5
Flt3-CreERT2	404	Thymus	CD8	AGATGTCATGAAGGAGATGGGAGGCCATCACGTTGTGGCCCTCTGTGTGCTCAAGGGGGGCTATAAGTT	5
Flt3-CreERT2	404	Thymus	CD8	AGATGTCATGAAGGAGATGGGAGGCCATCATAGGGTTGTGGCCCTCTGTGTGCTCAAGGGGGGCTATAAGTT	5
Flt3-CreERT2	404	Thymus	CD8	AGATGTCATGAAGGAGATGGGAGGCCATCATCCTTGTGGCCCTCTGTGTGCTCAAGGGGGGCTATAAGTT	5
Flt3-CreERT2	404	Thymus	CD8	AGATGTCATGAAGGAGATGGGATGCCATCACCCTTGTGGCCCTCTGTGTGCTCAAGGGGGGCTATAAGTT	5
Flt3-CreERT2	404	Thymus	CD8	AGATGTCATGAAGGAGATGGGTGGCCATCACAGATTGTGGCCCTCTGTGTGCTCAAGGGGGGCTATAAGTT	5
Flt3-CreERT2	404	Thymus	CD8	AGATGTCATGAAGGAGATGTGAGGCCATCACATTGTGGCCCTCTGTGTGCTCAAGGGGGGCTATAAGTT	5
Flt3-CreERT2	404	Thymus	CD8	AGATGTCATGAAGGAGGTGGGAGGCCATCACCCTTGTGGCCCTCTGTGTGCTCAAGGGGGGCTATAAGTT	5
Flt3-CreERT2	404	Thymus	CD8	AGATGTCATGAGGGAGATGGGAGGCCATCACAGGGTTGTGGCCCTCTGTGTGCTCAAGGGGGGCTATAAGTT	5
Flt3-CreERT2	404	Thymus	CD8	AGATGTCATGGAGGAGATGGGAGGCCATCACAGATTGTGGCCCTCTGTGTGCTCAAGGGGGGCTATAAGTT	5
Flt3-CreERT2	404	Thymus	CD8	AGTTGTCATGAAGGAGATGGGAGGCCATCACCCTTGTGGCCCTCTGTGTGCTCAAGGGGGGCTATAAGTT	5
Flt3-CreERT2	404	Thymus	CD8	TGATGTCATGAAGGAGATGGGAGGCCATCACCCTTGTGGCCCTCTGTGTGCTCAAGGGGGGCTATAAGTT	5
Flt3-CreERT2	477	Thymus	CD8	AGACGTCATGAAGGAGATGGGAGGCCATCACAGCCATTGTGGCCCTCTGTGTGCTCAAGGGGGGCTATAAGTT	5
Flt3-CreERT2	477	Thymus	CD8	AGATGTCACGAAGGAGATGGGAGGCCATCACATTGTGGCCCTCTGTGTGCTCAAGGGGGGCTATAAGTT	5
Flt3-CreERT2	477	Thymus	CD8	AGATGTCATAAAGGAGATGGGAGGCCATCACATTGTGGCCCTCTGTGTGCTCAAGGGGGGCTATAAGTT	5
Flt3-CreERT2	477	Thymus	CD8	AGATGTCATGAAGGAGACGGGAGGCCATCACAGCCATTGTGGCCCTCTGTGTGCTCAAGGGGGGCTATAAGTT	5
Flt3-CreERT2	477	Thymus	CD8	AGATGTCATGAAGGAGATGGAAGGCCATCACAGCCATTGTGGCCCTCTGTGTGCTCAAGGGGGGCTATAAGTT	5
Flt3-CreERT2	477	Thymus	CD8	AGATGTCATGAAGGAGATGGGAGACCATCACAGGATTGTGGCCCTCTGTGTGCTCAAGGGGGGCTATAAGTT	5
Flt3-CreERT2	477	Thymus	CD8	AGATGTCATGAAGGAGATGGGAGGCCAACACAGCCATTGTGGCCCTCTGTGTGCTCAAGGGGGGCTATAAGTT	5
Flt3-CreERT2	477	Thymus	CD8	AGATGTCATGAAGGAGATGGGAGGCCAACACATTGTGGCCCTCTGTGTGCTCAAGGGGGGCTATAAGTT	5
Flt3-CreERT2	477	Thymus	CD8	AGATGTCATGAAGGAGATGGGAGGCCACCACACTTTTGTGGCCCTCTGTGTGCTCAAGGGGGGCTATAAGTT	5
Flt3-CreERT2	477	Thymus	CD8	AGATGTCATGAAGGAGATGGGAGGCCACCACAGGATTGTGGCCCTCTGTGTGCTCAAGGGGGGCTATAAGTT	5
Flt3-CreERT2	477	Thymus	CD8	AGATGTCATGAAGGAGATGGGAGGCCATCACAGCCATTGTGGCCCTCTGCGTGCTCAAGGGGGGCTATAAGTT	5
Flt3-CreERT2	477	Thymus	CD8	AGATGTCATGAAGGAGATGGGAGGCCATCACAGCCATTGTGGCCCTCTGTGTGCTCAAGAGGGGCTATAAGTT	5
Flt3-CreERT2	477	Thymus	CD8	AGATGTCATGAAGGAGATGGGAGGCCATCACAGCCATTGTGGCCCTCTGTGTGCTCAAGGGGGACTATAAGTT	5
Flt3-CreERT2	477	Thymus	CD8	AGATGTCATGAAGGAGATGGGAGGCCATCACAGCCATTGTGGCCCTCTGTGTGCTCAAGGGGGGCTAAAAGTT	5
Flt3-CreERT2	477	Thymus	CD8	AGATGTCATGAAGGAGATGGGAGGCCATCACAGCCATTGTGGCCCTCTGTGTGCTCAAGGGGGGCTGTAAGTT	5
Flt3-CreERT2	477	Thymus	CD8	AGATGTCATGAAGGAGATGGGAGGCCATCACAGCCATTGTGGCCCTCTGTGTGCTTAAGGGGGGCTATAAGTT	5
Flt3-CreERT2	477	Thymus	CD8	AGATGTCATGAAGGAGATGGGAGGCCATCACAGCTTGTGGCCCTCTGTGTGCTCAAGGGGGGCTATAAGTT	5
Flt3-CreERT2	477	Thymus	CD8	AGATGTCATGAAGGAGATGGGAGGCCATCACAGGATTGTGGCCCTCTGTGAGCTCAAGGGGGGCTATAAGTT	5
Flt3-CreERT2	477	Thymus	CD8	AGATGTCATGAAGGAGATGGGAGGCCATCACAGTTTGTGGCCCCCTGTGTGCTCAAGGGGGGCTATAAGTT	5
Flt3-CreERT2	477	Thymus	CD8	AGATGTCATGAAGGAGATGGGAGGCCATCACAGTTTGTGGCCCTCTGTGTGCTCAAGGGGAGCTATAAGTT	5
Flt3-CreERT2	477	Thymus	CD8	AGATGTCATGAAGGAGATGGGAGGCCATCACATTGTAGCCCTCTGTGTGCTCAAGGGGGGCTATAAGTT	5
Flt3-CreERT2	477	Thymus	CD8	AGATGTCATGAAGGAGATGGGAGGCCATCACCCTTGTGGCCCTCTGTGTGCTCAAGGGGGGCTATAAGTT	5
Flt3-CreERT2	477	Thymus	CD8	AGATGTCATGAAGGAGATGGGAGGCCATCACGGCCATTGTGGCCCTCTGTGTGCTCAAGGGGGGCTATAAGTT	5
Flt3-CreERT2	477	Thymus	CD8	AGATGTCATGAAGGAGATGGGAGGCCATCAGATTGTGGCCCTCTGTGTGCTCAAGGGGGGCTATAAGTT	5
Flt3-CreERT2	477	Thymus	CD8	AGATGTCATGAAGGAGATGGGGGGCCATCACAGCCATTGTGGCCCTCTGTGTGCTCAAGGGGGGCTATAAGTT	5
Flt3-CreERT2	477	Thymus	CD8	AGATGTCATGAAGGAGATGGGGGGCCATCACAGGATTGTGGCCCTCTGTGTGCTCAAGGGGGGCTATAAGTT	5
Flt3-CreERT2	477	Thymus	CD8	AGATGTCATGAGGGAGATGGGAGGCCATCACAGCCATTGTGGCCCTCTGTGTGCTCAAGGGGGGCTATAAGTT	5
Flt3-CreERT2	477	Thymus	CD8	AGATGTTATGAAGGAGATGGGAGGCCATCACAGGATTGTGGCCCTCTGTGTGCTCAAGGGGGGCTATAAGTT	5
Flt3-CreERT2	566	Thymus	CD8	AGACGTCATGAAGGAGATGGGAGGCCATCACATGCCTTGTGGCCCTCTGTGTGCTCAAGGGGGGCTATAAGTT	5
Flt3-CreERT2	566	Thymus	CD8	AGATGACATGAAGGAGATGGGAGGCCATCACATGCCTTGTGGCCCTCTGTGTGCTCAAGGGGGGCTATAAGTT	5
Flt3-CreERT2	566	Thymus	CD8	AGATGTCAAGAAGGAGATGGGAGGCCATCACATGCCTTGTGGCCCTCTGTGTGCTCAAGGGGGGCTATAAGTT	5
Flt3-CreERT2	566	Thymus	CD8	AGATGTCATGAAGGAGACGGGAGGCCATCACATGCCTTGTGGCCCTCTGTGTGCTCAAGGGGGGCTATAAGTT	5
Flt3-CreERT2	566	Thymus	CD8	AGATGTCATGAAGGAGATGAGAGGCCATCAGATTGTGGCCCTCTGTGTGCTCAAGGGGGGCTATAAGTT	5
Flt3-CreERT2	566	Thymus	CD8	AGATGTCATGAAGGAGATGGGAGACCATCACAGGCCCTTGTGGCCCTCTGTGTGCTCAAGGGGGGCTATAAGTT	5
Flt3-CreERT2	566	Thymus	CD8	AGATGTCATGAAGGAGATGGGAGGCCAACACATGCCTTGTGGCCCTCTGTGTGCTCAAGGGGGGCTATAAGTT	5
Flt3-CreERT2	566	Thymus	CD8	AGATGTCATGAAGGAGATGGGAGGCCATCACAAGGGGATTGTGGCCCTCTGTGTGCTCAAGGGGGGCTATAAGTT	5
Flt3-CreERT2	566	Thymus	CD8	AGATGTCATGAAGGAGATGGGAGGCCATCACAGCCTTGTGGCCCTCTGTGTGCTCAAGGGGGGCTATAAGTT	5
Flt3-CreERT2	566	Thymus	CD8	AGATGTCATGAAGGAGATGGGAGGCCATCACAGGCCCTTGTGGCCCTCTGTGTGCTCAAGAGGGGCTATAAGTT	5
Flt3-CreERT2	566	Thymus	CD8	AGATGTCATGAAGGAGATGGGAGGCCATCACAGGGTTGTGGCCCTCTGTGTGCTCAAGGGGGCTATAAGTT	5
Flt3-CreERT2	566	Thymus	CD8	AGATGTCATGAAGGAGATGGGAGGCCATCACATATTGTGGCCCTCTGTGTGCTCAAGGGGGGCTATAAGTT	5
Flt3-CreERT2	566	Thymus	CD8	AGATGTCATGAAGGAGATGGGAGGCCATCACATCCCTTGTGGCCCTCTGTGTGCTCAAGGGGGGCTATAAGTT	5
Flt3-CreERT2	566	Thymus	CD8	AGATGTCATGAAGGAGATGGGAGGCCATCACATGACTTGTGGCCCTCTGTGTGCTCAAGGGGGGCTATAAGTT	5
Flt3-CreERT2	566	Thymus	CD8	AGATGTCATGAAGGAGATGGGAGGCCATCACATGCCTTGAGGCCCTCTGTGTGCTCAAGGGGGGCTATAAGTT	5
Flt3-CreERT2	566	Thymus	CD8	AGATGTCATGAAGGAGATGGGAGGCCATCACATGCCTTGTGGCCATCTGTGTGCTCAAGGGGGGCTATAAGTT	5
Flt3-CreERT2	566	Thymus	CD8	AGATGTCATGAAGGAGATGGGAGGCCATCACATGCCTTGTGGCCCTCTATGTGCTCAAGGGGGGCTATAAGTT	5
Flt3-CreERT2	566	Thymus	CD8	AGATGTCATGAAGGAGATGGGAGGCCATCACATGCCTTGTGGCCCTCTGTGTGCTCAAGGGGGGCTATGAGTT	5
Flt3-CreERT2	566	Thymus	CD8	AGATGTCATGAAGGAGATGGGAGGCCATCACATGCCTTGTGGCCCTCTGTGTGCTCAATGGGGGCTATAAGTT	5
Flt3-CreERT2	566	Thymus	CD8	AGATGTCATGAAGGAGATGGGAGGCCATCACATGCCTTGTGGCCCTTTGTGTGCTCAAGGGGGGCTATAAGTT	5
Flt3-CreERT2	566	Thymus	CD8	AGATGTCATGAAGGAGATGGGAGGCCATCACATTGTGGCCCTATGTGTGCTCAAGGGGGGCTATAAGTT	5
Flt3-CreERT2	566	Thymus	CD8	AGATGTCATGAAGGAGATGGGAGGCCATCACATTGTGGCCCTCTGTGTGCTCAAAGGGGGCTATAAGTT	5
Flt3-CreERT2	566	Thymus	CD8	AGATGTCATGAAGGAGATGGGAGGCCATCACCTTGTGGCCCTCTGTGTGCTCAAGGGGGGCTATAAGTT	5
Flt3-CreERT2	566	Thymus	CD8	AGATGTCATGAAGGAGATGGGAGGCCATCACGAGGGTTGTGGCCCTCTGTGTGCTCAAGGGGGGCTATAAGTT	5
Flt3-CreERT2	566	Thymus	CD8	AGATGTCATGAAGGAGATGGGAGGCCATCAGATAGTTTCTTGTGGCCCTCTGTGTGCTCAAGGGGGGCTATAAGTT	5
Flt3-CreERT2	566	Thymus	CD8	AGATGTCATGAAGGAGATGGGGGGCCATCACATGCCTTGTGGCCCTCTGTGTGCTCAAGGGGGGCTATAAGTT	5
Flt3-CreERT2	566	Thymus	CD8	GGATGTCATGAAGGAGATGGGAGGCCATCACAGGCCCTTGTGGCCCTCTGTGTGCTCAAGGGGGGCTATAAGTT	5
Flt3-CreERT2	566	Thymus	NKT	AGATGTCATGAAGGAGATGGGAGGCCATCACATTGTGGCCCTCTGTGTGCTCAAGGGGGGCTATAAGTT	115602
Flt3-CreERT2	404	Thymus	NKT	AGATGTCATGAAGGAGATGGGAGGCCATCACATTGTGGCCCTCTGTGTGCTCAAGGGGGGCTATAAGTT	94020
Flt3-CreERT2	477	Thymus	NKT	AGATGTCATGAAGGAGATGGGAGGCCATCACATTGTGGCCCTCTGTGTGCTCAAGGGGGGCTATAAGTT	86112
Flt3-CreERT2	477	Thymus	NKT	AGATGTCATGAAGGAGATGGGAGGCCATCACAGTTTGTGGCCCTCTGTGTGCTCAAGGGGGGCTATAAGTT	3240
Flt3-CreERT2	477	Thymus	NKT	AGATGTCATGAAGGAGATGGGAGGCCATCACAGCCATTGTGGCCCTCTGTGTGCTCAAGGGGGGCTATAAGTT	3123
Flt3-CreERT2	477	Thymus	NKT	AGATGTCATGAAGGAGATGGGAGGCCATCACCCTTGTGGCCCTCTGTGTGCTCAAGGGGGGCTATAAGTT	2911
Flt3-CreERT2	404	Thymus	NKT	AGATGTCATGAAGGAGATGGGAGGCCATCACAATTGTGGCCCTCTGTGTGCTCAAGGGGGGCTATAAGTT	2830
Flt3-CreERT2	404	Thymus	NKT	AGATGTCATGAAGGAGATGGGAGGCCATCACAGGGTTGTGGCCCTCTGTGTGCTCAAGGGGGGCTATAAGTT	2775
Flt3-CreERT2	404	Thymus	NKT	AGATGTCATGAAGGAGATGGGAGGCCATCACCCTTGTGGCCCTCTGTGTGCTCAAGGGGGGCTATAAGTT	2772
Flt3-CreERT2	566	Thymus	NKT	AGATGTCATGAAGGAGATGGGAGGCCATCACATGCCTTGTGGCCCTCTGTGTGCTCAAGGGGGGCTATAAGTT	2668
Flt3-CreERT2	404	Thymus	NKT	AGATGTCATGAAGGAGATGGGAGGCCATCACAGGTTGTGGCCCTCTGTGTGCTCAAGGGGGGCTATAAGTT	2168
Flt3-CreERT2	566	Thymus	NKT	AGATGTCATGAAGGAGATGGGAGGCCATCACAAGACTTGTGGCCCTCTGTGTGCTCAAGGGGGGCTATAAGTT	1859
Flt3-CreERT2	477	Thymus	NKT	AGATGTCATGAAGGAGATGGGAGGCCATCACAGGGCCTTGTGGCCCTCTGTGTGCTCAAGGGGGGCTATAAGTT	1829
Flt3-CreERT2	477	Thymus	NKT	AGATGTCATGAAGGAGATGGGAGGCCATCACAGTCTTGTGGCCCTCTGTGTGCTCAAGGGGGGCTATAAGTT	1740
Flt3-CreERT2	477	Thymus	NKT	AGATGTCATGAAGGAGATGGGAGGCCATCACGGACCTTGTGGCCCTCTGTGTGCTCAAGGGGGGCTATAAGTT	1621
Flt3-CreERT2	404	Thymus	NKT	AGATGTCATGAAGGAGATGGGAGGCCATCAACACCTTGTGGCCCTCTGTGTGCTCAAGGGGGGCTATAAGTT	1504
Flt3-CreERT2	404	Thymus	NKT	AGATGTCATGAAGGAGATGGGAGGCCATCACAAATTGTGGCCCTCTGTGTGCTCAAGGGGGGCTATAAGTT	1420
Flt3-CreERT2	404	Thymus	NKT	AGATGTCATGAAGGAGATGGGAGGCCATCACAACCTTGTGGCCCTCTGTGTGCTCAAGGGGGGCTATAAGTT	1173
Flt3-CreERT2	477	Thymus	NKT	AGATGTCATGAAGGAGATGGGAGGCCATTTCATTGTGGCCCTCTGTGTGCTCAAGGGGGGCTATAAGTT	1079
Flt3-CreERT2	404	Thymus	NKT	AGATGTCATGAAGGAGATGGGAGGCCATCACATATTGTGGCCCTCTGTGTGCTCAAGGGGGGCTATAAGTT	1063
Flt3-CreERT2	404	Thymus	NKT	AGATGTCATGAAGGAGATGGGAGGCCATCACACCTTGTGGCCCTCTGTGTGCTCAAGGGGGGCTATAAGTT	940
Flt3-CreERT2	477	Thymus	NKT	AGATGTCATGAAGGAGATGGGAGGCCATCACTCGTGGCCCTCTGTGTGCTCAAGGGGGGCTATAAGTT	869
Flt3-CreERT2	477	Thymus	NKT	AGATGTCATGAAGGAGATGGGAGGCCATCACAGAATTGTGGCCCTCTGTGTGCTCAAGGGGGGCTATAAGTT	837
Flt3-CreERT2	404	Thymus	NKT	AGATGTCATGAAGGAGATGGGAGGCCATCACCTTGTGGCCCTCTGTGTGCTCAAGGGGGGCTATAAGTT	724
Flt3-CreERT2	477	Thymus	NKT	AGATGTCATGAAGGAGATGGGAGGCCATCCCTTGTGGCCCTCTGTGTGCTCAAGGGGGGCTATAAGTT	719
Flt3-CreERT2	477	Thymus	NKT	AGATGTCATGAAGGAGATGGGAGGCCATCACAGCCTTTGTGGCCCTCTGTGTGCTCAAGGGGGGCTATAAGTT	665
Flt3-CreERT2	404	Thymus	NKT	AGATGTCATGAAGGAGATGGGAGGCCATCACACCCTTGTGGCCCTCTGTGTGCTCAAGGGGGGCTATAAGTT	649
Flt3-CreERT2	404	Thymus	NKT	AGATGTCATGAAGGAGATGGGAGGCCATCACCCCTTGTGGCCCTCTGTGTGCTCAAGGGGGGCTATAAGTT	641
Flt3-CreERT2	404	Thymus	NKT	AGATGTCATGAAGGAGATGGGAGGCCATCCCCTTGTGGCCCTCTGTGTGCTCAAGGGGGGCTATAAGTT	632
Flt3-CreERT2	477	Thymus	NKT	AGATGTCATGAAGGAGATGGGAGGCCATCACAGCCTCCTTTGTGGCCCTCTGTGTGCTCAAGGGGGGCTATAAGTT	619
Flt3-CreERT2	404	Thymus	NKT	AGATGTCATGAAGGAGATGGGAGGCCATCACAGATTGTGGCCCTCTGTGTGCTCAAGGGGGGCTATAAGTT	596
Flt3-CreERT2	404	Thymus	NKT	AGATGTCATGAAGGAGATGGGAGGCCATCACGGTTGTGGCCCTCTGTGTGCTCAAGGGGGGCTATAAGTT	595
Flt3-CreERT2	404	Thymus	NKT	AGATGTCATGAAGGAGATGGGAGGCCATCACCCCCTTGTGGCCCTCTGTGTGCTCAAGGGGGGCTATAAGTT	581
Flt3-CreERT2	404	Thymus	NKT	AGATGTCATGAAGGAGATGGGAGGCCATCACAGTTGTGGCCCTCTGTGTGCTCAAGGGGGGCTATAAGTT	537
Flt3-CreERT2	404	Thymus	NKT	AGATGTCATGAAGGAGATGGGAGGCCATCACAGCTTGTGGCCCTCTGTGTGCTCAAGGGGGGCTATAAGTT	519
Flt3-CreERT2	404	Thymus	NKT	AGATGTCATGAAGGAGATGGGAGGCCATCACAACCCCCTTGTGGCCCTCTGTGTGCTCAAGGGGGGCTATAAGTT	511
Flt3-CreERT2	404	Thymus	NKT	AGATGTCATGAAGGAGATGGGAGGCCATCACACCTCTTGTGGCCCTCTGTGTGCTCAAGGGGGGCTATAAGTT	492
Flt3-CreERT2	404	Thymus	NKT	AGATGTCATGAAGGAGATGGGAGGCCATCATTGTGGCCCTCTGTGTGCTCAAGGGGGGCTATAAGTT	480
Flt3-CreERT2	404	Thymus	NKT	AGATGTCATGAAGGAGATGGGAGGCCATCAGTTTGTGGCCCTCTGTGTGCTCAAGGGGGGCTATAAGTT	461
Flt3-CreERT2	477	Thymus	NKT	AGATGTCATGAAGGAGATGGGAGGCCATCACACTCACTTCCTTGTGGCCCTCTGTGTGCTCAAGGGGGGCTATAAGTT	452
Flt3-CreERT2	404	Thymus	NKT	AGATGTCATGAAGGAGATGGGAGGCCATCACAAAACCTTGTGGCCCTCTGTGTGCTCAAGGGGGGCTATAAGTT	428
Flt3-CreERT2	566	Thymus	NKT	AGATGTCATGAAGGAGATGGGAGGCCATCACAGGGTTGTGGCCCTCTGTGTGCTCAAGGGGGGCTATAAGTT	424
Flt3-CreERT2	404	Thymus	NKT	AGATGTCATGAAGGAGATGGGAGGCCATCAATTTGTGGCCCTCTGTGTGCTCAAGGGGGGCTATAAGTT	415
Flt3-CreERT2	404	Thymus	NKT	AGATGTCATGAAGGAGATGGGAGGCCATCACTGGGTTGTGGCCCTCTGTGTGCTCAAGGGGGGCTATAAGTT	413
Flt3-CreERT2	404	Thymus	NKT	AGATGTCATGAAGGAGATGGGAGGCCATCACAAGCCCCCTTGTGGCCCTCTGTGTGCTCAAGGGGGGCTATAAGTT	401
Flt3-CreERT2	404	Thymus	NKT	AGATGTCATGAAGGAGATGGGAGGCCATCACAGCTTTGTGGCCCTCTGTGTGCTCAAGGGGGGCTATAAGTT	386
Flt3-CreERT2	566	Thymus	NKT	AGATGTCATGAAGGAGATGGGAGGCCATCACAATTGTGGCCCTCTGTGTGCTCAAGGGGGGCTATAAGTT	386
Flt3-CreERT2	404	Thymus	NKT	AGATGTCATGAAGGAGATGGGAGGCCATGTGGCCCTCTGTGTGCTCAAGGGGGGCTATAAGTT	372
Flt3-CreERT2	404	Thymus	NKT	AGATGTCATGAAGGAGATGGGAGGCCATCACATGTTTGTGGCCCTCTGTGTGCTCAAGGGGGGCTATAAGTT	371
Flt3-CreERT2	404	Thymus	NKT	AGATGTCATGAAGGAGATGGGAGGCCATCACATAGTTGTGGCCCTCTGTGTGCTCAAGGGGGGCTATAAGTT	369
Flt3-CreERT2	404	Thymus	NKT	AGATGTCATGAAGGAGATGGGAGGCCATCGGGGGAGGATTGTGGCCCTCTGTGTGCTCAAGGGGGGCTATAAGTT	367
Flt3-CreERT2	404	Thymus	NKT	AGATGTCATGAAGGAGATGGGAGGCCATCACATCCCTATTGTGGCCCTCTGTGTGCTCAAGGGGGGCTATAAGTT	354
Flt3-CreERT2	404	Thymus	NKT	AGATGTCATGAAGGAGATGGGAGGCCATCACAAGTTGTGGCCCTCTGTGTGCTCAAGGGGGGCTATAAGTT	351
Flt3-CreERT2	404	Thymus	NKT	AGATGTCATGAAGGAGATGGGAGGCCATCACACTTGTGGCCCTCTGTGTGCTCAAGGGGGGCTATAAGTT	325
Flt3-CreERT2	404	Thymus	NKT	AGATGTCATGAAGGAGATGGGAGGCCCCCTTGTGGCCCTCTGTGTGCTCAAGGGGGGCTATAAGTT	322
Flt3-CreERT2	404	Thymus	NKT	AGATGTCATGAAGGAGATGGGAGGCCATCACACTCTTGTGGCCCTCTGTGTGCTCAAGGGGGGCTATAAGTT	316
Flt3-CreERT2	566	Thymus	NKT	AGATGTCATGAAGGAGATGGGAGGCCATCACAAGTTGTGGCCCTCTGTGTGCTCAAGGGGGGCTATAAGTT	316
Flt3-CreERT2	566	Thymus	NKT	AGATGTCATGAAGGAGATGGGAGGCCATCACAACCTTGTGGCCCTCTGTGTGCTCAAGGGGGGCTATAAGTT	314
Flt3-CreERT2	404	Thymus	NKT	AGATGTCATGAAGGAGATGGGAGGCCATCACAGGTGTTGTGGCCCTCTGTGTGCTCAAGGGGGGCTATAAGTT	303
Flt3-CreERT2	404	Thymus	NKT	AGATGTCATGAAGGAGATGGGAGGCCATCACGAGGGGGGGTTGTGGCCCTCTGTGTGCTCAAGGGGGGCTATAAGTT	300
Flt3-CreERT2	404	Thymus	NKT	AGATGTCATGAAGGAGATGGGAGGCCAACAGTGGCCCTCTGTGTGCTCAAGGGGGGCTATAAGTT	299
Flt3-CreERT2	404	Thymus	NKT	AGATGTCATGAAGGAGATGGGAGGCCATCAACCCTTGTGGCCCTCTGTGTGCTCAAGGGGGGCTATAAGTT	299
Flt3-CreERT2	404	Thymus	NKT	AGATGTCATGAAGGAGATGGGAGGCCATCACAGCCGTTGTGGCCCTCTGTGTGCTCAAGGGGGGCTATAAGTT	286
Flt3-CreERT2	404	Thymus	NKT	AGATGTCATGAAGGAGATGGGAGGCCATCAGCGGGTTGTGGCCCTCTGTGTGCTCAAGGGGGGCTATAAGTT	278
Flt3-CreERT2	404	Thymus	NKT	AGATGTCATGAAGGAGATGGGAGGCCATCACATCTTGTGGCCCTCTGTGTGCTCAAGGGGGGCTATAAGTT	275
Flt3-CreERT2	404	Thymus	NKT	AGATGTCATGAAGGAGATGGGAGGCCATCACTAGGGGATTTTTGTGGCCCTCTGTGTGCTCAAGGGGGGCTATAAGTT	273
Flt3-CreERT2	566	Thymus	NKT	AGATGTCATGAAGGAGATGGGAGGCCATCACAAAGTTTCTTTGTGGCCCTCTGTGTGCTCAAGGGGGGCTATAAGTT	271
Flt3-CreERT2	404	Thymus	NKT	AGATGTCATGAAGGAGATGGGAGGCCATCAGAGTTGTGGCCCTCTGTGTGCTCAAGGGGGGCTATAAGTT	259
Flt3-CreERT2	404	Thymus	NKT	AGATGTCATGAAGGAGATGGGAGGCCATCACAGCCATTGTGGCCCTCTGTGTGCTCAAGGGGGGCTATAAGTT	249
Flt3-CreERT2	404	Thymus	NKT	AGATGTCATGAAGGAGATGGGAGGCCATCACAGGCGTTGTGGCCCTCTGTGTGCTCAAGGGGGGCTATAAGTT	248
Flt3-CreERT2	566	Thymus	NKT	AGATGTCATGAAGGAGATGGGAGGCCATCAGATTGTGGCCCTCTGTGTGCTCAAGGGGGGCTATAAGTT	246
Flt3-CreERT2	404	Thymus	NKT	AGATGTCATGAAGGAGATGGGAGGCCATCAATTTGTGGCCCCCTGTGTGCTCAAGGGGGGCTATAAGTT	241
Flt3-CreERT2	566	Thymus	NKT	AGATGTCATGAAGGAGATGGGAGGCCATCACAATCATTGTGGCCCTCTGTGTGCTCAAGGGGGGCTATAAGTT	241
Flt3-CreERT2	566	Thymus	NKT	AGATGTCATGAAGGAGATGGGAGGCCATCACATGTGGCCCTCTGTGTGCTCAAGGGGGGCTATAAGTT	241
Flt3-CreERT2	404	Thymus	NKT	AGATGTCATGAAGGAGATGGGAGGCCATCATCCCCCCTTGTGGCCCTCTGTGTGCTCAAGGGGGGCTATAAGTT	239
Flt3-CreERT2	404	Thymus	NKT	AGATGTCATGAAGGAGATGGGAGGCCATCAGGGCATTGTGGCCCTCTGTGTGCTCAAGGGGGGCTATAAGTT	235
Flt3-CreERT2	404	Thymus	NKT	AGATGTCATGAAGGAGATGGGAGGCCATCACACCACTTGTGGCCCTCTGTGTGCTCAAGGGGGGCTATAAGTT	234
Flt3-CreERT2	404	Thymus	NKT	AGATGTCATGAAGGAGATGGGAGGCCATCACATCACATTGTGGCCCTCTGTGTGCTCAAGGGGGGCTATAAGTT	231
Flt3-CreERT2	404	Thymus	NKT	AGATGTCATGAAGGAGATGGGAGGCCATCACATTGTGGCCCTCTGTGTGCTCAATGGGGGCTATAAGTT	231
Flt3-CreERT2	404	Thymus	NKT	AGATGTCATGAAGGAGATGGGAGGCCATCCCAGCTTGTGGCCCTCTGTGTGCTCAAGGGGGGCTATAAGTT	230
Flt3-CreERT2	404	Thymus	NKT	AGATGTCATGAAGGAGATGGGAGGCCATCACACCTACCCCCTTGTGGCCCTCTGTGTGCTCAAGGGGGGCTATAAGTT	227
Flt3-CreERT2	404	Thymus	NKT	AGATGTCATGAAGGAGATGGGAGGCCATCACAATGCCCAATTGTGGCCCTCTGTGTGCTCAAGGGGGGCTATAAGTT	226
Flt3-CreERT2	404	Thymus	NKT	AGATGTCATGAAGGAGATGGGAGGCCATCACATTTGTGGCCCTCTGTGTGCTCAAGGGGGGCTATAAGTT	223
Flt3-CreERT2	404	Thymus	NKT	AGATGTCATGAAGGAGATGGGAGGCCATCAGTTGTGGCCCTCTGTGTGCTCAAGGGGGGCTATAAGTT	223
Flt3-CreERT2	404	Thymus	NKT	AGATGTCATGAAGGAGATGGGAGGCCATCACCCTTGGGGCCCTCTGTGTGCTCAAGGGGGGCTATAAGTT	222
Flt3-CreERT2	404	Thymus	NKT	AGATGTCATGAAGGAGATGGGAGGCCATCACAGGATTGTGGCCCTCTGTGTGCTCAAGGGGGGCTATAAGTT	216
Flt3-CreERT2	404	Thymus	NKT	AGATGTCATGAAGGAGATGGGAGGCCATCACTACCGGGGTTGTGGCCCTCTGTGTGCTCAAGGGGGGCTATAAGTT	216
Flt3-CreERT2	404	Thymus	NKT	AGATGTCATGAAGGAGATGGGAGGCCATCACTCTTTGTGGCCCTCTGTGTGCTCAAGGGGGGCTATAAGTT	212
Flt3-CreERT2	404	Thymus	NKT	AGATGTCATGAAGGAGATGGGAGGCCATCACAATCTTGTGGCCCTCTGTGTGCTCAAGGGGGGCTATAAGTT	211
Flt3-CreERT2	404	Thymus	NKT	AGATGTCATGAAGGAGATGGGAGGCCATCACAGTGGTTGTGGCCCTCTGTGTGCTCAAGGGGGGCTATAAGTT	211
Flt3-CreERT2	404	Thymus	NKT	AGATGTCATGAAGGAGATGGGAGGCCATTTGTGGCCCTCTGTGTGCTCAAGGGGGGCTATAAGTT	208
Flt3-CreERT2	404	Thymus	NKT	AGATGTCATGAAGGAGATGGGAGGCCATCACAGCCCTGGGGGTGTGGCCCTCTGTGTGCTCAAGGGGGGCTATAAGTT	204
Flt3-CreERT2	404	Thymus	NKT	AGATGTCATGAAGGAGATGGGAGGCCATCACAGCCTTTGTGGCCCTCTGTGTGCTCAAGGGGGGCTATAAGTT	204
Flt3-CreERT2	404	Thymus	NKT	AGATGTCATGAAGGAGATGGGAGGCCATCACAGGAAGGGGATTGTGGCCCTCTGTGTGCTCAAGGGGGGCTATAAGTT	201
Flt3-CreERT2	404	Thymus	NKT	AGATGTCATGAAGGAGATGGGAGGCCATCAGGTTGTGGCCCTCTGTGTGCTCAAGGGGGGCTATAAGTT	199
Flt3-CreERT2	404	Thymus	NKT	AGATGTCATGAAGGAGATGGGAGGCCATCGGAATTGTGGCCCTCTGTGTGCTCAAGGGGGGCTATAAGTT	196
Flt3-CreERT2	404	Thymus	NKT	AGATGTCATGAAGGAGATGGGAGGCCATCACAGGACTTGTGGCCCTCTGTGTGCTCAAGGGGGGCTATAAGTT	195
Flt3-CreERT2	404	Thymus	NKT	AGATGTCATGAAGGAGATGGGAGGCCATCACGGTTTGTGGCCCTCTGTGTGCTCAAGGGGGGCTATAAGTT	195
Flt3-CreERT2	404	Thymus	NKT	AGATGTCATGAAGGAGATGGGAGGCCATCACAGGTTATTTGTGGCCCTCTGTGTGCTCAAGGGGGGCTATAAGTT	194
Flt3-CreERT2	404	Thymus	NKT	AGATGTCATGAAGGAGATGGGAGGCCATCACATCACTTGTGGCCCTCTGTGTGCTCAAGGGGGGCTATAAGTT	193
Flt3-CreERT2	404	Thymus	NKT	AGATGTCATGAAGGAGATGGGAGGCCATCACATTATTTGTGGCCCTCTGTGTGCTCAAGGGGGGCTATAAGTT	193
Flt3-CreERT2	404	Thymus	NKT	AGATGTCATGAAGGAGATGGGAGGCCATCACGAGGTGGTGGCCCTCTGTGTGCTCAAGGGGAGCTATAAGTT	191
Flt3-CreERT2	404	Thymus	NKT	AGATGTCATGAAGGAGATGGGAGGCCATCACACATTGTGGCCCTCTGTGTGCTCAAGGGGGGCTATAAGTT	190
Flt3-CreERT2	404	Thymus	NKT	AGATGTCATGAAGGAGATGGGAGGCCATCAAGACCTTGTGGCCCTCTGTGTGCTCAAGGGGGGCTATAAGTT	187
Flt3-CreERT2	404	Thymus	NKT	AGATGTCATGAAGGAGATGGGAGGCCATCACAGACGTTGTGGCCCTCTGTGTGCTCAAGGGGGGCTATAAGTT	187
Flt3-CreERT2	404	Thymus	NKT	AGATGTCATGAAGGAGATGGGAGGCCATCTGTGGCCCTCTGTGTGCTCAAGGGGGGCTATAAGTT	187
Flt3-CreERT2	404	Thymus	NKT	AGATGTCATGAAGGAGATGGGAGGCCATCACTTTTGTGGCCCTCTGTGTGCTCAAGGGGGGCTATAAGTT	186
Flt3-CreERT2	404	Thymus	NKT	AGATGTCATGAAGGAGATGGGAGGCCATTAAAATTGTGGCCCTCTGTGTGCTCAAGGGGGGCTATAAGTT	185
Flt3-CreERT2	404	Thymus	NKT	AGATGTCATGAAGGAGATGAGAGGCCATCACATTGTGGCCCTCTGTGTGCTCAAGGGGGGCTATAAGTT	184
Flt3-CreERT2	404	Thymus	NKT	AGATGTCATGAAGGAGATGGGAGGCCATCACTGTGGGTGACCCTATGGGTGGCCCTCTGTGTGCTCAAGGGGGGCTATAAGTT	184
Flt3-CreERT2	404	Thymus	NKT	AGATGTCATGAAGGAGATGGGAGGCCATCACAGGCTACTTTGTGGCCCTCTGTGTGCTCAAGGGGGGCTATAAGTT	183
Flt3-CreERT2	404	Thymus	NKT	AGATGTCATGAAGGAGATGGGAGGCCATCACATACTTGTGGCCCTCTGTGTGCTCAAGGGGGGCTATAAGTT	183
Flt3-CreERT2	404	Thymus	NKT	AGATGTCATGAAGGAGATGGGAGGCCATCAGCTTTGTGGCCCTCTGTGTGCTCAAGGGGGGCTATAAGTT	183
Flt3-CreERT2	404	Thymus	NKT	AGATGTCATGAAGGAGATGGGAGGCCATCTTTGTGGCCCTCTGTGTGCTCAAGGGGGGCTATAAGTT	183
Flt3-CreERT2	404	Thymus	NKT	AGATGTCATGAAGGAGATGGGAGGCCATCACACCCTTTCGGCCCTCTGTGTGCTCAAGGGGGGCTATAAGTT	182
Flt3-CreERT2	404	Thymus	NKT	AGATGTCATGAAGGAGATGGGAGGCCATCACGAGGTTGTGGCCCTCTGTGTGCTCAAGGGGGGCTATAAGTT	179
Flt3-CreERT2	404	Thymus	NKT	AGATGTCATGAAGGAGATGGGAGGCCATCACAAAATTGTGGCCCTCTGTGTGCTCAAGGGGGGCTATAAGTT	178
Flt3-CreERT2	404	Thymus	NKT	AGATGTCATGAAGGAGATGGGAGGCCATCACACCTCCCCCCCTGTGGCCCTCTGTGTGCTCAAGGGGGGCTATAAGTT	178
Flt3-CreERT2	404	Thymus	NKT	AGATGTCATGAAGGAGATGGGAGGCCATCACCAGATTGTGGCCCTCTGTGTGCTCAAGGGGGGCTATAAGTT	178
Flt3-CreERT2	404	Thymus	NKT	AGATGTCATGAAGGAGATGGGAGGCCATCACATTGTGTCCCTCTGTGTGCTCAAGGGGGGCTATAAGTT	175
Flt3-CreERT2	404	Thymus	NKT	AGATGTCATGAAGGAGATGGGAGGCCATCAGATTGTGGCCCTCTGTGTGCTCAAGGGGGGCTATAAGTT	175
Flt3-CreERT2	404	Thymus	NKT	AGATGTCATGAAGGAGATGGGAGGCCATCAGCCCCTGTGGCCCTCTGTGTGCTCAAGGGGGGCTATAAGTT	175
Flt3-CreERT2	404	Thymus	NKT	AGATGTCATGAAGGAGATGGGAGGCCATCCCCCATTGTGGCCCTCTGTGTGCTCAAGGGGGGCTATAAGTT	173
Flt3-CreERT2	404	Thymus	NKT	AGATGTCATGAAGGAGATGGGAGGCCATCACAGCGCCTTTCTTGTGGCCCTCTGTGTGCTCAAGGGGGGCTATAAGTT	172
Flt3-CreERT2	404	Thymus	NKT	AGATGTCATGAAGGAGATGGGAGGCCATCACAGTATTTTGTGGCCCTCTGTGTGCTCAAGGGGGGCTATAAGTT	172
Flt3-CreERT2	404	Thymus	NKT	AGATGTCATGAAGGAGATGGGAGGCCATCACTGCATTGTGGCCCTCTGTGTGCTCAAGGGGGGCTATAAGTT	172
Flt3-CreERT2	404	Thymus	NKT	AGATGTCATGAAGGAGATGGGAGGCCATCACCCGGCCCTCTGTGTGCTCAAGGGGGGCTATAAGTT	171
Flt3-CreERT2	404	Thymus	NKT	AGATGTCATGAAGGAGATGGGAGGCCATCACGGGGTTGTGGCCCTCTGTGTGCTCAAGGGGGGCTATAAGTT	171
Flt3-CreERT2	404	Thymus	NKT	AGATGTCATGAAGGAGATGGGAGGCCATCATTTTTGTGGCCCTCTGTGTGCTCAAGGGGGGCTATAAGTT	171
Flt3-CreERT2	404	Thymus	NKT	AGATGTCATGAAGGAGATGGGAGGCCATCACAGATTTTGTGGCCCTCTGTGTGCTCAAGGGGGGCTATAAGTT	168
Flt3-CreERT2	404	Thymus	NKT	AGATGTCATGAAGGAGATGGGAGGCCATCACAGTCATTGTGGCACTCTGTGTGCTCAAGGGGGGCTATAAGTT	167
Flt3-CreERT2	404	Thymus	NKT	AGATGTCATGAAGGAGATGGGAGGCCATCCCCGCCCTTGTGGCCCTCTGTGTGCTCAAGGGGGGCTATAAGTT	167
Flt3-CreERT2	404	Thymus	NKT	AGATGTCATGAAGGAGATGGGAGGCCATCACGGGGATTGTGGCCCTCTGTGTGCTCAAGGGGGGCTATAAGTT	166
Flt3-CreERT2	404	Thymus	NKT	AGATGTCATGAAGGAGATGGGAGGCCATCACCCCCCCTTGTGGCCCTCTGTGTGCTCAAGGGGGGCTATAAGTT	165
Flt3-CreERT2	404	Thymus	NKT	AGATGTCATGAAGGAGATGGGAGGCCATCACAAAATGTGTGCGTTGTGGCCCTCTGTGTGCTCAAGGGGGGCTATAAGTT	163
Flt3-CreERT2	404	Thymus	NKT	AGATGTCATGAAGGAGATGGGAGGCCATCACAAGCTTGTGGCCCTCTGTGTGCTCAAGGGGGGCTATAAGTT	163
Flt3-CreERT2	566	Thymus	NKT	AGATGTCATGAAGGAGATGGGAGGCCATCTCCTTGTGGCCCTCTGTGTGCTCAAGGGGGGCTATAAGTT	163
Flt3-CreERT2	404	Thymus	NKT	AGATGTCATGAAGGAGATGGGAGGCCATCACAATACCCTTTTTTGTGGCCCTCTGTGTGCTCAAGGGGGGCTATAAGTT	160
Flt3-CreERT2	404	Thymus	NKT	AGATGTCATGAAGGAGATGGGAGGCCCAGGCCCTCTGTGTGCTCAAGGGGGGCTATAAGTT	160
Flt3-CreERT2	404	Thymus	NKT	AGATGTCATGAAGGAGATGGGAGGCCATCACACTGCCCTTGTGGCCCTCTGTGTGCTCAAGGGGGGCTATAAGTT	159
Flt3-CreERT2	404	Thymus	NKT	AGATGTCATGAAGGAGATGGGAGGCCATCACAGGCATTGTGGCCCTCTGTGTGCTCAAGGGGGGCTATAAGTT	158
Flt3-CreERT2	404	Thymus	NKT	AGATGTCATGAAGGAGATGGGAGGCCATCACCTCTTGTGGCCCTCTGTGTGCTCAAGGGGGGCTATAAGTT	156
Flt3-CreERT2	404	Thymus	NKT	AGATGTCATGAAGGAGATGGGAGGCCATCAGAGTTTGTGGCCCTCTGTGTGCTCAAGGGGGGCTATAAGTT	155
Flt3-CreERT2	404	Thymus	NKT	AGATGTCATGAAGGAGATGGGAGGCCATCAGGGGTTGTGGCCCTCTGTGTGCTCAAGGGGGGCTATAAGTT	155
Flt3-CreERT2	404	Thymus	NKT	AGATGTCATGAAGGAGATGGGAGGCCATCACAATGTTGTGGCCCTCTGTGTGCTCAAGGGGGGCTATAAGTT	153
Flt3-CreERT2	404	Thymus	NKT	AGATGTCATGAAGGAGATGGGAGGCCATCACAGAGAGTGGCCCTCTGTGTGCTCAAGGGGGGCTATAAGTT	153
Flt3-CreERT2	404	Thymus	NKT	AGATGTCATGAAGGAGATGGGAGGCCATCACACCCCCTTGTGGCCCTCTGTGTGCTCAAGGGGGGCTATAAGTT	151
Flt3-CreERT2	404	Thymus	NKT	AGATGTCATGAAGGAGATGGGAGGCCATCTTGTGGCCCTCTGTGTGCTCAAGGGGGGCTATAAGTT	147
Flt3-CreERT2	404	Thymus	NKT	AGATGTCATGAAGGAGATGGGAGGCCATCACAAGCCTTTGTGGCCCTCTGTGTGCTCAAGGGGGGCTATAAGTT	146
Flt3-CreERT2	404	Thymus	NKT	AGATGTCATGAAGGAGATGGGAGGCCATCACAACTTGTGGCCCTCTGTGTGCTCAAGGGGGGCTATAAGTT	144
Flt3-CreERT2	404	Thymus	NKT	AGATGTCATGAAGGAGATGGGAGGCCATCACACTTTGTGGCCCTCTGTGTGCTCAAGGGGGGCTATAAGTT	141
Flt3-CreERT2	404	Thymus	NKT	AGATGTCATGAAGGAGATGGGAGGCCATCACATCCTTCCTCCTTTGTGGCCCTCTGTGTGCTCAAGGGGGGCTATAAGTT	136
Flt3-CreERT2	566	Thymus	NKT	AGATGTCATGAAGGAGATGGGAGGCCATCACGGGATTGTGGCCCTCTGTGTGCTCAAGGGGGGCTATAAGTT	136
Flt3-CreERT2	404	Thymus	NKT	AGATGTCATGAAGGAGATGGGAGGCCATCACAGGCAACTTGTGGCCCTCTGTGTGCTCAAGGGGGGCTATAAGTT	135
Flt3-CreERT2	404	Thymus	NKT	AGATGTCATGAAGGAGATTGGAGGCCATCACATTGTGGCCCTCTGTGTGCTCAAGGGGGGCTATAAGTT	134
Flt3-CreERT2	404	Thymus	NKT	AGATGTCATGAAGGAGATGGGAGGCCATCACTTCTTTGTGGCCCTCTGTGTGCTCAAGGGGGGCTATAAGTT	133
Flt3-CreERT2	566	Thymus	NKT	AGATGTCATGAAGGAGATGGGAGGCCATCACAGGCCCCTTGTGGCCCTCTGTGTGCTCAAGGGGGGCTATAAGTT	132
Flt3-CreERT2	404	Thymus	NKT	AGATGTCATGAAGGAGATGGGAGGCCATCTTACATTTTACCTGTTGTGGCCCTCTGTGTGCTCAAGGGGGGCTATAAGTT	131
Flt3-CreERT2	404	Thymus	NKT	AGATGTCATGAAGGAGATGGGAGGCCATCACTTTGTGGCCCTCTGTGTGCTCAAGGGGGGCTATAAGTT	130
Flt3-CreERT2	404	Thymus	NKT	AGATGTCATGAAGGAGATGGGAGGCCATCACAGGACCTTGTGGCCCTCTGTGTGCTCAAGGGGGGCTATAAGTT	129
Flt3-CreERT2	566	Thymus	NKT	AGATGTCATGAAGGAGATGGGAGGCCATCACAGGCCCTTGTGGCCCTCTGTGTGCTCAAGGGGGGCTATAAGTT	128
Flt3-CreERT2	404	Thymus	NKT	AGATGTCATGAAGGAGATGGGAGGACATCACTGTGGGTGACCCTATGGGTGGCCCTCTGTGTGCTCAAGGGGGGCTATAAGTT	123
Flt3-CreERT2	404	Thymus	NKT	AGATGTCATGAAGGAGATGGGAGGCCATCACAGGCTTGTGGCCCTCTGTGTGCCCAAGGGGGGCTATAAGTT	122
Flt3-CreERT2	477	Thymus	NKT	AGATGTCATGAAGGAGATGGGAGGCCATCACATTGTGGCCCTCTGTGTGCTCAAGGGAGGCTATAAGTT	118
Flt3-CreERT2	404	Thymus	NKT	AGATGTCATGAAGGAGATGGGAGGCCATCACAGGGGTTGTGGCCCTCTGTGTGCTCAAGGGGGGCTATAAGTT	116
Flt3-CreERT2	404	Thymus	NKT	AGATGTCATGAAGGAGATGGGAGTCCTTGTGGCCCTCTGTGTGCTCAAGGGGGGCTATAAGTT	116
Flt3-CreERT2	404	Thymus	NKT	AGATGTCATGAAGGAGATGGGAGGCCATCACACCCATTGTGGCCCTCTGTGTGCTCAAGGGGGGCTATAAGTT	114
Flt3-CreERT2	404	Thymus	NKT	AGATGTCATGAAGGAGATGGGAGGCCATTGTGGCCCTCTGTGTGCTCAAGGGGGGCTATAAGTT	113
Flt3-CreERT2	566	Thymus	NKT	AGATGTCATGAAGGAGATGGGAGGCCATAGGACGTTGTTGTGGCCCTCTGTGTGCTCAAGGGGGGCTATAAGTT	110
Flt3-CreERT2	404	Thymus	NKT	AGATGTCATGAAGGAGATGGGCCCTTGTGGCCCTCTGTGTGCTCAAGGGGGGCTATAAGTT	109
Flt3-CreERT2	404	Thymus	NKT	AGATGTCATGAAGGAGATGGGAGGCCATCATACCCATTGTGGCCCTCTGTGTGCTCAAGGGGGGCTATAAGTT	108
Flt3-CreERT2	404	Thymus	NKT	AGATGTCATGAAGGAGATGGGAGGCCATCACATTGTGGCCCTCTGTGTGCTCAAGGAGGGCTATAAGTT	107
Flt3-CreERT2	404	Thymus	NKT	AGATGTCATGAAGGAGATGGGAGGCCATCACAGACTTGTGGCCCTCTGTGTGCTCAAGGGGGGCTATAAGTT	106
Flt3-CreERT2	404	Thymus	NKT	AGATGTCATGAAGGAGATGGGAGGCCATCACGCCTTGTGGCCCTCTGTGTGCTCAAGGGGGGCTATAAGTT	105
Flt3-CreERT2	566	Thymus	NKT	AGATGTCATGAAGGAGATGGGAGGCCATCACAAACCATTGTGGCCCTCTGTGTGCTCAAGGGGGGCTATAAGTT	105
Flt3-CreERT2	404	Thymus	NKT	AGATGTCATGAAGGAGATGGGAGGCCACTTGTGGCCCTCTGTGTGCTCAAGGGGGGCTATAAGTT	103
Flt3-CreERT2	404	Thymus	NKT	AGATGTCATGAAGGAGATGGGAGGCCATCAAGGGCTTTGTGGCCCTCTGTGTGCTCAAGGGGGGCTATAAGTT	102
Flt3-CreERT2	404	Thymus	NKT	AGATGTCATGAAGGAGATGGGAGGCCATCACAGGAGTTGTGGCCCTCTGTGTGCTCAAGGGGGGCTATAAGTT	102
Flt3-CreERT2	566	Thymus	NKT	AGATGTCATGAAGGAGATGGGAGGCCATCATCTTGTGGCCCTCTGTGTGCTCAAGGGGGGCTATAAGTT	99
Flt3-CreERT2	566	Thymus	NKT	AGATGTCATGAAGGAGATGGGAGGCCCCCATTGTGGCCCTCTGTGTGCTCAAGGGGGGCTATAAGTT	99
Flt3-CreERT2	404	Thymus	NKT	AGATGTCATGAAGGAGATGGGAGGCCATCACAGGGCCTTGTGGCCCTCTGTGTGCTCAAGGGGGGCTATAAGTT	98
Flt3-CreERT2	404	Thymus	NKT	AGATGTCATGAAGGAGATGGGAGGCCATCACAGGCTTGTGGCCCTCTGTGTGCTCAAGGGGGGCTATAAGTT	97
Flt3-CreERT2	404	Thymus	NKT	AGATGTCATGAAGGAGATGGGAGGCCACCTTGTGGCCCTCTGTGTGCTCAAGGGGGGCTATAAGTT	96
Flt3-CreERT2	404	Thymus	NKT	AGATGTCATGAAGGAGATGGGAGGCCATCACAGGGATTGTGGCCCTCTGTGTGCTCAAGGGGGGCTATAAGTT	96
Flt3-CreERT2	404	Thymus	NKT	AGATGTCATGAAGGAGATGGGAGGCCATCACAGAAGGTTGTGGCCCTCTGTGTGCTCAAGGGGGGCTATAAGTT	94
Flt3-CreERT2	404	Thymus	NKT	AGATGTCATGAAGGAGATGGGAGGCCATCATCCCCCTTGTGGCCCTCTGTGTGCTCAAGGGGGGCTATAAGTT	93
Flt3-CreERT2	404	Thymus	NKT	AGATGTCATGAAGGAGATGGGAGGCCATCACATCGAACTTGTGGCCCTCTGTGTGCTCAAGGGGGGCTATAAGTT	92
Flt3-CreERT2	404	Thymus	NKT	AGATGTCATGAAGGAGATGGGAGGCCATCACATGACTCTTGTGGCCCTCTGTGTGCTCAAGGGGGGCTATAAGTT	92
Flt3-CreERT2	404	Thymus	NKT	AGATGTCATGAAGGAGATGGGAGGCCATCACATTGTGGCCCTCTGTGTGCTCAAGGGTGGCTATAAGTT	92
Flt3-CreERT2	404	Thymus	NKT	AGATGTCATGAAGGAGATGGGAGGCCATCACATTTTTGTGGCCCTCTGTGTGCTCAAGGGGGGCTATAAGTT	91
Flt3-CreERT2	566	Thymus	NKT	AGATGTCATGAAGGAGATGGGAGGCCATCATTGTGGCCCTCTGTGTGCTCAAGGGGGGCTATAAGTT	91
Flt3-CreERT2	404	Thymus	NKT	AGATGTCATGAAGGAGATGGGAGGCCATCACAGAGGTTGTGGCCCTCTGTGTGCTCAAGGGGGGCTATAAGTT	89
Flt3-CreERT2	566	Thymus	NKT	AGATGTCATGAAGGAGATGGGAGGCCATCACCCCCTGGGCCCTCTGTGTGCTCAAGGGGGGCTATAAGTT	89
Flt3-CreERT2	404	Thymus	NKT	AGATGTCATGAAGGAGATGATAATAATATCCCTTGTGGCCCTCTGTGTGCTCAAGGGGGGCTATAAGTT	87
Flt3-CreERT2	404	Thymus	NKT	AGATGTCATGAAGGAGATGGGAGGCCATCACAGGAATTGTGGCCCTCTGTGTGCTCAAGGGGGGCTATAAGTT	85
Flt3-CreERT2	404	Thymus	NKT	AGATGTCATGAAGGAGATGGGAGGCCATCACGCTGTTTGTGGCCCTCTGTGTGCTCAAGGGGGGCTATAAGTT	84
Flt3-CreERT2	404	Thymus	NKT	AGATGTCATGAAGGAGATGGGAGGCCATCACCAGTGGCCCTCTGTGTGCTCAAGGGGGGCTATAAGTT	83
Flt3-CreERT2	404	Thymus	NKT	AGATGTCATGAAGTAGATGGGAGGCCATCACATTGTGGCCCTCTGTGTGCTCAAGGGGGGCTATAAGTT	81
Flt3-CreERT2	566	Thymus	NKT	AGATGTCATGAAGGAGATGGGAGGCCATCACAACCTTTGTGGCCCTCTGTGTGCTCAAGGGGGGCTATAAGTT	81
Flt3-CreERT2	566	Thymus	NKT	AGATGTCATGAAGGAGATGGGAGGCCATCACACTCGCCTTGTGGCCCTCTGTGTGCTCAAGGGGGGCTATAAGTT	81
Flt3-CreERT2	404	Thymus	NKT	AGATGTCATGAAGGAGATGGGAGGCCATCAAGGCCATTGTGGCCCTCTGTGTGCTCAAGGGGGGCTATAAGTT	80
Flt3-CreERT2	404	Thymus	NKT	AGATGTCATGAAGGAGATGGGAGGCCATCACAGATCCTTGTGGCCCTCTGTGTGCTCAAGGGGGGCTATAAGTT	79
Flt3-CreERT2	404	Thymus	NKT	AGATGTCATGAAGGAGATGGGAGGCCATCACTAGGATTTTGTGGCCCTCTGTGTGCTCAAGGGGGGCTATAAGTT	78
Flt3-CreERT2	404	Thymus	NKT	AGATGTCATGAAGGAGATGGGAGGCCATCATTTTGTGGCCCTCTGTGTGCTCAAGGGGGGCTATAAGTT	77
Flt3-CreERT2	404	Thymus	NKT	AGATGTCATGAAGGAGATGGGAGGCCATCACAGGACTTTGTGGCCCTCTGTGTGCTCAAGGGGGGCTATAAGTT	74
Flt3-CreERT2	404	Thymus	NKT	AGATGTCATGAAGGAGATGGGAGGCCATCACATTGTGGCCCTCTGTGTGCTCAAGGTGGGCTATAAGTT	71
Flt3-CreERT2	566	Thymus	NKT	AGATGTCATGAAGGAGATGGGAGGCCATCACAGAAATTTGTGGCCCTCTGTGTGCTCAAGGGGGGCTATAAGTT	69
Flt3-CreERT2	404	Thymus	NKT	AGATGTCATGAAGGAGATGGGAGGCCATCACAAATCGATCCATTGTGGCCCTCTGTGTGCTCAAGGGGGGCTATAAGTT	65
Flt3-CreERT2	566	Thymus	NKT	AGATGTCATGAAGGAGATGGGAGGCCATCACAGTTGTGGCCCTCTGTGTGCTCAAGGGGGGCTATAAGTT	65
Flt3-CreERT2	404	Thymus	NKT	AGATGTCATGAAGGAGATGGGAGGCCATCACATCCTTGTGGCCCTCTGTGTGCTCAAGGGGGGCTATAAGTT	64
Flt3-CreERT2	566	Thymus	NKT	AGATGTCATGAAGGAGATGGGAGGCCATCACACCTTGTGGCCCTCTGTGTGCTCAAGGGGGGCTATAAGTT	64
Flt3-CreERT2	566	Thymus	NKT	AGATGTCATGAAGGAAATGGGAGGCCATCACATTGTGGCCCTCTGTGTGCTCAAGGGGGGCTATAAGTT	62
Flt3-CreERT2	566	Thymus	NKT	AGATGTCATGAAGGAGATGGGAGGCCATCACATATTGTGGCCCTCTGTGTGCTCAAGGGGGGCTATAAGTT	61
Flt3-CreERT2	404	Thymus	NKT	AGATGTCATGAAGGAGATGGGAGGCCATCACAGGGTTGTGGTCCTCTGTGTGCTCAAGGGGGGCTATAAGTT	56
Flt3-CreERT2	404	Thymus	NKT	AGATGTCATGAAGGAGATGGGAGGCCATCACATTGTGGCCATCTGTGTGCTCAAGGGGGGCTATAAGTT	55
Flt3-CreERT2	404	Thymus	NKT	AGATGTCATGAAGGAGATGGGAGGCCATCACAAGATTGTGGCCCTCTGTGTGCTCAAGGGGGGCTATAAGTT	54
Flt3-CreERT2	566	Thymus	NKT	AGATGTCATGAAGGAGATGGGAGGCCATCAACCCTTGTGGCCCTCTGTGTGCTCAAGGGGGGCTATAAGTT	54
Flt3-CreERT2	566	Thymus	NKT	AGATGTCATGAAGGAGATGGGAGGCCATCACAAATTGTGGCCCTCTGTGTGCTCAAGGGGGGCTATAAGTT	53
Flt3-CreERT2	566	Thymus	NKT	AGATGTCATGAAGGAGATGGGAGGCCATGCCTTTGTGGCCCTCTGTGTGCTCAAGGGGGGCTATAAGTT	53
Flt3-CreERT2	566	Thymus	NKT	AGATGTCATGAAGGAGATGGGAGGCCATCACACCCTTGTGGCCCTCTGTGTGCTCAAGGGGGGCTATAAGTT	49
Flt3-CreERT2	404	Thymus	NKT	AGATGTCATGAAGGAGATGGGAAGCCATCACATTGTGGCCCTCTGTGTGCTCAAGGGGGGCTATAAGTT	48
Flt3-CreERT2	566	Thymus	NKT	AGATGTCATGAAGGAGATGGGAGGCCATCACATGACCTTGTGGCCCTCTGTGTGCTCAAGGGGGGCTATAAGTT	48
Flt3-CreERT2	404	Thymus	NKT	AGATGTCATGAAGGAGATGGGAGGCCATCACAGTCCTTTTTTCTCTTTGTGGCCCTCTGTGTGCTCAAGGGGGGCTATAAGTT	46
Flt3-CreERT2	404	Thymus	NKT	AGATGTCATGAAGGAGATGGGAGGCCATCATTTTGTGGCCCTCTGTGTGCTCAAAGGGGGCTATAAGTT	46
Flt3-CreERT2	566	Thymus	NKT	AGATGTCATGAAGGAGATGGGAGGCTATCACATTGTGGCCCTCTGTGTGCTCAAGGGGGGCTATAAGTT	46
Flt3-CreERT2	404	Thymus	NKT	AGATGTCATGAAGGAGATGGGAGGCCATCAGCCTTGTGGCCCTCTGTGTGCTCAAGGGGGGCTATAAGTT	45
Flt3-CreERT2	404	Thymus	NKT	AGATGTCATGAAGGAGATGGGAGGCCATCAGGGCCTTGTGGCCCTCTGTGTGCTCAAGGGGGGCTATAAGTT	45
Flt3-CreERT2	477	Thymus	NKT	AGATGTCATGAAGGAGATGGGAGGCCATCACCCCCCTTTGTGGCCCTCTGTGTGCTCAAGGGGGGCTATAAGTT	44
Flt3-CreERT2	566	Thymus	NKT	AGATGTCATGAAGGAGATGGGAGGCCATCACAGGATTGTGGCCCTCTGTGTGCTCAAGGGGGGCTATAAGTT	42
Flt3-CreERT2	566	Thymus	NKT	AGATGTCATGAAGGAGATGGGAGGCCATTATTGGGGGTTGTGGCCCTCTGTGTGCTCAAGGGGGGCTATAAGTT	42
Flt3-CreERT2	566	Thymus	NKT	AGATGTCATAAAGGAGATGGGAGGCCATCACATTGTGGCCCTCTGTGTGCTCAAGGGGGGCTATAAGTT	41
Flt3-CreERT2	566	Thymus	NKT	AGATGTCATGAAGGAGATGGGAGGCCATCACAGGTTGTGGCCCTCTGTGTGCTCAAGGGGGGCTATAAGTT	41
Flt3-CreERT2	566	Thymus	NKT	AGATGTCATGAAGGAGATGGGAGGCCATCAGGGCTTGTGGCCCTCTGTGTGCTCAAGGGGGGCTATAAGTT	40
Flt3-CreERT2	566	Thymus	NKT	AGATGTCATGAAGGAGATGGGAGGCCATCACAAAAATTGTGGCCCGGGGTGGCCCTCTGTGTGCTCAAGGGGGGCTATAAGTT	39
Flt3-CreERT2	404	Thymus	NKT	AGATGTCATGAAGGAGATGGGAGGCCATCACAACCTCTTGTGGCCCTCTGTGTGCTCAAGGGGGGCTATAAGTT	37
Flt3-CreERT2	404	Thymus	NKT	AGATGTCATGAAGGAGATGGGAGGCCATCACATTGTGGCCCCCTGTGTGCTCAAGGGGGGCTATAAGTT	37
Flt3-CreERT2	404	Thymus	NKT	AGATGTCATGAAGGAGATGGGAGGCCATCTGGCCCTCTGTGTGCTCAAGGGGGGCTATAAGTT	37
Flt3-CreERT2	566	Thymus	NKT	AGATGTCATGAAGGAGATGGGAGGCCATCACATTGTGGCCCCCTGTGTGCTCAAGGGGGGCTATAAGTT	37
Flt3-CreERT2	566	Thymus	NKT	AGATGTCATGAAGGAGATGGGAGGCCATCACATTGTGGCCCTCTGTGTGCCCAAGGGGGGCTATAAGTT	37
Flt3-CreERT2	566	Thymus	NKT	AGATGTCATGAAGGAGATGGGAGGCCATCACTGGCCCTCTGTGTGCTCAAGGGGGGCTATAAGTT	37
Flt3-CreERT2	477	Thymus	NKT	AGATGTCATGAAGGAGATGGGAGGCCATCACATTGTGGCCCTCTGTGTGCTCAAGGGGGCTATAAGTT	36
Flt3-CreERT2	566	Thymus	NKT	AGATGTCATGAAGGAGATGGGAGGCCATCAACCTTGTGGCCCTCTGTGTGCTCAAGGGGGGCTATAAGTT	33
Flt3-CreERT2	566	Thymus	NKT	AGATGTCATGAAGGAGATGGGAGGCCATCACAAGCTTTGTGGCCCTCTGTGTGCTCAAGGGGGGCTATAAGTT	33
Flt3-CreERT2	566	Thymus	NKT	AGATGTCATGAAGGAGATGGGAGGCCATCACAGGGGGTTGTGGCCCTCTGTGTGCTCAAGGGGGGCTATAAGTT	33
Flt3-CreERT2	566	Thymus	NKT	AGATGTCATGAAGGAGATGGGAGGCCATCAATTGTGGCCCTCTGTGTGCTCAAGGGGGGCTATAAGTT	32
Flt3-CreERT2	566	Thymus	NKT	AGATGTCATGAAGGAGATGGGAGGCCATCACTGTTTGTGGCCCTCTGTGTGCTCAAGGGGGGCTATAAGTT	32
Flt3-CreERT2	566	Thymus	NKT	AGATGTCATGAAGGAGATGGGAGGCCATCACATTTGTGGCCCTCTGTGTGCTCAAGGGGGGCTATAAGTT	31
Flt3-CreERT2	404	Thymus	NKT	AGATGTCATGAAGGAGATAGGAGGCCATCACATTGTGGCCCTCTGTGTGCTCAAGGGGGGCTATAAGTT	30
Flt3-CreERT2	404	Thymus	NKT	AGATGTCATGAAGGAGATGGGAGGCCATCACCTTTGTGGCCCTCTGTGTGCTCAAGGGGGGCTATAAGTT	29
Flt3-CreERT2	566	Thymus	NKT	AGATGTCATGAAGGAGATGGGAGGCCATCACAAGATTGTGGCCCTCTGTGTGCTCAAGGGGGGCTATAAGTT	29
Flt3-CreERT2	566	Thymus	NKT	AGATGTCATGAAGGAGATGGGAGGCCATCACATTGTGGCCCTTTGTGTGCTCAAGGGGGGCTATAAGTT	29
Flt3-CreERT2	404	Thymus	NKT	AGATGTCATGAAGGAGATGGGAGGCCATCACATTGTGGCCCTCTGTGTACTCAAGGGGGGCTATAAGTT	28
Flt3-CreERT2	566	Thymus	NKT	AGATGTCATGAAGGAGATGGGAGACCATCACATTGTGGCCCTCTGTGTGCTCAAGGGGGGCTATAAGTT	28
Flt3-CreERT2	566	Thymus	NKT	AGATGTCATGAAGGAGATGGGAGGCCATCACATTGTGGCCCTCCGTGTGCTCAAGGGGGGCTATAAGTT	28
Flt3-CreERT2	566	Thymus	NKT	AGATGTCATGAAGGAGATGGGAGGCCATCACATTGTGGCCTTCTGTGTGCTCAAGGGGGGCTATAAGTT	28
Flt3-CreERT2	404	Thymus	NKT	AGATGTCATGAAGGAGATGGGAGGCCATCACATTGTGGTCCTCTGTGTGCTCAAGGGGGGCTATAAGTT	27
Flt3-CreERT2	404	Thymus	NKT	AGATGTCATGAAGGAGATGGGAGGTCATCACATTGTGGCCCTCTGTGTGCTCAAGGGGGGCTATAAGTT	27
Flt3-CreERT2	566	Thymus	NKT	AGATGTCATGAAGGAGATGGGAGGCCATCACAATGTGGCCCTCTGTGTGCTCAAGGGGGGCTATAAGTT	27
Flt3-CreERT2	566	Thymus	NKT	AGATGTCATGAAGGAGATGGGAGGCCATCACAGCTTGTGGCCCTCTGTGTGCTCAAGGGGGGCTATAAGTT	27
Flt3-CreERT2	566	Thymus	NKT	AGATGTCATGAAGGAGATGGGAGGCCATCACATTGTGGCCCTCTGTGTGCTCAAGGGGGACTATAAGTT	27
Flt3-CreERT2	566	Thymus	NKT	AGATGTCATGAAGGAGATGGGAGGCCATCGCATTGTGGCCCTCTGTGTGCTCAAGGGGGGCTATAAGTT	27
Flt3-CreERT2	404	Thymus	NKT	AGATGTCATGAAGGAGATGGGAGGCCATCACATTGTGGCCCTCTGTGTGCTCAAGGGGGCTATAAGTT	26
Flt3-CreERT2	566	Thymus	NKT	AGATGTCATGAAAGAGATGGGAGGCCATCACATTGTGGCCCTCTGTGTGCTCAAGGGGGGCTATAAGTT	26
Flt3-CreERT2	566	Thymus	NKT	AGATGTCATGAAGGAGATGGGAAGCCATCACATTGTGGCCCTCTGTGTGCTCAAGGGGGGCTATAAGTT	26
Flt3-CreERT2	566	Thymus	NKT	AGATGTCATGAAGGAGATGGGAGGCCATCACATTGTGGCCCTCTGTGTGCTCAAGGGGAGCTATAAGTT	26
Flt3-CreERT2	566	Thymus	NKT	AGATGTCATGAAGGAGATGGGAGGCCATCACATTGTGGCCCTCTGTGTGCTCAAGGGGGCTATAAGTT	26
Flt3-CreERT2	566	Thymus	NKT	AGATGTCATGAAGGAGATGGGAGGCCATCACATTGTGGCCCTCTGTGTGTTCAAGGGGGGCTATAAGTT	26
Flt3-CreERT2	566	Thymus	NKT	AGATGTCATGAAGGAGATGGGAGGTCATCACATTGTGGCCCTCTGTGTGCTCAAGGGGGGCTATAAGTT	26
Flt3-CreERT2	404	Thymus	NKT	AGATGTCATGAAGGAGATGGGGGGCCATCACATTGTGGCCCTCTGTGTGCTCAAGGGGGGCTATAAGTT	25
Flt3-CreERT2	477	Thymus	NKT	AGATGTCATGAAGGAGATGGGAGGCTATCACATTGTGGCCCTCTGTGTGCTCAAGGGGGGCTATAAGTT	25
Flt3-CreERT2	566	Thymus	NKT	AGATGTCATGAAGGAGATAGGAGGCCATCACATTGTGGCCCTCTGTGTGCTCAAGGGGGGCTATAAGTT	25
Flt3-CreERT2	566	Thymus	NKT	AGATGTCATGAAGGAGATGGGAGGCCATCACAAGGATTGTGGCCCTCTGTGTGCTCAAGGGGGGCTATAAGTT	25
Flt3-CreERT2	566	Thymus	NKT	AGATGTCATGAAGGAGATGGGAGGCCATCACATTGTAGCCCTCTGTGTGCTCAAGGGGGGCTATAAGTT	25
Flt3-CreERT2	566	Thymus	NKT	AGATGTCATGAAGGAGATGGGAGGCCATCACATTGTGGCCCTCTGTGTACTCAAGGGGGGCTATAAGTT	25
Flt3-CreERT2	566	Thymus	NKT	AGATGTCATGAAGGAGATGGGAGGCCATCACATTGTGGCCCTCTGTGTGCTCAAGGGGGGCCATAAGTT	25
Flt3-CreERT2	404	Thymus	NKT	AGATGTCATAAAGGAGATGGGAGGCCATCACATTGTGGCCCTCTGTGTGCTCAAGGGGGGCTATAAGTT	24
Flt3-CreERT2	404	Thymus	NKT	AGATGTCATGAAGGAGATGGAAGGCCATCACATTGTGGCCCTCTGTGTGCTCAAGGGGGGCTATAAGTT	24
Flt3-CreERT2	404	Thymus	NKT	AGATGTCATGAAGGAGATGGGAGGCCATCACATCGTGGCCCTCTGTGTGCTCAAGGGGGGCTATAAGTT	24
Flt3-CreERT2	404	Thymus	NKT	AGATGTCATGAAGGAGATGGGAGGCCATCACATTGTGGCCCTCCGTGTGCTCAAGGGGGGCTATAAGTT	24
Flt3-CreERT2	404	Thymus	NKT	AGATGTCATGAAGGAGATGGGAGGCCATCACATTGTGGCCCTCTGTGTGCTCAAGGGGGACTATAAGTT	24
Flt3-CreERT2	404	Thymus	NKT	AGATGTCATGAAGGAGATGGGAGGCCATCACATTGTGGCTCTCTGTGTGCTCAAGGGGGGCTATAAGTT	24
Flt3-CreERT2	477	Thymus	NKT	AGATGTCATGAAGGAGATGGAAGGCCATCACATTGTGGCCCTCTGTGTGCTCAAGGGGGGCTATAAGTT	24
Flt3-CreERT2	566	Thymus	NKT	AGATATCATGAAGGAGATGGGAGGCCATCACATTGTGGCCCTCTGTGTGCTCAAGGGGGGCTATAAGTT	24
Flt3-CreERT2	566	Thymus	NKT	AGATGTCATGAAGGAGATGGAAGGCCATCACATTGTGGCCCTCTGTGTGCTCAAGGGGGGCTATAAGTT	24
Flt3-CreERT2	566	Thymus	NKT	AGATGTCATGAAGGAGATGGGAGGCCATCACATTGTGGCCCTCTGTGTGCTCAAGGGAGGCTATAAGTT	24
Flt3-CreERT2	566	Thymus	NKT	AGATGTCATGAAGGAGATGGGAGGCCATCACATTGTGGCCCTCTGTGTGCTCGAGGGGGGCTATAAGTT	24
Flt3-CreERT2	477	Thymus	NKT	AGATGTCATGAAGGAGATGGGAGGCCATCACATTGTGGCCCCCTGTGTGCTCAAGGGGGGCTATAAGTT	23
Flt3-CreERT2	477	Thymus	NKT	AGATGTCATGAAGGAGATGGGAGGCCATCACATTGTGGCCCTCTGTGTGCCCAAGGGGGGCTATAAGTT	23
Flt3-CreERT2	566	Thymus	NKT	AGATGTCATGAAGGAGATGGGAGGCCATCACAGGGATTGTGGCCCTCTGTGTGCTCAAGGGGGGCTATAAGTT	23
Flt3-CreERT2	566	Thymus	NKT	AGATGTCATGAAGGAGATGGGAGGCCATCACATTGTGGCCCTCTGTGCGCTCAAGGGGGGCTATAAGTT	23
Flt3-CreERT2	566	Thymus	NKT	AGATGTCATGAAGGAGATGGGAGGCCATCACATTGTGGCCCTCTGTGTGCTCAAGGAGGGCTATAAGTT	23
Flt3-CreERT2	566	Thymus	NKT	AGATGTCATGAAGGGGATGGGAGGCCATCACATTGTGGCCCTCTGTGTGCTCAAGGGGGGCTATAAGTT	23
Flt3-CreERT2	404	Thymus	NKT	AGACGTCATGAAGGAGATGGGAGGCCATCACATTGTGGCCCTCTGTGTGCTCAAGGGGGGCTATAAGTT	22
Flt3-CreERT2	404	Thymus	NKT	AGATGTCATGAAGGAGATGGGAGACCATCACATTGTGGCCCTCTGTGTGCTCAAGGGGGGCTATAAGTT	22
Flt3-CreERT2	404	Thymus	NKT	AGATGTCATGAAGGAGATGGGAGGCCACCACATTGTGGCCCTCTGTGTGCTCAAGGGGGGCTATAAGTT	22
Flt3-CreERT2	404	Thymus	NKT	AGATGTCATGAAGGAGATGGGAGGCCATCACATTGTGGCCCTCTGTGTGCTCAAGGGGGGCTTTAAGTT	22
Flt3-CreERT2	404	Thymus	NKT	AGATGTCATGAAGGAGATGGGAGGCTATCACATTGTGGCCCTCTGTGTGCTCAAGGGGGGCTATAAGTT	22
Flt3-CreERT2	566	Thymus	NKT	AGACGTCATGAAGGAGATGGGAGGCCATCACATTGTGGCCCTCTGTGTGCTCAAGGGGGGCTATAAGTT	22
Flt3-CreERT2	566	Thymus	NKT	AGATGTCATGAAGGAGATGGGAGGCCATCACATTGTGGTCCTCTGTGTGCTCAAGGGGGGCTATAAGTT	22
Flt3-CreERT2	566	Thymus	NKT	AGATGTCATGTAGGAGATGGGAGGCCATCACATTGTGGCCCTCTGTGTGCTCAAGGGGGGCTATAAGTT	22
Flt3-CreERT2	404	Thymus	NKT	AGATGTCATGAAGGAGATGGGAGGCCATCACATTGTGACCCTCTGTGTGCTCAAGGGGGGCTATAAGTT	21
Flt3-CreERT2	477	Thymus	NKT	AGATGTCATGAAGGAGATGGGAGGCCATCACATTGTGGCCCTCTGTGTACTCAAGGGGGGCTATAAGTT	21
Flt3-CreERT2	477	Thymus	NKT	AGATGTCATGAAGGAGATGGGAGGCCATCACATTGTGGCCCTCTGTGTGCTCAAGGGGGGCCATAAGTT	21
Flt3-CreERT2	477	Thymus	NKT	AGATGTCATGAAGGAGATGGGAGGCCATCGCATTGTGGCCCTCTGTGTGCTCAAGGGGGGCTATAAGTT	21
Flt3-CreERT2	566	Thymus	NKT	AGATGTCATGAAGGAGATGGGAGGCCATCACATTGTGGCCCTCTGCGTGCTCAAGGGGGGCTATAAGTT	21
Flt3-CreERT2	566	Thymus	NKT	AGATGTCATGAAGGAGATGGGAGGCCATCACATTGTGGCCCTCTGTGTGCTCAAAGGGGGCTATAAGTT	21
Flt3-CreERT2	566	Thymus	NKT	AGATGTCATGAAGGAGATGGGGGGCCATCACATTGTGGCCCTCTGTGTGCTCAAGGGGGGCTATAAGTT	21
Flt3-CreERT2	566	Thymus	NKT	AGATGTCATGAAGGAGGTGGGAGGCCATCACATTGTGGCCCTCTGTGTGCTCAAGGGGGGCTATAAGTT	21
Flt3-CreERT2	566	Thymus	NKT	AGATGTCGTGAAGGAGATGGGAGGCCATCACATTGTGGCCCTCTGTGTGCTCAAGGGGGGCTATAAGTT	21
Flt3-CreERT2	566	Thymus	NKT	AGATGTTATGAAGGAGATGGGAGGCCATCACATTGTGGCCCTCTGTGTGCTCAAGGGGGGCTATAAGTT	21
Flt3-CreERT2	404	Thymus	NKT	AGATGTCATGAAGAAGATGGGAGGCCATCACATTGTGGCCCTCTGTGTGCTCAAGGGGGGCTATAAGTT	20
Flt3-CreERT2	404	Thymus	NKT	AGATGTCATGAAGGAGATGGGAGGCCATCACAGGTATTGTGGCCCTCTGTGTGCTCAAGGGGGGCTATAAGTT	20
Flt3-CreERT2	477	Thymus	NKT	AGATGTCATGAAGGAGATGGGAGGCCATCACATTGTGGCCCTCTGTGTGCTCAAGGGGGGCTGTAAGTT	20
Flt3-CreERT2	566	Thymus	NKT	AGATGCCATGAAGGAGATGGGAGGCCATCACATTGTGGCCCTCTGTGTGCTCAAGGGGGGCTATAAGTT	20
Flt3-CreERT2	566	Thymus	NKT	AGATGTCATGAAGGAGATGGGAGGCCATCACAATTTGTGGCCCTCTGTGTGCTCAAGGGGGGCTATAAGTT	20
Flt3-CreERT2	404	Thymus	NKT	AGATGTCACGAAGGAGATGGGAGGCCATCACATTGTGGCCCTCTGTGTGCTCAAGGGGGGCTATAAGTT	19
Flt3-CreERT2	566	Thymus	NKT	AGATGTCACGAAGGAGATGGGAGGCCATCACATTGTGGCCCTCTGTGTGCTCAAGGGGGGCTATAAGTT	19
Flt3-CreERT2	566	Thymus	NKT	AGATGTCATGAAGAAGATGGGAGGCCATCACATTGTGGCCCTCTGTGTGCTCAAGGGGGGCTATAAGTT	19
Flt3-CreERT2	566	Thymus	NKT	AGATGTCATGAAGGAGATGGGAGGCCATCACATTGTGGCCCTCTGTGTGCTTAAGGGGGGCTATAAGTT	19
Flt3-CreERT2	566	Thymus	NKT	AGATGTCATGAAGGAGATGGGAGGCCATCACATTGTGGCTCTCTGTGTGCTCAAGGGGGGCTATAAGTT	19
Flt3-CreERT2	566	Thymus	NKT	AGATGTCATTAAGGAGATGGGAGGCCATCACATTGTGGCCCTCTGTGTGCTCAAGGGGGGCTATAAGTT	19
Flt3-CreERT2	404	Thymus	NKT	AGATGTCATGAAGGAGATGGGAGGCCATCACATTGTAGCCCTCTGTGTGCTCAAGGGGGGCTATAAGTT	18
Flt3-CreERT2	404	Thymus	NKT	AGATGTCATGAAGGAGATGGGAGGCCATCACATTGTGGCCCTCTGTGTGCTCAAAGGGGGCTATAAGTT	18
Flt3-CreERT2	404	Thymus	NKT	AGATGTCATGAAGGAGATGGGAGGCCTTCACATTGTGGCCCTCTGTGTGCTCAAGGGGGGCTATAAGTT	18
Flt3-CreERT2	404	Thymus	NKT	AGATGTCGTGAAGGAGATGGGAGGCCATCACATTGTGGCCCTCTGTGTGCTCAAGGGGGGCTATAAGTT	18
Flt3-CreERT2	477	Thymus	NKT	AGATGTCATAAAGGAGATGGGAGGCCATCACATTGTGGCCCTCTGTGTGCTCAAGGGGGGCTATAAGTT	18
Flt3-CreERT2	477	Thymus	NKT	AGATGTCATGAAGGAGATGGGAGGCCATCACATTGTGGCCCTCTGTGTGCTCAAGAGGGGCTATAAGTT	18
Flt3-CreERT2	566	Thymus	NKT	AGATGTCATGAAGGAGACGGGAGGCCATCACATTGTGGCCCTCTGTGTGCTCAAGGGGGGCTATAAGTT	18
Flt3-CreERT2	566	Thymus	NKT	AGATGTCATGAAGGAGATGGGAGGCCATCACATTGAGGCCCTCTGTGTGCTCAAGGGGGGCTATAAGTT	18
Flt3-CreERT2	566	Thymus	NKT	AGATGTCATGAAGGAGATGGGAGGCCATCACATTGTGACCCTCTGTGTGCTCAAGGGGGGCTATAAGTT	18
Flt3-CreERT2	566	Thymus	NKT	AGATGTCATGAAGGAGATGGGAGGCCATCACATTGTGGCCCTCTGTGTGCTCAAGAGGGGCTATAAGTT	18
Flt3-CreERT2	566	Thymus	NKT	AGATGTCATGAAGGAGATGGGAGGCCATCACATTGTGGCCCTCTGTGTGCTCAAGGGGGGCTATAGGTT	18
Flt3-CreERT2	404	Thymus	NKT	AGATGTCATGAAAGAGATGGGAGGCCATCACATTGTGGCCCTCTGTGTGCTCAAGGGGGGCTATAAGTT	17
Flt3-CreERT2	404	Thymus	NKT	AGATGTCATGAAGGAGACGGGAGGCCATCACATTGTGGCCCTCTGTGTGCTCAAGGGGGGCTATAAGTT	17
Flt3-CreERT2	404	Thymus	NKT	AGATGTCATGAAGGAGATGGGAGGCCATCACATTGCGGCCCTCTGTGTGCTCAAGGGGGGCTATAAGTT	17
Flt3-CreERT2	404	Thymus	NKT	AGATGTCATGAAGGAGATGGGAGGCCATTACATTGTGGCCCTCTGTGTGCTCAAGGGGGGCTATAAGTT	17
Flt3-CreERT2	477	Thymus	NKT	AGATGTCATGAAGGAGATGGGAGGCCACCACATTGTGGCCCTCTGTGTGCTCAAGGGGGGCTATAAGTT	17
Flt3-CreERT2	477	Thymus	NKT	AGATGTCATGAAGGAGATGGGGGGCCATCACATTGTGGCCCTCTGTGTGCTCAAGGGGGGCTATAAGTT	17
Flt3-CreERT2	477	Thymus	NKT	TGATGTCATGAAGGAGATGGGAGGCCATCACATTGTGGCCCTCTGTGTGCTCAAGGGGGGCTATAAGTT	17
Flt3-CreERT2	566	Thymus	NKT	AGATGTCATGAAGGAGAAGGGAGGCCATCACATTGTGGCCCTCTGTGTGCTCAAGGGGGGCTATAAGTT	17
Flt3-CreERT2	566	Thymus	NKT	AGATGTCATGAAGGAGATGAGAGGCCATCACATTGTGGCCCTCTGTGTGCTCAAGGGGGGCTATAAGTT	17
Flt3-CreERT2	566	Thymus	NKT	AGATGTCATGAAGGAGATGGGAGGCCATCACACTGTGGCCCTCTGTGTGCTCAAGGGGGGCTATAAGTT	17
Flt3-CreERT2	566	Thymus	NKT	AGATGTCATGAAGGAGATGGGAGGCCATCACATTGTGGCCCTCTGTGTGCTCAGGGGGGGCTATAAGTT	17
Flt3-CreERT2	566	Thymus	NKT	AGATGTCATGAAGGAGATGGGAGGCCATCATATTGTGGCCCTCTGTGTGCTCAAGGGGGGCTATAAGTT	17
Flt3-CreERT2	404	Thymus	NKT	AGATATCATGAAGGAGATGGGAGGCCATCACATTGTGGCCCTCTGTGTGCTCAAGGGGGGCTATAAGTT	16
Flt3-CreERT2	404	Thymus	NKT	AGATGTCATGAAGGAGATGGGAGGCCATCACATTGTGGCCCTCTGTGTGCTCGAGGGGGGCTATAAGTT	16
Flt3-CreERT2	404	Thymus	NKT	AGATGTCATGAAGGAGATGGGAGGCCATCACATTGTGGCCTCTGTGTGCTCAAGGGGGGCTATAAGTT	16
Flt3-CreERT2	404	Thymus	NKT	AGATGTCATGAAGGAGATGGGAGGCCATCACGTTGTGGCCCTCTGTGTGCTCAAGGGGGGCTATAAGTT	16
Flt3-CreERT2	404	Thymus	NKT	AGATGTCATGTAGGAGATGGGAGGCCATCACATTGTGGCCCTCTGTGTGCTCAAGGGGGGCTATAAGTT	16
Flt3-CreERT2	477	Thymus	NKT	AGATGTCATGAAGGAGATAGGAGGCCATCACATTGTGGCCCTCTGTGTGCTCAAGGGGGGCTATAAGTT	16
Flt3-CreERT2	477	Thymus	NKT	AGATGTCATGAAGGAGATGGGAGGCCATCACATCGTGGCCCTCTGTGTGCTCAAGGGGGGCTATAAGTT	16
Flt3-CreERT2	477	Thymus	NKT	AGATGTCATGAAGGAGATGGGAGGCCATCACATTGTGGCCCTCCGTGTGCTCAAGGGGGGCTATAAGTT	16
Flt3-CreERT2	477	Thymus	NKT	AGATGTCATGAAGGAGATGGGAGGCCATCACTTTGTGGCCCTCTGTGTGCTCAAGGGGGGCTATAAGTT	16
Flt3-CreERT2	477	Thymus	NKT	AGATGTCATGAAGGAGATGGGAGGCCATTTCATTGTGGCCCTCTGTGTGCTCAAAGGGGGCTATAAGTT	16
Flt3-CreERT2	477	Thymus	NKT	AGATGTCATGAAGGGGATGGGAGGCCATCACATTGTGGCCCTCTGTGTGCTCAAGGGGGGCTATAAGTT	16
Flt3-CreERT2	477	Thymus	NKT	AGATGTTATGAAGGAGATGGGAGGCCATCACATTGTGGCCCTCTGTGTGCTCAAGGGGGGCTATAAGTT	16
Flt3-CreERT2	566	Thymus	NKT	AGATGTCATGAAGGAGATGGGAGGCCACCACATTGTGGCCCTCTGTGTGCTCAAGGGGGGCTATAAGTT	16
Flt3-CreERT2	566	Thymus	NKT	AGATGTCATGAAGGAGATGGGAGGCCATCACATTGTGGCCCTCTGTATGCTCAAGGGGGGCTATAAGTT	16
Flt3-CreERT2	566	Thymus	NKT	AGATGTCATGGAGGAGATGGGAGGCCATCACATTGTGGCCCTCTGTGTGCTCAAGGGGGGCTATAAGTT	16
Flt3-CreERT2	404	Thymus	NKT	AGATGTCATGAAGGAGATGGGAGGCCATCACATTATGGCCCTCTGTGTGCTCAAGGGGGGCTATAAGTT	15
Flt3-CreERT2	404	Thymus	NKT	AGATGTCATGAAGGAGATGGGAGGCCATCACATTGTGGCCCTCTATGTGCTCAAGGGGGGCTATAAGTT	15
Flt3-CreERT2	404	Thymus	NKT	AGATGTCATGAAGGAGATGGGAGGCCATCACATTGTGGCCCTCTGTGTGCTCAAGGGAGGCTATAAGTT	15
Flt3-CreERT2	404	Thymus	NKT	AGATGTCATGAAGGAGATGGGAGGCCATCATATTGTGGCCCTCTGTGTGCTCAAGGGGGGCTATAAGTT	15
Flt3-CreERT2	404	Thymus	NKT	AGATGTCATGAAGGAGTTGGGAGGCCATCACATTGTGGCCCTCTGTGTGCTCAAGGGGGGCTATAAGTT	15
Flt3-CreERT2	404	Thymus	NKT	AGATGTCTTGAAGGAGATGGGAGGCCATCACATTGTGGCCCTCTGTGTGCTCAAGGGGGGCTATAAGTT	15
Flt3-CreERT2	477	Thymus	NKT	AGATGTCATGAAGGAGATGGGAGGCCATCACATTGTGGCCCTCTGTGCGCTCAAGGGGGGCTATAAGTT	15
Flt3-CreERT2	477	Thymus	NKT	AGATGTCATGAAGGAGATGGGAGGCCATCACATTGTGGCCCTCTGTGTGCTCAAGGGGGGCTTTAAGTT	15
Flt3-CreERT2	477	Thymus	NKT	AGATGTCGTGAAGGAGATGGGAGGCCATCACATTGTGGCCCTCTGTGTGCTCAAGGGGGGCTATAAGTT	15
Flt3-CreERT2	566	Thymus	NKT	AGATGTCATGAAGGAGATGGGAGGCCATCACATCGTGGCCCTCTGTGTGCTCAAGGGGGGCTATAAGTT	15
Flt3-CreERT2	566	Thymus	NKT	AGATGTCATGAAGGAGATGGGAGGCCATCACATTATGGCCCTCTGTGTGCTCAAGGGGGGCTATAAGTT	15
Flt3-CreERT2	566	Thymus	NKT	AGATGTCATGAAGGAGATGGGAGGCCATCACATTGCGGCCCTCTGTGTGCTCAAGGGGGGCTATAAGTT	15
Flt3-CreERT2	566	Thymus	NKT	AGATGTCATGAAGGAGATGGGAGGCCATCACATTGTGGCCCTCTGTGTGCTCAAGGGGGGCTATGAGTT	15
Flt3-CreERT2	566	Thymus	NKT	AGATGTCATGAAGGAGATGGGAGGCCATCACATTGTGGCCCTCTGTGTGCTCAAGGGGGGCTTTAAGTT	15
Flt3-CreERT2	566	Thymus	NKT	AGATGTCATGAGGGAGATGGGAGGCCATCACATTGTGGCCCTCTGTGTGCTCAAGGGGGGCTATAAGTT	15
Flt3-CreERT2	404	Thymus	NKT	AGATGTCATGAAGGAGATGGGAGGCCATCAAGTAATTTTGTGGCCCTCTGTGTGCTCAAGGGGGGCTATAAGTT	14
Flt3-CreERT2	404	Thymus	NKT	AGATGTCATGAAGGAGATGGGAGGCCATCACATTGTGGCCCTCTGTATGCTCAAGGGGGGCTATAAGTT	14
Flt3-CreERT2	404	Thymus	NKT	AGATGTCATGAAGGAGATGGGAGGCCATCACATTGTGGCCCTCTGTGCGCTCAAGGGGGGCTATAAGTT	14
Flt3-CreERT2	404	Thymus	NKT	AGATGTCATGAAGGAGATGGGAGGCCATCACATTGTGGCCCTCTGTGTGCCCAAGGGGGGCTATAAGTT	14
Flt3-CreERT2	404	Thymus	NKT	AGATGTCATGAAGGAGATGGGAGGCCATCACATTGTGGCCCTCTGTGTGCTCAAGGGGGGCTATAAATT	14
Flt3-CreERT2	404	Thymus	NKT	AGATGTCATGAAGGAGATGGGAGGCCATCACATTGTGGCCCTCTGTGTGCTCAAGGGGGGCTATAGGTT	14
Flt3-CreERT2	404	Thymus	NKT	AGATGTCATGAAGGAGATGGGAGGCCATCACATTGTGGCCCTCTGTGTGCTCAAGGGGGGGCTATAAGTT	14
Flt3-CreERT2	404	Thymus	NKT	AGATGTCATGAAGGAGATGGGAGGCCATCACATTGTGGCCCTCTGTGTGCTCAAGGGGGGTTATAAGTT	14
Flt3-CreERT2	404	Thymus	NKT	AGATGTCATGAAGGAGATGGGAGGCCATCACATTGTGGCCCTCTGTGTGCTCAGGGGGGGCTATAAGTT	14
Flt3-CreERT2	404	Thymus	NKT	AGATGTCATGAAGGAGGTGGGAGGCCATCACATTGTGGCCCTCTGTGTGCTCAAGGGGGGCTATAAGTT	14
Flt3-CreERT2	404	Thymus	NKT	AGATGTCATGAAGGGGATGGGAGGCCATCACATTGTGGCCCTCTGTGTGCTCAAGGGGGGCTATAAGTT	14
Flt3-CreERT2	404	Thymus	NKT	AGATGTTATGAAGGAGATGGGAGGCCATCACATTGTGGCCCTCTGTGTGCTCAAGGGGGGCTATAAGTT	14
Flt3-CreERT2	404	Thymus	NKT	AGGTGTCATGAAGGAGATGGGAGGCCATCACATTGTGGCCCTCTGTGTGCTCAAGGGGGGCTATAAGTT	14
Flt3-CreERT2	477	Thymus	NKT	AGATGTCATGAAGGAGATGGGAGACCATCACATTGTGGCCCTCTGTGTGCTCAAGGGGGGCTATAAGTT	14
Flt3-CreERT2	477	Thymus	NKT	AGATGTCATGAAGGAGATGGGAGGCCATCACATTGCGGCCCTCTGTGTGCTCAAGGGGGGCTATAAGTT	14
Flt3-CreERT2	477	Thymus	NKT	AGATGTCATGAAGGAGATGGGAGGCCATCACATTGTAGCCCTCTGTGTGCTCAAGGGGGGCTATAAGTT	14
Flt3-CreERT2	477	Thymus	NKT	AGATGTCATGAAGGAGGTGGGAGGCCATCACATTGTGGCCCTCTGTGTGCTCAAGGGGGGCTATAAGTT	14
Flt3-CreERT2	477	Thymus	NKT	AGATGTCATGGAGGAGATGGGAGGCCATCACATTGTGGCCCTCTGTGTGCTCAAGGGGGGCTATAAGTT	14
Flt3-CreERT2	566	Thymus	NKT	AAATGTCATGAAGGAGATGGGAGGCCATCACATTGTGGCCCTCTGTGTGCTCAAGGGGGGCTATAAGTT	14
Flt3-CreERT2	566	Thymus	NKT	AGATGACATGAAGGAGATGGGAGGCCATCACATTGTGGCCCTCTGTGTGCTCAAGGGGGGCTATAAGTT	14
Flt3-CreERT2	566	Thymus	NKT	AGATGTCATGAAGGAGATGGGAGGCCATCACAGGGCTTGTGGCCCTCTGTGTGCTCAAGGGGGGCTATAAGTT	14
Flt3-CreERT2	566	Thymus	NKT	AGATGTCATGAAGGAGATGGGAGGCCATCACGTTGTGGCCCTCTGTGTGCTCAAGGGGGGCTATAAGTT	14
Flt3-CreERT2	566	Thymus	NKT	AGATGTCATGAAGGAGATGGGAGGCCATCTCATTGTGGCCCTCTGTGTGCTCAAGGGGGGCTATAAGTT	14
Flt3-CreERT2	566	Thymus	NKT	AGATGTCATGAAGGAGATGGGAGGCCATTACATTGTGGCCCTCTGTGTGCTCAAGGGGGGCTATAAGTT	14
Flt3-CreERT2	566	Thymus	NKT	AGATGTCATGAAGGAGATGGGAGGCCGTCACATTGTGGCCCTCTGTGTGCTCAAGGGGGGCTATAAGTT	14
Flt3-CreERT2	566	Thymus	NKT	AGATGTCATGAAGGAGTTGGGAGGCCATCACATTGTGGCCCTCTGTGTGCTCAAGGGGGGCTATAAGTT	14
Flt3-CreERT2	566	Thymus	NKT	AGGTGTCATGAAGGAGATGGGAGGCCATCACATTGTGGCCCTCTGTGTGCTCAAGGGGGGCTATAAGTT	14
Flt3-CreERT2	477	Thymus	NKT	AGATGTCAAGAAGGAGATGGGAGGCCATCACATTGTGGCCCTCTGTGTGCTCAAGGGGGGCTATAAGTT	13
Flt3-CreERT2	477	Thymus	NKT	AGATGTCACGAAGGAGATGGGAGGCCATCACATTGTGGCCCTCTGTGTGCTCAAGGGGGGCTATAAGTT	13
Flt3-CreERT2	477	Thymus	NKT	AGATGTCATGAAAGAGATGGGAGGCCATCACATTGTGGCCCTCTGTGTGCTCAAGGGGGGCTATAAGTT	13
Flt3-CreERT2	477	Thymus	NKT	AGATGTCATGAAGGAGATGGGAGGCCATCACATTGTGGCCCTCTATGTGCTCAAGGGGGGCTATAAGTT	13
Flt3-CreERT2	477	Thymus	NKT	AGATGTCATGAAGGAGATGGGAGGCCATCACATTGTGGCCCTCTGCGTGCTCAAGGGGGGCTATAAGTT	13
Flt3-CreERT2	477	Thymus	NKT	AGATGTCATGAAGGAGATGGGAGGCCATCACATTGTGGCCCTCTGTGAGCTCAAGGGGGGCTATAAGTT	13
[truncated: 166 more rows]

## Sheet: Sheet2
Source Data for Figure 1c(middle panel)/2a/3d/6c
Note: These data form the basis for the four figure panels listed above
Group	Mouse	Tissue	Cell_type	scar_seq	freq
WT	482	Thymus	CD4	AGATGTCATGAAGGAGATGGGAGGCCATCACATTGTGGCCCTCTGTGTGCTCAAGGGGGGCTATAAGTT	255421
WT	401	Thymus	CD4	AGATGTCATGAAGGAGATGGGAGGCCATCACATTGTGGCCCTCTGTGTGCTCAAGGGGGGCTATAAGTT	194469
WT	271	Thymus	CD4	AGATGTCATGAAGGAGATGGGAGGCCATCACATTGTGGCCCTCTGTGTGCTCAAGGGGGGCTATAAGTT	151853
WT	371	Thymus	CD4	AGATGTCATGAAGGAGATGGGAGGCCATCACATTGTGGCCCTCTGTGTGCTCAAGGGGGGCTATAAGTT	108523
WT	482	Thymus	CD4	AGATGTCATGAAGGAGATGGGAGGCCATCACAGGTTGTGGCCCTCTGTGTGCTCAAGGGGGGCTATAAGTT	74517
WT	482	Thymus	CD4	AGATGTCATGAAGGAGATGGGAGGCCATCACAATTGTGGCCCTCTGTGTGCTCAAGGGGGGCTATAAGTT	71725
WT	482	Thymus	CD4	AGATGTCATGAAGGAGATGGGAGGCCATCACCCTTGTGGCCCTCTGTGTGCTCAAGGGGGGCTATAAGTT	67790
WT	569	Thymus	CD4	AGATGTCATGAAGGAGATGGGAGGCCATCACATTGTGGCCCTCTGTGTGCTCAAGGGGGGCTATAAGTT	59645
WT	271	Thymus	CD4	AGATGTCATGAAGGAGATGGGAGGCCATCACAGGTTGTGGCCCTCTGTGTGCTCAAGGGGGGCTATAAGTT	51688
WT	568	Thymus	CD4	AGATGTCATGAAGGAGATGGGAGGCCATCACATTGTGGCCCTCTGTGTGCTCAAGGGGGGCTATAAGTT	49533
WT	371	Thymus	CD4	AGATGTCATGAAGGAGATGGGAGGCCATCACAGGTTGTGGCCCTCTGTGTGCTCAAGGGGGGCTATAAGTT	48491
WT	371	Thymus	CD4	AGATGTCATGAAGGAGATGGGAGGCCATCACCCTTGTGGCCCTCTGTGTGCTCAAGGGGGGCTATAAGTT	47567
WT	401	Thymus	CD4	AGATGTCATGAAGGAGATGGGAGGCCATCACAGGTTGTGGCCCTCTGTGTGCTCAAGGGGGGCTATAAGTT	46379
WT	401	Thymus	CD4	AGATGTCATGAAGGAGATGGGAGGCCATCACCCTTGTGGCCCTCTGTGTGCTCAAGGGGGGCTATAAGTT	46295
WT	612	Thymus	CD4	AGATGTCATGAAGGAGATGGGAGGCCATCACATTGTGGCCCTCTGTGTGCTCAAGGGGGGCTATAAGTT	46165
WT	271	Thymus	CD4	AGATGTCATGAAGGAGATGGGAGGCCATCACCCTTGTGGCCCTCTGTGTGCTCAAGGGGGGCTATAAGTT	46118
WT	365	Thymus	CD4	AGATGTCATGAAGGAGATGGGAGGCCATCACAGGTTGTGGCCCTCTGTGTGCTCAAGGGGGGCTATAAGTT	44113
WT	365	Thymus	CD4	AGATGTCATGAAGGAGATGGGAGGCCATCACCCTTGTGGCCCTCTGTGTGCTCAAGGGGGGCTATAAGTT	43635
WT	482	Thymus	CD4	AGATGTCATGAAGGAGATGGGAGGCCATCACACCTTGTGGCCCTCTGTGTGCTCAAGGGGGGCTATAAGTT	43246
WT	271	Thymus	CD4	AGATGTCATGAAGGAGATGGGAGGCCATCACAATTGTGGCCCTCTGTGTGCTCAAGGGGGGCTATAAGTT	38539
WT	371	Thymus	CD4	AGATGTCATGAAGGAGATGGGAGGCCATCACAATTGTGGCCCTCTGTGTGCTCAAGGGGGGCTATAAGTT	35784
WT	271	Thymus	CD4	AGATGTCATGAAGGAGATGGGAGGCCATCACACCTTGTGGCCCTCTGTGTGCTCAAGGGGGGCTATAAGTT	29927
WT	371	Thymus	CD4	AGATGTCATGAAGGAGATGGGAGGCCATCACACCTTGTGGCCCTCTGTGTGCTCAAGGGGGGCTATAAGTT	29108
WT	482	Thymus	CD4	AGATGTCATGAAGGAGATGGGAGGCCATCACAGTTGTGGCCCTCTGTGTGCTCAAGGGGGGCTATAAGTT	28498
WT	569	Thymus	CD4	AGATGTCATGAAGGAGATGGGAGGCCATCACAGGTTGTGGCCCTCTGTGTGCTCAAGGGGGGCTATAAGTT	27440
WT	558	Thymus	CD4	AGATGTCATGAAGGAGATGGGAGGCCATCACATTGTGGCCCTCTGTGTGCTCAAGGGGGGCTATAAGTT	27346
WT	482	Thymus	CD4	AGATGTCATGAAGGAGATGGGAGGCCATCACAGGGTTGTGGCCCTCTGTGTGCTCAAGGGGGGCTATAAGTT	26641
WT	401	Thymus	CD4	AGATGTCATGAAGGAGATGGGAGGCCATCACACCTTGTGGCCCTCTGTGTGCTCAAGGGGGGCTATAAGTT	25142
WT	568	Thymus	CD4	AGATGTCATGAAGGAGATGGGAGGCCATCACAGGTTGTGGCCCTCTGTGTGCTCAAGGGGGGCTATAAGTT	25052
WT	569	Thymus	CD4	AGATGTCATGAAGGAGATGGGAGGCCATCACCCTTGTGGCCCTCTGTGTGCTCAAGGGGGGCTATAAGTT	24633
WT	568	Thymus	CD4	AGATGTCATGAAGGAGATGGGAGGCCATCACCCTTGTGGCCCTCTGTGTGCTCAAGGGGGGCTATAAGTT	24081
WT	482	Thymus	CD4	AGATGTCATGAAGGAGATGGGAGGCCATCACCCCTTGTGGCCCTCTGTGTGCTCAAGGGGGGCTATAAGTT	23468
WT	365	Thymus	CD4	AGATGTCATGAAGGAGATGGGAGGCCATCACACCTTGTGGCCCTCTGTGTGCTCAAGGGGGGCTATAAGTT	22993
WT	401	Thymus	CD4	AGATGTCATGAAGGAGATGGGAGGCCATCACAATTGTGGCCCTCTGTGTGCTCAAGGGGGGCTATAAGTT	22690
WT	365	Thymus	CD4	AGATGTCATGAAGGAGATGGGAGGCCATCACATTGTGGCCCTCTGTGTGCTCAAGGGGGGCTATAAGTT	22648
WT	482	Thymus	CD4	AGATGTCATGAAGGAGATGGGAGGCCATCACAACCTTGTGGCCCTCTGTGTGCTCAAGGGGGGCTATAAGTT	21848
WT	523	Thymus	CD4	AGATGTCATGAAGGAGATGGGAGGCCATCACATTGTGGCCCTCTGTGTGCTCAAGGGGGGCTATAAGTT	21609
WT	482	Thymus	CD4	AGATGTCATGAAGGAGATGGGAGGCCATCACAAATTGTGGCCCTCTGTGTGCTCAAGGGGGGCTATAAGTT	21411
WT	365	Thymus	CD4	AGATGTCATGAAGGAGATGGGAGGCCATCACAATTGTGGCCCTCTGTGTGCTCAAGGGGGGCTATAAGTT	20257
WT	482	Thymus	CD4	AGATGTCATGAAGGAGATGGGAGGCCATCACCTTGTGGCCCTCTGTGTGCTCAAGGGGGGCTATAAGTT	20243
WT	482	Thymus	CD4	AGATGTCATGAAGGAGATGGGAGGCCATCACACTTGTGGCCCTCTGTGTGCTCAAGGGGGGCTATAAGTT	20203
WT	482	Thymus	CD4	AGATGTCATGAAGGAGATGGGAGGCCATCACATTTGTGGCCCTCTGTGTGCTCAAGGGGGGCTATAAGTT	19797
WT	401	Thymus	CD4	AGATGTCATGAAGGAGATGGGAGGCCATCACATTTGTGGCCCTCTGTGTGCTCAAGGGGGGCTATAAGTT	18871
WT	482	Thymus	CD4	AGATGTCATGAAGGAGATGGGAGGCCATCACACCCTTGTGGCCCTCTGTGTGCTCAAGGGGGGCTATAAGTT	18677
WT	371	Thymus	CD4	AGATGTCATGAAGGAGATGGGAGGCCATCACAGGGTTGTGGCCCTCTGTGTGCTCAAGGGGGGCTATAAGTT	18138
WT	612	Thymus	CD4	AGATGTCATGAAGGAGATGGGAGGCCATCACAGGTTGTGGCCCTCTGTGTGCTCAAGGGGGGCTATAAGTT	18102
WT	569	Thymus	CD4	AGATGTCATGAAGGAGATGGGAGGCCATCACAATTGTGGCCCTCTGTGTGCTCAAGGGGGGCTATAAGTT	17812
WT	401	Thymus	CD4	AGATGTCATGAAGGAGATGGGAGGCCATCACAGGGTTGTGGCCCTCTGTGTGCTCAAGGGGGGCTATAAGTT	17309
WT	271	Thymus	CD4	AGATGTCATGAAGGAGATGGGAGGCCATCACCCCTTGTGGCCCTCTGTGTGCTCAAGGGGGGCTATAAGTT	16988
WT	271	Thymus	CD4	AGATGTCATGAAGGAGATGGGAGGCCATCACAGTTGTGGCCCTCTGTGTGCTCAAGGGGGGCTATAAGTT	16692
WT	271	Thymus	CD4	AGATGTCATGAAGGAGATGGGAGGCCATCACAGGGTTGTGGCCCTCTGTGTGCTCAAGGGGGGCTATAAGTT	16645
WT	518	Thymus	CD4	AGATGTCATGAAGGAGATGGGAGGCCATCACATTGTGGCCCTCTGTGTGCTCAAGGGGGGCTATAAGTT	16576
WT	401	Thymus	CD4	AGATGTCATGAAGGAGATGGGAGGCCATCACCCCTTGTGGCCCTCTGTGTGCTCAAGGGGGGCTATAAGTT	16522
WT	371	Thymus	CD4	AGATGTCATGAAGGAGATGGGAGGCCATCACCCCTTGTGGCCCTCTGTGTGCTCAAGGGGGGCTATAAGTT	16437
WT	612	Thymus	CD4	AGATGTCATGAAGGAGATGGGAGGCCATCACCCTTGTGGCCCTCTGTGTGCTCAAGGGGGGCTATAAGTT	16410
WT	365	Thymus	CD4	AGATGTCATGAAGGAGATGGGAGGCCATCACAGGGTTGTGGCCCTCTGTGTGCTCAAGGGGGGCTATAAGTT	16129
WT	365	Thymus	CD4	AGATGTCATGAAGGAGATGGGAGGCCATCACCCCTTGTGGCCCTCTGTGTGCTCAAGGGGGGCTATAAGTT	15993
WT	371	Thymus	CD4	AGATGTCATGAAGGAGATGGGAGGCCATCACAGTTGTGGCCCTCTGTGTGCTCAAGGGGGGCTATAAGTT	15864
WT	482	Thymus	CD4	AGATGTCATGAAGGAGATGGGAGGCCATCACAAGTTGTGGCCCTCTGTGTGCTCAAGGGGGGCTATAAGTT	15510
WT	568	Thymus	CD4	AGATGTCATGAAGGAGATGGGAGGCCATCACAATTGTGGCCCTCTGTGTGCTCAAGGGGGGCTATAAGTT	15465
WT	482	Thymus	CD4	AGATGTCATGAAGGAGATGGGAGGCCATCACAACTTGTGGCCCTCTGTGTGCTCAAGGGGGGCTATAAGTT	15385
WT	271	Thymus	CD4	AGATGTCATGAAGGAGATGGGAGGCCATCACAACCTTGTGGCCCTCTGTGTGCTCAAGGGGGGCTATAAGTT	14995
WT	569	Thymus	CD4	AGATGTCATGAAGGAGATGGGAGGCCATCACACCTTGTGGCCCTCTGTGTGCTCAAGGGGGGCTATAAGTT	14879
WT	371	Thymus	CD4	AGATGTCATGAAGGAGATGGGAGGCCATCACAACCTTGTGGCCCTCTGTGTGCTCAAGGGGGGCTATAAGTT	14795
WT	568	Thymus	CD4	AGATGTCATGAAGGAGATGGGAGGCCATCACACCTTGTGGCCCTCTGTGTGCTCAAGGGGGGCTATAAGTT	14681
WT	271	Thymus	CD4	AGATGTCATGAAGGAGATGGGAGGCCATCACCTTGTGGCCCTCTGTGTGCTCAAGGGGGGCTATAAGTT	13898
WT	401	Thymus	CD4	AGATGTCATGAAGGAGATGGGAGGCCATCACAACCTTGTGGCCCTCTGTGTGCTCAAGGGGGGCTATAAGTT	13862
WT	482	Thymus	CD4	AGATGTCATGAAGGAGATGGGAGGCCATCACAGCTTGTGGCCCTCTGTGTGCTCAAGGGGGGCTATAAGTT	13839
WT	482	Thymus	CD4	AGATGTCATGAAGGAGATGGGAGGCCATCACATCTTGTGGCCCTCTGTGTGCTCAAGGGGGGCTATAAGTT	13836
WT	401	Thymus	CD4	AGATGTCATGAAGGAGATGGGAGGCCATCACCTTGTGGCCCTCTGTGTGCTCAAGGGGGGCTATAAGTT	13583
WT	365	Thymus	CD4	AGATGTCATGAAGGAGATGGGAGGCCATCACAACCTTGTGGCCCTCTGTGTGCTCAAGGGGGGCTATAAGTT	13392
WT	271	Thymus	CD4	AGATGTCATGAAGGAGATGGGAGGCCATCACAAATTGTGGCCCTCTGTGTGCTCAAGGGGGGCTATAAGTT	13280
WT	371	Thymus	CD4	AGATGTCATGAAGGAGATGGGAGGCCATCACACCCTTGTGGCCCTCTGTGTGCTCAAGGGGGGCTATAAGTT	13181
WT	482	Thymus	CD4	AGATGTCATGAAGGAGATGGGAGGCCATCACGGTTGTGGCCCTCTGTGTGCTCAAGGGGGGCTATAAGTT	12901
WT	482	Thymus	CD4	AGATGTCATGAAGGAGATGGGAGGCCATCACATTTTGTGGCCCTCTGTGTGCTCAAGGGGGGCTATAAGTT	12682
WT	271	Thymus	CD4	AGATGTCATGAAGGAGATGGGAGGCCATCACACCCTTGTGGCCCTCTGTGTGCTCAAGGGGGGCTATAAGTT	12671
WT	371	Thymus	CD4	AGATGTCATGAAGGAGATGGGAGGCCATCACCTTGTGGCCCTCTGTGTGCTCAAGGGGGGCTATAAGTT	12486
WT	371	Thymus	CD4	AGATGTCATGAAGGAGATGGGAGGCCATCACAAATTGTGGCCCTCTGTGTGCTCAAGGGGGGCTATAAGTT	12177
WT	365	Thymus	CD4	AGATGTCATGAAGGAGATGGGAGGCCATCACCTTGTGGCCCTCTGTGTGCTCAAGGGGGGCTATAAGTT	12146
WT	271	Thymus	CD4	AGATGTCATGAAGGAGATGGGAGGCCATCACACTTGTGGCCCTCTGTGTGCTCAAGGGGGGCTATAAGTT	11959
WT	612	Thymus	CD4	AGATGTCATGAAGGAGATGGGAGGCCATCACAATTGTGGCCCTCTGTGTGCTCAAGGGGGGCTATAAGTT	11685
WT	558	Thymus	CD4	AGATGTCATGAAGGAGATGGGAGGCCATCACAGGTTGTGGCCCTCTGTGTGCTCAAGGGGGGCTATAAGTT	11480
WT	401	Thymus	CD4	AGATGTCATGAAGGAGATGGGAGGCCATCACACCCTTGTGGCCCTCTGTGTGCTCAAGGGGGGCTATAAGTT	11306
WT	401	Thymus	CD4	AGATGTCATGAAGGAGATGGGAGGCCATCACAAATTGTGGCCCTCTGTGTGCTCAAGGGGGGCTATAAGTT	11290
WT	482	Thymus	CD4	AGATGTCATGAAGGAGATGGGAGGCCATCACACCTCTTGTGGCCCTCTGTGTGCTCAAGGGGGGCTATAAGTT	11234
WT	558	Thymus	CD4	AGATGTCATGAAGGAGATGGGAGGCCATCACCCTTGTGGCCCTCTGTGTGCTCAAGGGGGGCTATAAGTT	11211
WT	271	Thymus	CD4	AGATGTCATGAAGGAGATGGGAGGCCATCACATTTGTGGCCCTCTGTGTGCTCAAGGGGGGCTATAAGTT	11011
WT	365	Thymus	CD4	AGATGTCATGAAGGAGATGGGAGGCCATCACAAATTGTGGCCCTCTGTGTGCTCAAGGGGGGCTATAAGTT	10838
WT	365	Thymus	CD4	AGATGTCATGAAGGAGATGGGAGGCCATCACACCCTTGTGGCCCTCTGTGTGCTCAAGGGGGGCTATAAGTT	10792
WT	371	Thymus	CD4	AGATGTCATGAAGGAGATGGGAGGCCATCACACTTGTGGCCCTCTGTGTGCTCAAGGGGGGCTATAAGTT	10720
WT	401	Thymus	CD4	AGATGTCATGAAGGAGATGGGAGGCCATCACAGTTGTGGCCCTCTGTGTGCTCAAGGGGGGCTATAAGTT	10589
WT	482	Thymus	CD4	AGATGTCATGAAGGAGATGGGAGGCCATCACAGATTGTGGCCCTCTGTGTGCTCAAGGGGGGCTATAAGTT	10531
WT	482	Thymus	CD4	AGATGTCATGAAGGAGATGGGAGGCCATCACACTTTGTGGCCCTCTGTGTGCTCAAGGGGGGCTATAAGTT	10410
WT	482	Thymus	CD4	AGATGTCATGAAGGAGATGGGAGGCCATCACCCCCTTGTGGCCCTCTGTGTGCTCAAGGGGGGCTATAAGTT	10316
WT	482	Thymus	CD4	AGATGTCATGAAGGAGATGGGAGGCCATCACAATTTGTGGCCCTCTGTGTGCTCAAGGGGGGCTATAAGTT	10182
WT	371	Thymus	CD4	AGATGTCATGAAGGAGATGGGAGGCCATCACATTTGTGGCCCTCTGTGTGCTCAAGGGGGGCTATAAGTT	10180
WT	482	Thymus	CD4	AGATGTCATGAAGGAGATGGGAGGCCATCACTTTGTGGCCCTCTGTGTGCTCAAGGGGGGCTATAAGTT	10055
WT	271	Thymus	CD4	AGATGTCATGAAGGAGATGGGAGGCCATCACAAGTTGTGGCCCTCTGTGTGCTCAAGGGGGGCTATAAGTT	10014
WT	612	Thymus	CD4	AGATGTCATGAAGGAGATGGGAGGCCATCACACCTTGTGGCCCTCTGTGTGCTCAAGGGGGGCTATAAGTT	10008
WT	569	Thymus	CD4	AGATGTCATGAAGGAGATGGGAGGCCATCACAGGGTTGTGGCCCTCTGTGTGCTCAAGGGGGGCTATAAGTT	9997
WT	271	Thymus	CD4	AGATGTCATGAAGGAGATGGGAGGCCATCACAGCTTGTGGCCCTCTGTGTGCTCAAGGGGGGCTATAAGTT	9961
WT	371	Thymus	CD4	AGATGTCATGAAGGAGATGGGAGGCCATCACAACTTGTGGCCCTCTGTGTGCTCAAGGGGGGCTATAAGTT	9919
WT	482	Thymus	CD4	AGATGTCATGAAGGAGATGGGAGGCCATCACAGTTTGTGGCCCTCTGTGTGCTCAAGGGGGGCTATAAGTT	9916
WT	482	Thymus	CD4	AGATGTCATGAAGGAGATGGGAGGCCATCACACCCCTTGTGGCCCTCTGTGTGCTCAAGGGGGGCTATAAGTT	9740
WT	482	Thymus	CD4	AGATGTCATGAAGGAGATGGGAGGCCATCCCCTTGTGGCCCTCTGTGTGCTCAAGGGGGGCTATAAGTT	9586
WT	523	Thymus	CD4	AGATGTCATGAAGGAGATGGGAGGCCATCACAGGTTGTGGCCCTCTGTGTGCTCAAGGGGGGCTATAAGTT	9545
WT	482	Thymus	CD4	AGATGTCATGAAGGAGATGGGAGGCCATCACAGCCTTGTGGCCCTCTGTGTGCTCAAGGGGGGCTATAAGTT	9539
WT	371	Thymus	CD4	AGATGTCATGAAGGAGATGGGAGGCCATCACAGCTTGTGGCCCTCTGTGTGCTCAAGGGGGGCTATAAGTT	9492
WT	271	Thymus	CD4	AGATGTCATGAAGGAGATGGGAGGCCATCACAACTTGTGGCCCTCTGTGTGCTCAAGGGGGGCTATAAGTT	9472
WT	271	Thymus	CD4	AGATGTCATGAAGGAGATGGGAGGCCATCACATCTTGTGGCCCTCTGTGTGCTCAAGGGGGGCTATAAGTT	9451
WT	569	Thymus	CD4	AGATGTCATGAAGGAGATGGGAGGCCATCACCCCTTGTGGCCCTCTGTGTGCTCAAGGGGGGCTATAAGTT	9255
WT	482	Thymus	CD4	AGATGTCATGAAGGAGATGGGAGGCCATCATTGTGGCCCTCTGTGTGCTCAAGGGGGGCTATAAGTT	9198
WT	371	Thymus	CD4	AGATGTCATGAAGGAGATGGGAGGCCATCACAAGTTGTGGCCCTCTGTGTGCTCAAGGGGGGCTATAAGTT	9130
WT	568	Thymus	CD4	AGATGTCATGAAGGAGATGGGAGGCCATCACCCCTTGTGGCCCTCTGTGTGCTCAAGGGGGGCTATAAGTT	9107
WT	568	Thymus	CD4	AGATGTCATGAAGGAGATGGGAGGCCATCACAGGGTTGTGGCCCTCTGTGTGCTCAAGGGGGGCTATAAGTT	9095
WT	518	Thymus	CD4	AGATGTCATGAAGGAGATGGGAGGCCATCACAGGTTGTGGCCCTCTGTGTGCTCAAGGGGGGCTATAAGTT	8991
WT	401	Thymus	CD4	AGATGTCATGAAGGAGATGGGAGGCCATCACAGCTTGTGGCCCTCTGTGTGCTCAAGGGGGGCTATAAGTT	8735
WT	271	Thymus	CD4	AGATGTCATGAAGGAGATGGGAGGCCATCACATTTTGTGGCCCTCTGTGTGCTCAAGGGGGGCTATAAGTT	8560
WT	365	Thymus	CD4	AGATGTCATGAAGGAGATGGGAGGCCATCACAGTTGTGGCCCTCTGTGTGCTCAAGGGGGGCTATAAGTT	8450
WT	401	Thymus	CD4	AGATGTCATGAAGGAGATGGGAGGCCATCACAACTTGTGGCCCTCTGTGTGCTCAAGGGGGGCTATAAGTT	8448
WT	371	Thymus	CD4	AGATGTCATGAAGGAGATGGGAGGCCATCACACCTCTTGTGGCCCTCTGTGTGCTCAAGGGGGGCTATAAGTT	8433
WT	517	Thymus	CD4	AGATGTCATGAAGGAGATGGGAGGCCATCACATTGTGGCCCTCTGTGTGCTCAAGGGGGGCTATAAGTT	8428
WT	371	Thymus	CD4	AGATGTCATGAAGGAGATGGGAGGCCATCACATCTTGTGGCCCTCTGTGTGCTCAAGGGGGGCTATAAGTT	8385
WT	271	Thymus	CD4	AGATGTCATGAAGGAGATGGGAGGCCATCACGGTTGTGGCCCTCTGTGTGCTCAAGGGGGGCTATAAGTT	8328
WT	518	Thymus	CD4	AGATGTCATGAAGGAGATGGGAGGCCATCACCCTTGTGGCCCTCTGTGTGCTCAAGGGGGGCTATAAGTT	8302
WT	523	Thymus	CD4	AGATGTCATGAAGGAGATGGGAGGCCATCACCCTTGTGGCCCTCTGTGTGCTCAAGGGGGGCTATAAGTT	8263
WT	401	Thymus	CD4	AGATGTCATGAAGGAGATGGGAGGCCATCACAAGTTGTGGCCCTCTGTGTGCTCAAGGGGGGCTATAAGTT	8168
WT	401	Thymus	CD4	AGATGTCATGAAGGAGATGGGAGGCCATCACATTTTGTGGCCCTCTGTGTGCTCAAGGGGGGCTATAAGTT	8158
WT	371	Thymus	CD4	AGATGTCATGAAGGAGATGGGAGGCCATCACATTTTGTGGCCCTCTGTGTGCTCAAGGGGGGCTATAAGTT	8144
WT	371	Thymus	CD4	AGATGTCATGAAGGAGATGGGAGGCCATCACACCCCTTGTGGCCCTCTGTGTGCTCAAGGGGGGCTATAAGTT	8120
WT	365	Thymus	CD4	AGATGTCATGAAGGAGATGGGAGGCCATCACCCCCTTGTGGCCCTCTGTGTGCTCAAGGGGGGCTATAAGTT	8048
WT	569	Thymus	CD4	AGATGTCATGAAGGAGATGGGAGGCCATCACAACCTTGTGGCCCTCTGTGTGCTCAAGGGGGGCTATAAGTT	7963
WT	371	Thymus	CD4	AGATGTCATGAAGGAGATGGGAGGCCATCACCCCCTTGTGGCCCTCTGTGTGCTCAAGGGGGGCTATAAGTT	7932
WT	401	Thymus	CD4	AGATGTCATGAAGGAGATGGGAGGCCATCACCCCCTTGTGGCCCTCTGTGTGCTCAAGGGGGGCTATAAGTT	7917
WT	371	Thymus	CD4	AGATGTCATGAAGGAGATGGGAGGCCATCACGGTTGTGGCCCTCTGTGTGCTCAAGGGGGGCTATAAGTT	7862
WT	568	Thymus	CD4	AGATGTCATGAAGGAGATGGGAGGCCATCACAACCTTGTGGCCCTCTGTGTGCTCAAGGGGGGCTATAAGTT	7845
WT	401	Thymus	CD4	AGATGTCATGAAGGAGATGGGAGGCCATCACGGTTGTGGCCCTCTGTGTGCTCAAGGGGGGCTATAAGTT	7805
WT	401	Thymus	CD4	AGATGTCATGAAGGAGATGGGAGGCCATCACACCTCTTGTGGCCCTCTGTGTGCTCAAGGGGGGCTATAAGTT	7743
WT	365	Thymus	CD4	AGATGTCATGAAGGAGATGGGAGGCCATCCCCTTGTGGCCCTCTGTGTGCTCAAGGGGGGCTATAAGTT	7720
WT	482	Thymus	CD4	AGATGTCATGAAGGAGATGGGAGGCCATCACAGAGTTGTGGCCCTCTGTGTGCTCAAGGGGGGCTATAAGTT	7716
WT	569	Thymus	CD4	AGATGTCATGAAGGAGATGGGAGGCCATCACCTTGTGGCCCTCTGTGTGCTCAAGGGGGGCTATAAGTT	7585
WT	365	Thymus	CD4	AGATGTCATGAAGGAGATGGGAGGCCATCACAGCTTGTGGCCCTCTGTGTGCTCAAGGGGGGCTATAAGTT	7575
WT	271	Thymus	CD4	AGATGTCATGAAGGAGATGGGAGGCCATCACACCTCTTGTGGCCCTCTGTGTGCTCAAGGGGGGCTATAAGTT	7547
WT	271	Thymus	CD4	AGATGTCATGAAGGAGATGGGAGGCCATCACCCCCTTGTGGCCCTCTGTGTGCTCAAGGGGGGCTATAAGTT	7481
WT	271	Thymus	CD4	AGATGTCATGAAGGAGATGGGAGGCCATCACTTTGTGGCCCTCTGTGTGCTCAAGGGGGGCTATAAGTT	7444
WT	365	Thymus	CD4	AGATGTCATGAAGGAGATGGGAGGCCATCACATTTTGTGGCCCTCTGTGTGCTCAAGGGGGGCTATAAGTT	7429
WT	365	Thymus	CD4	AGATGTCATGAAGGAGATGGGAGGCCATCACAACTTGTGGCCCTCTGTGTGCTCAAGGGGGGCTATAAGTT	7393
WT	568	Thymus	CD4	AGATGTCATGAAGGAGATGGGAGGCCATCACAGTTGTGGCCCTCTGTGTGCTCAAGGGGGGCTATAAGTT	7334
WT	365	Thymus	CD4	AGATGTCATGAAGGAGATGGGAGGCCATCACACCTCTTGTGGCCCTCTGTGTGCTCAAGGGGGGCTATAAGTT	7323
WT	569	Thymus	CD4	AGATGTCATGAAGGAGATGGGAGGCCATCACAGTTGTGGCCCTCTGTGTGCTCAAGGGGGGCTATAAGTT	7300
WT	371	Thymus	CD4	AGATGTCATGAAGGAGATGGGAGGCCATCCCCTTGTGGCCCTCTGTGTGCTCAAGGGGGGCTATAAGTT	7191
WT	401	Thymus	CD4	AGATGTCATGAAGGAGATGGGAGGCCATCACACTTGTGGCCCTCTGTGTGCTCAAGGGGGGCTATAAGTT	7185
WT	401	Thymus	CD4	AGATGTCATGAAGGAGATGGGAGGCCATCCCCTTGTGGCCCTCTGTGTGCTCAAGGGGGGCTATAAGTT	7153
WT	365	Thymus	CD4	AGATGTCATGAAGGAGATGGGAGGCCATCACAAGTTGTGGCCCTCTGTGTGCTCAAGGGGGGCTATAAGTT	7143
WT	401	Thymus	CD4	AGATGTCATGAAGGAGATGGGAGGCCATCACATCTTGTGGCCCTCTGTGTGCTCAAGGGGGGCTATAAGTT	7069
WT	482	Thymus	CD4	AGATGTCATGAAGGAGATGGGAGGCCATCACATATTGTGGCCCTCTGTGTGCTCAAGGGGGGCTATAAGTT	7040
WT	271	Thymus	CD4	AGATGTCATGAAGGAGATGGGAGGCCATCACACTTTGTGGCCCTCTGTGTGCTCAAGGGGGGCTATAAGTT	7009
WT	568	Thymus	CD4	AGATGTCATGAAGGAGATGGGAGGCCATCACCTTGTGGCCCTCTGTGTGCTCAAGGGGGGCTATAAGTT	6998
WT	365	Thymus	CD4	AGATGTCATGAAGGAGATGGGAGGCCATCACGGTTGTGGCCCTCTGTGTGCTCAAGGGGGGCTATAAGTT	6966
WT	271	Thymus	CD4	AGATGTCATGAAGGAGATGGGAGGCCATCACAGATTGTGGCCCTCTGTGTGCTCAAGGGGGGCTATAAGTT	6955
WT	569	Thymus	CD4	AGATGTCATGAAGGAGATGGGAGGCCATCACAAATTGTGGCCCTCTGTGTGCTCAAGGGGGGCTATAAGTT	6893
WT	271	Thymus	CD4	AGATGTCATGAAGGAGATGGGAGGCCATCCCCTTGTGGCCCTCTGTGTGCTCAAGGGGGGCTATAAGTT	6876
WT	271	Thymus	CD4	AGATGTCATGAAGGAGATGGGAGGCCATCACAATTTGTGGCCCTCTGTGTGCTCAAGGGGGGCTATAAGTT	6871
WT	569	Thymus	CD4	AGATGTCATGAAGGAGATGGGAGGCCATCACACCCTTGTGGCCCTCTGTGTGCTCAAGGGGGGCTATAAGTT	6828
WT	271	Thymus	CD4	AGATGTCATGAAGGAGATGGGAGGCCATCACACCCCTTGTGGCCCTCTGTGTGCTCAAGGGGGGCTATAAGTT	6780
WT	371	Thymus	CD4	AGATGTCATGAAGGAGATGGGAGGCCATCACTTTGTGGCCCTCTGTGTGCTCAAGGGGGGCTATAAGTT	6764
WT	401	Thymus	CD4	AGATGTCATGAAGGAGATGGGAGGCCATCACTTTGTGGCCCTCTGTGTGCTCAAGGGGGGCTATAAGTT	6722
WT	271	Thymus	CD4	AGATGTCATGAAGGAGATGGGAGGCCATCACAGTTTGTGGCCCTCTGTGTGCTCAAGGGGGGCTATAAGTT	6708
WT	371	Thymus	CD4	AGATGTCATGAAGGAGATGGGAGGCCATCACAATTTGTGGCCCTCTGTGTGCTCAAGGGGGGCTATAAGTT	6661
WT	371	Thymus	CD4	AGATGTCATGAAGGAGATGGGAGGCCATCACAGCCTTGTGGCCCTCTGTGTGCTCAAGGGGGGCTATAAGTT	6611
WT	401	Thymus	CD4	AGATGTCATGAAGGAGATGGGAGGCCATCACACCCCTTGTGGCCCTCTGTGTGCTCAAGGGGGGCTATAAGTT	6566
WT	371	Thymus	CD4	AGATGTCATGAAGGAGATGGGAGGCCATCACAGTTTGTGGCCCTCTGTGTGCTCAAGGGGGGCTATAAGTT	6548
WT	365	Thymus	CD4	AGATGTCATGAAGGAGATGGGAGGCCATCACATCTTGTGGCCCTCTGTGTGCTCAAGGGGGGCTATAAGTT	6507
WT	365	Thymus	CD4	AGATGTCATGAAGGAGATGGGAGGCCATCACACTTGTGGCCCTCTGTGTGCTCAAGGGGGGCTATAAGTT	6490
WT	568	Thymus	CD4	AGATGTCATGAAGGAGATGGGAGGCCATCACACCCTTGTGGCCCTCTGTGTGCTCAAGGGGGGCTATAAGTT	6419
WT	401	Thymus	CD4	AGATGTCATGAAGGAGATGGGAGGCCATCACAATTTGTGGCCCTCTGTGTGCTCAAGGGGGGCTATAAGTT	6395
WT	271	Thymus	CD4	AGATGTCATGAAGGAGATGGGAGGCCATCACAGCCTTGTGGCCCTCTGTGTGCTCAAGGGGGGCTATAAGTT	6376
WT	482	Thymus	CD4	AGATGTCATGAAGGAGATGGGAGGCCATCACAGGCTTGTGGCCCTCTGTGTGCTCAAGGGGGGCTATAAGTT	6368
WT	568	Thymus	CD4	AGATGTCATGAAGGAGATGGGAGGCCATCACAAATTGTGGCCCTCTGTGTGCTCAAGGGGGGCTATAAGTT	6368
WT	401	Thymus	CD4	AGATGTCATGAAGGAGATGGGAGGCCATCACAGCCTTGTGGCCCTCTGTGTGCTCAAGGGGGGCTATAAGTT	6346
WT	482	Thymus	CD4	AGATGTCATGAAGGAGATGGGAGGCCATCAGGTTGTGGCCCTCTGTGTGCTCAAGGGGGGCTATAAGTT	6346
WT	365	Thymus	CD4	AGATGTCATGAAGGAGATGGGAGGCCATCACATTTGTGGCCCTCTGTGTGCTCAAGGGGGGCTATAAGTT	6328
WT	612	Thymus	CD4	AGATGTCATGAAGGAGATGGGAGGCCATCACAGGGTTGTGGCCCTCTGTGTGCTCAAGGGGGGCTATAAGTT	6276
WT	371	Thymus	CD4	AGATGTCATGAAGGAGATGGGAGGCCATCACAGATTGTGGCCCTCTGTGTGCTCAAGGGGGGCTATAAGTT	6224
WT	365	Thymus	CD4	AGATGTCATGAAGGAGATGGGAGGCCATCACTTTGTGGCCCTCTGTGTGCTCAAGGGGGGCTATAAGTT	6210
WT	365	Thymus	CD4	AGATGTCATGAAGGAGATGGGAGGCCATCACACCCCTTGTGGCCCTCTGTGTGCTCAAGGGGGGCTATAAGTT	6165
WT	612	Thymus	CD4	AGATGTCATGAAGGAGATGGGAGGCCATCACCCCTTGTGGCCCTCTGTGTGCTCAAGGGGGGCTATAAGTT	6160
WT	371	Thymus	CD4	AGATGTCATGAAGGAGATGGGAGGCCATCACACTTTGTGGCCCTCTGTGTGCTCAAGGGGGGCTATAAGTT	6133
WT	558	Thymus	CD4	AGATGTCATGAAGGAGATGGGAGGCCATCACACCTTGTGGCCCTCTGTGTGCTCAAGGGGGGCTATAAGTT	6107
WT	365	Thymus	CD4	AGATGTCATGAAGGAGATGGGAGGCCATCACACTTTGTGGCCCTCTGTGTGCTCAAGGGGGGCTATAAGTT	6103
WT	401	Thymus	CD4	AGATGTCATGAAGGAGATGGGAGGCCATCACAGTTTGTGGCCCTCTGTGTGCTCAAGGGGGGCTATAAGTT	5969
WT	482	Thymus	CD4	AGATGTCATGAAGGAGATGGGAGGCCATCACGGGTTGTGGCCCTCTGTGTGCTCAAGGGGGGCTATAAGTT	5853
WT	365	Thymus	CD4	AGATGTCATGAAGGAGATGGGAGGCCATCACAATTTGTGGCCCTCTGTGTGCTCAAGGGGGGCTATAAGTT	5676
WT	371	Thymus	CD4	AGATGTCATGAAGGAGATGGGAGGCCATCACAGAGTTGTGGCCCTCTGTGTGCTCAAGGGGGGCTATAAGTT	5674
WT	482	Thymus	CD4	AGATGTCATGAAGGAGATGGGAGGCCATCCCTTGTGGCCCTCTGTGTGCTCAAGGGGGGCTATAAGTT	5660
WT	365	Thymus	CD4	AGATGTCATGAAGGAGATGGGAGGCCATCACAGCCTTGTGGCCCTCTGTGTGCTCAAGGGGGGCTATAAGTT	5647
WT	401	Thymus	CD4	AGATGTCATGAAGGAGATGGGAGGCCATCACACTTTGTGGCCCTCTGTGTGCTCAAGGGGGGCTATAAGTT	5646
WT	518	Thymus	CD4	AGATGTCATGAAGGAGATGGGAGGCCATCACAATTGTGGCCCTCTGTGTGCTCAAGGGGGGCTATAAGTT	5643
WT	482	Thymus	CD4	AGATGTCATGAAGGAGATGGGAGGCCATCACAAGCTTGTGGCCCTCTGTGTGCTCAAGGGGGGCTATAAGTT	5639
WT	401	Thymus	CD4	AGATGTCATGAAGGAGATGGGAGGCCATCACAGATTGTGGCCCTCTGTGTGCTCAAGGGGGGCTATAAGTT	5593
WT	482	Thymus	CD4	AGATGTCATGAAGGAGATGGGAGGCCATCACAAGGTTGTGGCCCTCTGTGTGCTCAAGGGGGGCTATAAGTT	5579
WT	482	Thymus	CD4	AGATGTCATGAAGGAGATGGGAGGCCATCAACCTTGTGGCCCTCTGTGTGCTCAAGGGGGGCTATAAGTT	5570
WT	365	Thymus	CD4	AGATGTCATGAAGGAGATGGGAGGCCATCACAGTTTGTGGCCCTCTGTGTGCTCAAGGGGGGCTATAAGTT	5545
WT	482	Thymus	CD4	AGATGTCATGAAGGAGATGGGAGGCCATCACACATTGTGGCCCTCTGTGTGCTCAAGGGGGGCTATAAGTT	5535
WT	271	Thymus	CD4	AGATGTCATGAAGGAGATGGGAGGCCATCACAGAGTTGTGGCCCTCTGTGTGCTCAAGGGGGGCTATAAGTT	5530
WT	482	Thymus	CD4	AGATGTCATGAAGGAGATGGGAGGCCATCACAGGGGTTGTGGCCCTCTGTGTGCTCAAGGGGGGCTATAAGTT	5526
WT	482	Thymus	CD4	AGATGTCATGAAGGAGATGGGAGGCCATCACTTTTGTGGCCCTCTGTGTGCTCAAGGGGGGCTATAAGTT	5500
WT	558	Thymus	CD4	AGATGTCATGAAGGAGATGGGAGGCCATCACAATTGTGGCCCTCTGTGTGCTCAAGGGGGGCTATAAGTT	5484
WT	523	Thymus	CD4	AGATGTCATGAAGGAGATGGGAGGCCATCACAATTGTGGCCCTCTGTGTGCTCAAGGGGGGCTATAAGTT	5481
WT	569	Thymus	CD4	AGATGTCATGAAGGAGATGGGAGGCCATCACCCCCTTGTGGCCCTCTGTGTGCTCAAGGGGGGCTATAAGTT	5411
WT	365	Thymus	CD4	AGATGTCATGAAGGAGATGGGAGGCCATCACAGATTGTGGCCCTCTGTGTGCTCAAGGGGGGCTATAAGTT	5249
WT	612	Thymus	CD4	AGATGTCATGAAGGAGATGGGAGGCCATCACAACCTTGTGGCCCTCTGTGTGCTCAAGGGGGGCTATAAGTT	5220
WT	568	Thymus	CD4	AGATGTCATGAAGGAGATGGGAGGCCATCACACTTGTGGCCCTCTGTGTGCTCAAGGGGGGCTATAAGTT	5219
WT	569	Thymus	CD4	AGATGTCATGAAGGAGATGGGAGGCCATCACACTTGTGGCCCTCTGTGTGCTCAAGGGGGGCTATAAGTT	5218
WT	523	Thymus	CD4	AGATGTCATGAAGGAGATGGGAGGCCATCACACCTTGTGGCCCTCTGTGTGCTCAAGGGGGGCTATAAGTT	5182
WT	612	Thymus	CD4	AGATGTCATGAAGGAGATGGGAGGCCATCACCTTGTGGCCCTCTGTGTGCTCAAGGGGGGCTATAAGTT	5090
WT	518	Thymus	CD4	AGATGTCATGAAGGAGATGGGAGGCCATCACACCTTGTGGCCCTCTGTGTGCTCAAGGGGGGCTATAAGTT	5089
WT	482	Thymus	CD4	AGATGTCATGAAGGAGATGGGAGGCCATCACAACCCTTGTGGCCCTCTGTGTGCTCAAGGGGGGCTATAAGTT	5087
WT	401	Thymus	CD4	AGATGTCATGAAGGAGATGGGAGGCCATCACAGAGTTGTGGCCCTCTGTGTGCTCAAGGGGGGCTATAAGTT	5046
WT	482	Thymus	CD4	AGATGTCATGAAGGAGATGGGAGGCCATCACAAAATTGTGGCCCTCTGTGTGCTCAAGGGGGGCTATAAGTT	5037
WT	568	Thymus	CD4	AGATGTCATGAAGGAGATGGGAGGCCATCACAACTTGTGGCCCTCTGTGTGCTCAAGGGGGGCTATAAGTT	5024
WT	612	Thymus	CD4	AGATGTCATGAAGGAGATGGGAGGCCATCACAGTTGTGGCCCTCTGTGTGCTCAAGGGGGGCTATAAGTT	5002
WT	569	Thymus	CD4	AGATGTCATGAAGGAGATGGGAGGCCATCACAGCTTGTGGCCCTCTGTGTGCTCAAGGGGGGCTATAAGTT	4999
WT	482	Thymus	CD4	AGATGTCATGAAGGAGATGGGAGGCCATCACAGCCCTTGTGGCCCTCTGTGTGCTCAAGGGGGGCTATAAGTT	4953
WT	569	Thymus	CD4	AGATGTCATGAAGGAGATGGGAGGCCATCACATTTTGTGGCCCTCTGTGTGCTCAAGGGGGGCTATAAGTT	4941
WT	271	Thymus	CD4	AGATGTCATGAAGGAGATGGGAGGCCATCACATATTGTGGCCCTCTGTGTGCTCAAGGGGGGCTATAAGTT	4897
WT	482	Thymus	CD4	AGATGTCATGAAGGAGATGGGAGGCCATCAGGGTTGTGGCCCTCTGTGTGCTCAAGGGGGGCTATAAGTT	4846
WT	569	Thymus	CD4	AGATGTCATGAAGGAGATGGGAGGCCATCACAACTTGTGGCCCTCTGTGTGCTCAAGGGGGGCTATAAGTT	4841
WT	569	Thymus	CD4	AGATGTCATGAAGGAGATGGGAGGCCATCACATTTGTGGCCCTCTGTGTGCTCAAGGGGGGCTATAAGTT	4819
WT	517	Thymus	CD4	AGATGTCATGAAGGAGATGGGAGGCCATCACAGGTTGTGGCCCTCTGTGTGCTCAAGGGGGGCTATAAGTT	4810
WT	569	Thymus	CD4	AGATGTCATGAAGGAGATGGGAGGCCATCACAAGTTGTGGCCCTCTGTGTGCTCAAGGGGGGCTATAAGTT	4786
WT	568	Thymus	CD4	AGATGTCATGAAGGAGATGGGAGGCCATCACCCCCTTGTGGCCCTCTGTGTGCTCAAGGGGGGCTATAAGTT	4730
WT	482	Thymus	CD4	AGATGTCATGAAGGAGATGGGAGGCCATCACAGGTTTGTGGCCCTCTGTGTGCTCAAGGGGGGCTATAAGTT	4719
WT	568	Thymus	CD4	AGATGTCATGAAGGAGATGGGAGGCCATCACAGCTTGTGGCCCTCTGTGTGCTCAAGGGGGGCTATAAGTT	4654
WT	482	Thymus	CD4	AGATGTCATGAAGGAGATGGGAGGCCATCACATCCTTGTGGCCCTCTGTGTGCTCAAGGGGGGCTATAAGTT	4644
WT	568	Thymus	CD4	AGATGTCATGAAGGAGATGGGAGGCCATCACAAGTTGTGGCCCTCTGTGTGCTCAAGGGGGGCTATAAGTT	4627
WT	568	Thymus	CD4	AGATGTCATGAAGGAGATGGGAGGCCATCACATTTGTGGCCCTCTGTGTGCTCAAGGGGGGCTATAAGTT	4617
WT	465	Thymus	CD4	AGATGTCATGAAGGAGATGGGAGGCCATCACAGGTTGTGGCCCTCTGTGTGCTCAAGGGGGGCTATAAGTT	4613
WT	569	Thymus	CD4	AGATGTCATGAAGGAGATGGGAGGCCATCACGGTTGTGGCCCTCTGTGTGCTCAAGGGGGGCTATAAGTT	4595
WT	271	Thymus	CD4	AGATGTCATGAAGGAGATGGGAGGCCATCAGGTTGTGGCCCTCTGTGTGCTCAAGGGGGGCTATAAGTT	4587
WT	401	Thymus	CD4	AGATGTCATGAAGGAGATGGGAGGCCATCACGGGTTGTGGCCCTCTGTGTGCTCAAGGGGGGCTATAAGTT	4544
WT	401	Thymus	CD4	AGATGTCATGAAGGAGATGGGAGGCCATCCCTTGTGGCCCTCTGTGTGCTCAAGGGGGGCTATAAGTT	4540
WT	365	Thymus	CD4	AGATGTCATGAAGGAGATGGGAGGCCATCACAGAGTTGTGGCCCTCTGTGTGCTCAAGGGGGGCTATAAGTT	4526
WT	568	Thymus	CD4	AGATGTCATGAAGGAGATGGGAGGCCATCACATTTTGTGGCCCTCTGTGTGCTCAAGGGGGGCTATAAGTT	4522
WT	401	Thymus	CD4	AGATGTCATGAAGGAGATGGGAGGCCATCAACCTTGTGGCCCTCTGTGTGCTCAAGGGGGGCTATAAGTT	4505
WT	465	Thymus	CD4	AGATGTCATGAAGGAGATGGGAGGCCATCACCCTTGTGGCCCTCTGTGTGCTCAAGGGGGGCTATAAGTT	4497
WT	371	Thymus	CD4	AGATGTCATGAAGGAGATGGGAGGCCATCACATATTGTGGCCCTCTGTGTGCTCAAGGGGGGCTATAAGTT	4466
WT	568	Thymus	CD4	AGATGTCATGAAGGAGATGGGAGGCCATCACATCTTGTGGCCCTCTGTGTGCTCAAGGGGGGCTATAAGTT	4448
WT	612	Thymus	CD4	AGATGTCATGAAGGAGATGGGAGGCCATCACAAATTGTGGCCCTCTGTGTGCTCAAGGGGGGCTATAAGTT	4448
WT	569	Thymus	CD4	AGATGTCATGAAGGAGATGGGAGGCCATCACATCTTGTGGCCCTCTGTGTGCTCAAGGGGGGCTATAAGTT	4437
WT	365	Thymus	CD4	AGATGTCATGAAGGAGATGGGAGGCCATCACGGGTTGTGGCCCTCTGTGTGCTCAAGGGGGGCTATAAGTT	4374
WT	482	Thymus	CD4	AGATGTCATGAAGGAGATGGGAGGCCATCACAGGATTGTGGCCCTCTGTGTGCTCAAGGGGGGCTATAAGTT	4324
WT	371	Thymus	CD4	AGATGTCATGAAGGAGATGGGAGGCCATCAGGTTGTGGCCCTCTGTGTGCTCAAGGGGGGCTATAAGTT	4298
WT	517	Thymus	CD4	AGATGTCATGAAGGAGATGGGAGGCCATCACCCTTGTGGCCCTCTGTGTGCTCAAGGGGGGCTATAAGTT	4278
WT	482	Thymus	CD4	AGATGTCATGAAGGAGATGGGAGGCCATCACAAGATTGTGGCCCTCTGTGTGCTCAAGGGGGGCTATAAGTT	4276
WT	365	Thymus	CD4	AGATGTCATGAAGGAGATGGGAGGCCATCCCTTGTGGCCCTCTGTGTGCTCAAGGGGGGCTATAAGTT	4240
WT	371	Thymus	CD4	AGATGTCATGAAGGAGATGGGAGGCCATCACGGGTTGTGGCCCTCTGTGTGCTCAAGGGGGGCTATAAGTT	4234
WT	271	Thymus	CD4	AGATGTCATGAAGGAGATGGGAGGCCATCAACCTTGTGGCCCTCTGTGTGCTCAAGGGGGGCTATAAGTT	4188
WT	558	Thymus	CD4	AGATGTCATGAAGGAGATGGGAGGCCATCACAGGGTTGTGGCCCTCTGTGTGCTCAAGGGGGGCTATAAGTT	4169
WT	569	Thymus	CD4	AGATGTCATGAAGGAGATGGGAGGCCATCACAATTTGTGGCCCTCTGTGTGCTCAAGGGGGGCTATAAGTT	4163
WT	482	Thymus	CD4	AGATGTCATGAAGGAGATGGGAGGCCATCATTTTGTGGCCCTCTGTGTGCTCAAGGGGGGCTATAAGTT	4091
WT	401	Thymus	CD4	AGATGTCATGAAGGAGATGGGAGGCCATCAGGTTGTGGCCCTCTGTGTGCTCAAGGGGGGCTATAAGTT	4077
WT	612	Thymus	CD4	AGATGTCATGAAGGAGATGGGAGGCCATCACACCCTTGTGGCCCTCTGTGTGCTCAAGGGGGGCTATAAGTT	4072
WT	568	Thymus	CD4	AGATGTCATGAAGGAGATGGGAGGCCATCACGGTTGTGGCCCTCTGTGTGCTCAAGGGGGGCTATAAGTT	4058
WT	365	Thymus	CD4	AGATGTCATGAAGGAGATGGGAGGCCATCAACCTTGTGGCCCTCTGTGTGCTCAAGGGGGGCTATAAGTT	4043
WT	569	Thymus	CD4	AGATGTCATGAAGGAGATGGGAGGCCATCACTTTGTGGCCCTCTGTGTGCTCAAGGGGGGCTATAAGTT	4039
WT	271	Thymus	CD4	AGATGTCATGAAGGAGATGGGAGGCCATCCCTTGTGGCCCTCTGTGTGCTCAAGGGGGGCTATAAGTT	4031
WT	371	Thymus	CD4	AGATGTCATGAAGGAGATGGGAGGCCATCACAGGCTTGTGGCCCTCTGTGTGCTCAAGGGGGGCTATAAGTT	3999
WT	482	Thymus	CD4	AGATGTCATGAAGGAGATGGGAGGCCATCACAGGCCTTGTGGCCCTCTGTGTGCTCAAGGGGGGCTATAAGTT	3999
WT	371	Thymus	CD4	AGATGTCATGAAGGAGATGGGAGGCCATCCCTTGTGGCCCTCTGTGTGCTCAAGGGGGGCTATAAGTT	3983
WT	569	Thymus	CD4	AGATGTCATGAAGGAGATGGGAGGCCATCACACCCCTTGTGGCCCTCTGTGTGCTCAAGGGGGGCTATAAGTT	3972
WT	482	Thymus	CD4	AGATGTCATGAAGGAGATGGGAGGCCATCAGCCTTGTGGCCCTCTGTGTGCTCAAGGGGGGCTATAAGTT	3963
WT	569	Thymus	CD4	AGATGTCATGAAGGAGATGGGAGGCCATCACACCTCTTGTGGCCCTCTGTGTGCTCAAGGGGGGCTATAAGTT	3961
WT	401	Thymus	CD4	AGATGTCATGAAGGAGATGGGAGGCCATCACATATTGTGGCCCTCTGTGTGCTCAAGGGGGGCTATAAGTT	3931
WT	569	Thymus	CD4	AGATGTCATGAAGGAGATGGGAGGCCATCCCCTTGTGGCCCTCTGTGTGCTCAAGGGGGGCTATAAGTT	3922
WT	568	Thymus	CD4	AGATGTCATGAAGGAGATGGGAGGCCATCACACCTCTTGTGGCCCTCTGTGTGCTCAAGGGGGGCTATAAGTT	3914
WT	271	Thymus	CD4	AGATGTCATGAAGGAGATGGGAGGCCATCACAGGCTTGTGGCCCTCTGTGTGCTCAAGGGGGGCTATAAGTT	3905
WT	365	Thymus	CD4	AGATGTCATGAAGGAGATGGGAGGCCATCACATATTGTGGCCCTCTGTGTGCTCAAGGGGGGCTATAAGTT	3899
WT	612	Thymus	CD4	AGATGTCATGAAGGAGATGGGAGGCCATCACATTTGTGGCCCTCTGTGTGCTCAAGGGGGGCTATAAGTT	3895
WT	365	Thymus	CD4	AGATGTCATGAAGGAGATGGGAGGCCATCAGGTTGTGGCCCTCTGTGTGCTCAAGGGGGGCTATAAGTT	3872
WT	371	Thymus	CD4	AGATGTCATGAAGGAGATGGGAGGCCATCAACCTTGTGGCCCTCTGTGTGCTCAAGGGGGGCTATAAGTT	3854
WT	401	Thymus	CD4	AGATGTCATGAAGGAGATGGGAGGCCATCACAGGCTTGTGGCCCTCTGTGTGCTCAAGGGGGGCTATAAGTT	3846
WT	482	Thymus	CD4	AGATGTCATGAAGGAGATGGGAGGCCATCACAGGCTTTGTGGCCCTCTGTGTGCTCAAGGGGGGCTATAAGTT	3840
WT	401	Thymus	CD4	AGATGTCATGAAGGAGATGGGAGGCCATCACTTTTGTGGCCCTCTGTGTGCTCAAGGGGGGCTATAAGTT	3837
WT	371	Thymus	CD4	AGATGTCATGAAGGAGATGGGAGGCCATCACTTTTGTGGCCCTCTGTGTGCTCAAGGGGGGCTATAAGTT	3833
WT	365	Thymus	CD4	AGATGTCATGAAGGAGATGGGAGGCCATCACAGGCTTGTGGCCCTCTGTGTGCTCAAGGGGGGCTATAAGTT	3818
WT	371	Thymus	CD4	AGATGTCATGAAGGAGATGGGAGGCCATCACAACCCTTGTGGCCCTCTGTGTGCTCAAGGGGGGCTATAAGTT	3815
WT	558	Thymus	CD4	AGATGTCATGAAGGAGATGGGAGGCCATCACCCCTTGTGGCCCTCTGTGTGCTCAAGGGGGGCTATAAGTT	3810
WT	482	Thymus	CD4	AGATGTCATGAAGGAGATGGGAGGCCACCTTGTGGCCCTCTGTGTGCTCAAGGGGGGCTATAAGTT	3772
WT	401	Thymus	CD4	AGATGTCATGAAGGAGATGGGAGGCCATCACAGGGGTTGTGGCCCTCTGTGTGCTCAAGGGGGGCTATAAGTT	3760
WT	371	Thymus	CD4	AGATGTCATGAAGGAGATGGGAGGCCATCACAGGGGTTGTGGCCCTCTGTGTGCTCAAGGGGGGCTATAAGTT	3756
WT	271	Thymus	CD4	AGATGTCATGAAGGAGATGGGAGGCCATCACGGGTTGTGGCCCTCTGTGTGCTCAAGGGGGGCTATAAGTT	3720
WT	568	Thymus	CD4	AGATGTCATGAAGGAGATGGGAGGCCATCCCCTTGTGGCCCTCTGTGTGCTCAAGGGGGGCTATAAGTT	3720
WT	371	Thymus	CD4	AGATGTCATGAAGGAGATGGGAGGCCATAACCTTGTGGCCCTCTGTGTGCTCAAGGGGGGCTATAAGTT	3702
WT	568	Thymus	CD4	AGATGTCATGAAGGAGATGGGAGGCCATCACTTTGTGGCCCTCTGTGTGCTCAAGGGGGGCTATAAGTT	3692
WT	568	Thymus	CD4	AGATGTCATGAAGGAGATGGGAGGCCATCACACCCCTTGTGGCCCTCTGTGTGCTCAAGGGGGGCTATAAGTT	3650
WT	371	Thymus	CD4	AGATGTCATGAAGGAGATGGGAGGCCATCACAAGCTTGTGGCCCTCTGTGTGCTCAAGGGGGGCTATAAGTT	3632
WT	271	Thymus	CD4	AGATGTCATGAAGGAGATGGGAGGCCATCACACATTGTGGCCCTCTGTGTGCTCAAGGGGGGCTATAAGTT	3630
WT	271	Thymus	CD4	AGATGTCATGAAGGAGATGGGAGGCCATCATTGTGGCCCTCTGTGTGCTCAAGGGGGGCTATAAGTT	3566
WT	271	Thymus	CD4	AGATGTCATGAAGGAGATGGGAGGCCATCACAGGGGTTGTGGCCCTCTGTGTGCTCAAGGGGGGCTATAAGTT	3565
WT	371	Thymus	CD4	AGATGTCATGAAGGAGATGGGAGGCCATCATTGTGGCCCTCTGTGTGCTCAAGGGGGGCTATAAGTT	3565
WT	271	Thymus	CD4	AGATGTCATGAAGGAGATGGGAGGCCATCACAAGCTTGTGGCCCTCTGTGTGCTCAAGGGGGGCTATAAGTT	3537
WT	558	Thymus	CD4	AGATGTCATGAAGGAGATGGGAGGCCATCACCTTGTGGCCCTCTGTGTGCTCAAGGGGGGCTATAAGTT	3537
WT	568	Thymus	CD4	AGATGTCATGAAGGAGATGGGAGGCCATCACAATTTGTGGCCCTCTGTGTGCTCAAGGGGGGCTATAAGTT	3523
WT	568	Thymus	CD4	AGATGTCATGAAGGAGATGGGAGGCCATCACAGATTGTGGCCCTCTGTGTGCTCAAGGGGGGCTATAAGTT	3522
WT	401	Thymus	CD4	AGATGTCATGAAGGAGATGGGAGGCCATCACAAGCTTGTGGCCCTCTGTGTGCTCAAGGGGGGCTATAAGTT	3520
WT	569	Thymus	CD4	AGATGTCATGAAGGAGATGGGAGGCCATCACAGTTTGTGGCCCTCTGTGTGCTCAAGGGGGGCTATAAGTT	3514
WT	371	Thymus	CD4	AGATGTCATGAAGGAGATGGGAGGCCATCACAAAATTGTGGCCCTCTGTGTGCTCAAGGGGGGCTATAAGTT	3506
WT	482	Thymus	CD4	AGATGTCATGAAGGAGATGGGAGGCCATCAATTTGTGGCCCTCTGTGTGCTCAAGGGGGGCTATAAGTT	3427
WT	612	Thymus	CD4	AGATGTCATGAAGGAGATGGGAGGCCATCACACTTGTGGCCCTCTGTGTGCTCAAGGGGGGCTATAAGTT	3427
WT	371	Thymus	CD4	AGATGTCATGAAGGAGATGGGAGGCCATCACAGCCCTTGTGGCCCTCTGTGTGCTCAAGGGGGGCTATAAGTT	3422
WT	569	Thymus	CD4	AGATGTCATGAAGGAGATGGGAGGCCATCACAGCCTTGTGGCCCTCTGTGTGCTCAAGGGGGGCTATAAGTT	3422
WT	371	Thymus	CD4	AGATGTCATGAAGGAGATGGGAGGCCATCACAAGGTTGTGGCCCTCTGTGTGCTCAAGGGGGGCTATAAGTT	3416
WT	271	Thymus	CD4	AGATGTCATGAAGGAGATGGGAGGCCATCACTTTTGTGGCCCTCTGTGTGCTCAAGGGGGGCTATAAGTT	3415
WT	365	Thymus	CD4	AGATGTCATGAAGGAGATGGGAGGCCATCACAACCCTTGTGGCCCTCTGTGTGCTCAAGGGGGGCTATAAGTT	3414
WT	401	Thymus	CD4	AGATGTCATGAAGGAGATGGGAGGCCATCAGGGTTGTGGCCCTCTGTGTGCTCAAGGGGGGCTATAAGTT	3408
WT	612	Thymus	CD4	AGATGTCATGAAGGAGATGGGAGGCCATCACAACTTGTGGCCCTCTGTGTGCTCAAGGGGGGCTATAAGTT	3403
WT	569	Thymus	CD4	AGATGTCATGAAGGAGATGGGAGGCCATCACACTTTGTGGCCCTCTGTGTGCTCAAGGGGGGCTATAAGTT	3387
WT	271	Thymus	CD4	AGATGTCATGAAGGAGATGGGAGGCCATCACAACCCTTGTGGCCCTCTGTGTGCTCAAGGGGGGCTATAAGTT	3381
WT	558	Thymus	CD4	AGATGTCATGAAGGAGATGGGAGGCCATCACAACCTTGTGGCCCTCTGTGTGCTCAAGGGGGGCTATAAGTT	3376
WT	365	Thymus	CD4	AGATGTCATGAAGGAGATGGGAGGCCATCACAAAATTGTGGCCCTCTGTGTGCTCAAGGGGGGCTATAAGTT	3364
WT	401	Thymus	CD4	AGATGTCATGAAGGAGATGGGAGGCCATCACAAAATTGTGGCCCTCTGTGTGCTCAAGGGGGGCTATAAGTT	3362
WT	612	Thymus	CD4	AGATGTCATGAAGGAGATGGGAGGCCATCACAGCTTGTGGCCCTCTGTGTGCTCAAGGGGGGCTATAAGTT	3354
WT	271	Thymus	CD4	AGATGTCATGAAGGAGATGGGAGGCCATCAGGGTTGTGGCCCTCTGTGTGCTCAAGGGGGGCTATAAGTT	3334
WT	569	Thymus	CD4	AGATGTCATGAAGGAGATGGGAGGCCATCACAGATTGTGGCCCTCTGTGTGCTCAAGGGGGGCTATAAGTT	3330
WT	465	Thymus	CD4	AGATGTCATGAAGGAGATGGGAGGCCATCACATTGTGGCCCTCTGTGTGCTCAAGGGGGGCTATAAGTT	3323
WT	401	Thymus	CD4	AGATGTCATGAAGGAGATGGGAGGCCATCACAACCCTTGTGGCCCTCTGTGTGCTCAAGGGGGGCTATAAGTT	3322
WT	401	Thymus	CD4	AGATGTCATGAAGGAGATGGGAGGCCATCACAGGTTTGTGGCCCTCTGTGTGCTCAAGGGGGGCTATAAGTT	3316
WT	365	Thymus	CD4	AGATGTCATGAAGGAGATGGGAGGCCATCACATCCTTGTGGCCCTCTGTGTGCTCAAGGGGGGCTATAAGTT	3312
WT	482	Thymus	CD4	AGATGTCATGAAGGAGATGGGAGGCCATCAACCCTTGTGGCCCTCTGTGTGCTCAAGGGGGGCTATAAGTT	3296
WT	271	Thymus	CD4	AGATGTCATGAAGGAGATGGGAGGCCATCACATCCTTGTGGCCCTCTGTGTGCTCAAGGGGGGCTATAAGTT	3284
WT	365	Thymus	CD4	AGATGTCATGAAGGAGATGGGAGGCCATCACAAGCTTGTGGCCCTCTGTGTGCTCAAGGGGGGCTATAAGTT	3278
WT	612	Thymus	CD4	AGATGTCATGAAGGAGATGGGAGGCCATCACAAGTTGTGGCCCTCTGTGTGCTCAAGGGGGGCTATAAGTT	3259
WT	365	Thymus	CD4	AGATGTCATGAAGGAGATGGGAGGCCATCACAGGGGTTGTGGCCCTCTGTGTGCTCAAGGGGGGCTATAAGTT	3258
WT	371	Thymus	CD4	AGATGTCATGAAGGAGATGGGAGGCCATCACATCCTTGTGGCCCTCTGTGTGCTCAAGGGGGGCTATAAGTT	3248
WT	568	Thymus	CD4	AGATGTCATGAAGGAGATGGGAGGCCATCACACTTTGTGGCCCTCTGTGTGCTCAAGGGGGGCTATAAGTT	3248
WT	482	Thymus	CD4	AGATGTCATGAAGGAGATGGGAGGCCATCACGAGGTTGTGGCCCTCTGTGTGCTCAAGGGGGGCTATAAGTT	3245
WT	371	Thymus	CD4	AGATGTCATGAAGGAGATGGGAGGCCATCAGGGTTGTGGCCCTCTGTGTGCTCAAGGGGGGCTATAAGTT	3243
WT	482	Thymus	CD4	AGATGTCATGAAGGAGATGGGAGGCCATCCTTGTGGCCCTCTGTGTGCTCAAGGGGGGCTATAAGTT	3243
WT	482	Thymus	CD4	AGATGTCATGAAGGAGATGGGAGGCCATCACAAGCCTTGTGGCCCTCTGTGTGCTCAAGGGGGGCTATAAGTT	3241
WT	482	Thymus	CD4	AGATGTCATGAAGGAGATGGGAGGCCATCACAGGGTTTGTGGCCCTCTGTGTGCTCAAGGGGGGCTATAAGTT	3241
WT	568	Thymus	CD4	AGATGTCATGAAGGAGATGGGAGGCCATCACAGTTTGTGGCCCTCTGTGTGCTCAAGGGGGGCTATAAGTT	3234
WT	523	Thymus	CD4	AGATGTCATGAAGGAGATGGGAGGCCATCACCCCTTGTGGCCCTCTGTGTGCTCAAGGGGGGCTATAAGTT	3229
WT	517	Thymus	CD4	AGATGTCATGAAGGAGATGGGAGGCCATCACAATTGTGGCCCTCTGTGTGCTCAAGGGGGGCTATAAGTT	3219
WT	365	Thymus	CD4	AGATGTCATGAAGGAGATGGGAGGCCATCACTTTTGTGGCCCTCTGTGTGCTCAAGGGGGGCTATAAGTT	3189
WT	482	Thymus	CD4	AGATGTCATGAAGGAGATGGGAGGCCATCACCCATTGTGGCCCTCTGTGTGCTCAAGGGGGGCTATAAGTT	3175
WT	365	Thymus	CD4	AGATGTCATGAAGGAGATGGGAGGCCATCAGGGTTGTGGCCCTCTGTGTGCTCAAGGGGGGCTATAAGTT	3166
WT	401	Thymus	CD4	AGATGTCATGAAGGAGATGGGAGGCCATCACATCCTTGTGGCCCTCTGTGTGCTCAAGGGGGGCTATAAGTT	3161
WT	371	Thymus	CD4	AGATGTCATGAAGGAGATGGGAGGCCATCACAGGTTTGTGGCCCTCTGTGTGCTCAAGGGGGGCTATAAGTT	3153
WT	271	Thymus	CD4	AGATGTCATGAAGGAGATGGGAGGCCATCACAAGGTTGTGGCCCTCTGTGTGCTCAAGGGGGGCTATAAGTT	3151
WT	371	Thymus	CD4	AGATGTCATGAAGGAGATGGGAGGCCATCACATCACATTGGCCCTCTGTGTGCTCAAGGGGGGCTATAAGTT	3137
WT	482	Thymus	CD4	AGATGTCATGAAGGAGATGGGAGGCCATCAACTTGTGGCCCTCTGTGTGCTCAAGGGGGGCTATAAGTT	3134
WT	401	Thymus	CD4	AGATGTCATGAAGGAGATGGGAGGCCATCACAGCCCTTGTGGCCCTCTGTGTGCTCAAGGGGGGCTATAAGTT	3132
WT	612	Thymus	CD4	AGATGTCATGAAGGAGATGGGAGGCCATCACCCCCTTGTGGCCCTCTGTGTGCTCAAGGGGGGCTATAAGTT	3121
WT	612	Thymus	CD4	AGATGTCATGAAGGAGATGGGAGGCCATCACATTTTGTGGCCCTCTGTGTGCTCAAGGGGGGCTATAAGTT	3107
WT	612	Thymus	CD4	AGATGTCATGAAGGAGATGGGAGGCCATCACATCTTGTGGCCCTCTGTGTGCTCAAGGGGGGCTATAAGTT	3103
WT	371	Thymus	CD4	AGATGTCATGAAGGAGATGGGAGGCCATCACACATTGTGGCCCTCTGTGTGCTCAAGGGGGGCTATAAGTT	3090
WT	568	Thymus	CD4	AGATGTCATGAAGGAGATGGGAGGCCATCACAGCCTTGTGGCCCTCTGTGTGCTCAAGGGGGGCTATAAGTT	3084
WT	365	Thymus	CD4	AGATGTCATGAAGGAGATGGGAGGCCATCACAGGTTTGTGGCCCTCTGTGTGCTCAAGGGGGGCTATAAGTT	3034
WT	401	Thymus	CD4	AGATGTCATGAAGGAGATGGGAGGCCATCATTTTGTGGCCCTCTGTGTGCTCAAGGGGGGCTATAAGTT	3032
WT	523	Thymus	CD4	AGATGTCATGAAGGAGATGGGAGGCCATCACAGGGTTGTGGCCCTCTGTGTGCTCAAGGGGGGCTATAAGTT	3030
WT	271	Thymus	CD4	AGATGTCATGAAGGAGATGGGAGGCCATCACAGCCCTTGTGGCCCTCTGTGTGCTCAAGGGGGGCTATAAGTT	3023
WT	271	Thymus	CD4	AGATGTCATGAAGGAGATGGGAGGCCATCACAGGTTTGTGGCCCTCTGTGTGCTCAAGGGGGGCTATAAGTT	3011
WT	271	Thymus	CD4	AGATGTCATGAAGGAGATGGGAGGCCATCATTTTGTGGCCCTCTGTGTGCTCAAGGGGGGCTATAAGTT	3009
WT	401	Thymus	CD4	AGATGTCATGAAGGAGATGGGAGGCCATCACAAGGTTGTGGCCCTCTGTGTGCTCAAGGGGGGCTATAAGTT	2978
WT	482	Thymus	CD4	AGATGTCATGAAGGAGATGGGAGGCCATCAGGATTGTGGCCCTCTGTGTGCTCAAGGGGGGCTATAAGTT	2941
WT	271	Thymus	CD4	AGATGTCATGAAGGAGATGGGAGGCCATCACAAAATTGTGGCCCTCTGTGTGCTCAAGGGGGGCTATAAGTT	2920
WT	482	Thymus	CD4	AGATGTCATGAAGGAGATGGGAGGCCATCACATGTTGTGGCCCTCTGTGTGCTCAAGGGGGGCTATAAGTT	2905
WT	482	Thymus	CD4	AGATGTCATGAAGGAGATGGGAGGCCATCACAGGGCTTGTGGCCCTCTGTGTGCTCAAGGGGGGCTATAAGTT	2888
WT	518	Thymus	CD4	AGATGTCATGAAGGAGATGGGAGGCCATCACCTTGTGGCCCTCTGTGTGCTCAAGGGGGGCTATAAGTT	2871
WT	569	Thymus	CD4	AGATGTCATGAAGGAGATGGGAGGCCATCACAGAGTTGTGGCCCTCTGTGTGCTCAAGGGGGGCTATAAGTT	2863
WT	401	Thymus	CD4	AGATGTCATGAAGGAGATGGGAGGCCATCAGCCTTGTGGCCCTCTGTGTGCTCAAGGGGGGCTATAAGTT	2852
WT	523	Thymus	CD4	AGATGTCATGAAGGAGATGGGAGGCCATCACCTTGTGGCCCTCTGTGTGCTCAAGGGGGGCTATAAGTT	2848
WT	365	Thymus	CD4	AGATGTCATGAAGGAGATGGGAGGCCATCAGCCTTGTGGCCCTCTGTGTGCTCAAGGGGGGCTATAAGTT	2843
WT	371	Thymus	CD4	AGATGTCATGAAGGAGATGGGAGGCCATCATTTTGTGGCCCTCTGTGTGCTCAAGGGGGGCTATAAGTT	2843
WT	568	Thymus	CD4	AGATGTCATGAAGGAGATGGGAGGCCATCACAGAGTTGTGGCCCTCTGTGTGCTCAAGGGGGGCTATAAGTT	2843
WT	518	Thymus	CD4	AGATGTCATGAAGGAGATGGGAGGCCATCACCCCTTGTGGCCCTCTGTGTGCTCAAGGGGGGCTATAAGTT	2842
WT	518	Thymus	CD4	AGATGTCATGAAGGAGATGGGAGGCCATCACAGGGTTGTGGCCCTCTGTGTGCTCAAGGGGGGCTATAAGTT	2840
WT	612	Thymus	CD4	AGATGTCATGAAGGAGATGGGAGGCCATCACGGTTGTGGCCCTCTGTGTGCTCAAGGGGGGCTATAAGTT	2830
WT	401	Thymus	CD4	AGATGTCATGAAGGAGATGGGAGGCCATCATTGTGGCCCTCTGTGTGCTCAAGGGGGGCTATAAGTT	2819
WT	482	Thymus	CD4	AGATGTCATGAAGGAGATGGGAGGCCATCACTTGTGGCCCTCTGTGTGCTCAAGGGGGGCTATAAGTT	2813
WT	401	Thymus	CD4	AGATGTCATGAAGGAGATGGGAGGCCACCTTGTGGCCCTCTGTGTGCTCAAGGGGGGCTATAAGTT	2797
WT	482	Thymus	CD4	AGATGTCATGAAGGAGATGGGAGGCCATCCCCCTTGTGGCCCTCTGTGTGCTCAAGGGGGGCTATAAGTT	2795
WT	371	Thymus	CD4	AGATGTCATGAAGGAGATGGGAGGCCATCACAGGATTGTGGCCCTCTGTGTGCTCAAGGGGGGCTATAAGTT	2785
WT	271	Thymus	CD4	AGATGTCATGAAGGAGATGGGAGGCCATCACAGGATTGTGGCCCTCTGTGTGCTCAAGGGGGGCTATAAGTT	2774
WT	371	Thymus	CD4	AGATGTCATGAAGGAGATGGGAGGCCATCACAGGCTTTGTGGCCCTCTGTGTGCTCAAGGGGGGCTATAAGTT	2770
WT	482	Thymus	CD4	AGATGTCATGAAGGAGATGGGAGGCCATCACCCCCCTTGTGGCCCTCTGTGTGCTCAAGGGGGGCTATAAGTT	2766
WT	365	Thymus	CD4	AGATGTCATGAAGGAGATGGGAGGCCATCACAAGGTTGTGGCCCTCTGTGTGCTCAAGGGGGGCTATAAGTT	2757
WT	365	Thymus	CD4	AGATGTCATGAAGGAGATGGGAGGCCATCATTTTGTGGCCCTCTGTGTGCTCAAGGGGGGCTATAAGTT	2749
WT	558	Thymus	CD4	AGATGTCATGAAGGAGATGGGAGGCCATCACACCCTTGTGGCCCTCTGTGTGCTCAAGGGGGGCTATAAGTT	2733
WT	371	Thymus	CD4	AGATGTCATGAAGGAGATGGGAGGCCATCACAAGATTGTGGCCCTCTGTGTGCTCAAGGGGGGCTATAAGTT	2730
WT	482	Thymus	CD4	AGATGTCATGAAGGAGATGGGAGGCCATCAGCTTGTGGCCCTCTGTGTGCTCAAGGGGGGCTATAAGTT	2718
WT	482	Thymus	CD4	AGATGTCATGAAGGAGATGGGAGGCCATCACACTCTTGTGGCCCTCTGTGTGCTCAAGGGGGGCTATAAGTT	2716
WT	401	Thymus	CD4	AGATGTCATGAAGGAGATGGGAGGCCATCACACATTGTGGCCCTCTGTGTGCTCAAGGGGGGCTATAAGTT	2709
WT	401	Thymus	CD4	AGATGTCATGAAGGAGATGGGAGGCCATCAATTTGTGGCCCTCTGTGTGCTCAAGGGGGGCTATAAGTT	2704
WT	558	Thymus	CD4	AGATGTCATGAAGGAGATGGGAGGCCATCACAGTTGTGGCCCTCTGTGTGCTCAAGGGGGGCTATAAGTT	2700
WT	482	Thymus	CD4	AGATGTCATGAAGGAGATGGGAGGCCATCAAATTGTGGCCCTCTGTGTGCTCAAGGGGGGCTATAAGTT	2699
WT	558	Thymus	CD4	AGATGTCATGAAGGAGATGGGAGGCCATCACAAATTGTGGCCCTCTGTGTGCTCAAGGGGGGCTATAAGTT	2694
WT	612	Thymus	CD4	AGATGTCATGAAGGAGATGGGAGGCCATCACTTTGTGGCCCTCTGTGTGCTCAAGGGGGGCTATAAGTT	2678
WT	612	Thymus	CD4	AGATGTCATGAAGGAGATGGGAGGCCATCCCCTTGTGGCCCTCTGTGTGCTCAAGGGGGGCTATAAGTT	2666
WT	612	Thymus	CD4	AGATGTCATGAAGGAGATGGGAGGCCATCACACCTCTTGTGGCCCTCTGTGTGCTCAAGGGGGGCTATAAGTT	2665
WT	612	Thymus	CD4	AGATGTCATGAAGGAGATGGGAGGCCATCACACCCCTTGTGGCCCTCTGTGTGCTCAAGGGGGGCTATAAGTT	2660
WT	365	Thymus	CD4	AGATGTCATGAAGGAGATGGGAGGCCACCTTGTGGCCCTCTGTGTGCTCAAGGGGGGCTATAAGTT	2649
WT	482	Thymus	CD4	AGATGTCATGAAGGAGATGGGAGGCCATCACAGCCTTTGTGGCCCTCTGTGTGCTCAAGGGGGGCTATAAGTT	2639
WT	482	Thymus	CD4	AGATGTCATGAAGGAGATGGGAGGCCATCAGGGGTTGTGGCCCTCTGTGTGCTCAAGGGGGGCTATAAGTT	2630
WT	271	Thymus	CD4	AGATGTCATGAAGGAGATGGGAGGCCATCACAGGCTTTGTGGCCCTCTGTGTGCTCAAGGGGGGCTATAAGTT	2615
WT	365	Thymus	CD4	AGATGTCATGAAGGAGATGGGAGGCCATCATTGTGGCCCTCTGTGTGCTCAAGGGGGGCTATAAGTT	2611
WT	401	Thymus	CD4	AGATGTCATGAAGGAGATGGGAGGCCATCACAGGCTTTGTGGCCCTCTGTGTGCTCAAGGGGGGCTATAAGTT	2606
WT	569	Thymus	CD4	AGATGTCATGAAGGAGATGGGAGGCCATCACATATTGTGGCCCTCTGTGTGCTCAAGGGGGGCTATAAGTT	2598
WT	482	Thymus	CD4	AGATGTCATGAAGGAGATGGGAGGCCATCCCCATTGTGGCCCTCTGTGTGCTCAAGGGGGGCTATAAGTT	2581
WT	271	Thymus	CD4	AGATGTCATGAAGGAGATGGGAGGCCATCAGCCTTGTGGCCCTCTGTGTGCTCAAGGGGGGCTATAAGTT	2578
WT	371	Thymus	CD4	AGATGTCATGAAGGAGATGGGAGGCCATCAGCCTTGTGGCCCTCTGTGTGCTCAAGGGGGGCTATAAGTT	2571
WT	271	Thymus	CD4	AGATGTCATGAAGGAGATGGGAGGCCATCAACTTGTGGCCCTCTGTGTGCTCAAGGGGGGCTATAAGTT	2549
WT	482	Thymus	CD4	AGATGTCATGAAGGAGATGGGAGGCCATCACCTCTTGTGGCCCTCTGTGTGCTCAAGGGGGGCTATAAGTT	2548
WT	523	Thymus	CD4	AGATGTCATGAAGGAGATGGGAGGCCATCACAGTTGTGGCCCTCTGTGTGCTCAAGGGGGGCTATAAGTT	2539
WT	518	Thymus	CD4	AGATGTCATGAAGGAGATGGGAGGCCATCACAAATTGTGGCCCTCTGTGTGCTCAAGGGGGGCTATAAGTT	2529
WT	401	Thymus	CD4	AGATGTCATGAAGGAGATGGGAGGCCATCAACCCTTGTGGCCCTCTGTGTGCTCAAGGGGGGCTATAAGTT	2524
WT	271	Thymus	CD4	AGATGTCATGAAGGAGATGGGAGGCCATCACAAGATTGTGGCCCTCTGTGTGCTCAAGGGGGGCTATAAGTT	2516
WT	517	Thymus	CD4	AGATGTCATGAAGGAGATGGGAGGCCATCACACCTTGTGGCCCTCTGTGTGCTCAAGGGGGGCTATAAGTT	2512
WT	612	Thymus	CD4	AGATGTCATGAAGGAGATGGGAGGCCATCACAATTTGTGGCCCTCTGTGTGCTCAAGGGGGGCTATAAGTT	2510
WT	365	Thymus	CD4	AGATGTCATGAAGGAGATGGGAGGCCATCACAGCCCTTGTGGCCCTCTGTGTGCTCAAGGGGGGCTATAAGTT	2509
WT	518	Thymus	CD4	AGATGTCATGAAGGAGATGGGAGGCCATCACAACCTTGTGGCCCTCTGTGTGCTCAAGGGGGGCTATAAGTT	2504
WT	401	Thymus	CD4	AGATGTCATGAAGGAGATGGGAGGCCATCACAGGATTGTGGCCCTCTGTGTGCTCAAGGGGGGCTATAAGTT	2503
WT	482	Thymus	CD4	AGATGTCATGAAGGAGATGGGAGGCCATCACACGTTGTGGCCCTCTGTGTGCTCAAGGGGGGCTATAAGTT	2502
WT	523	Thymus	CD4	AGATGTCATGAAGGAGATGGGAGGCCATCACAAATTGTGGCCCTCTGTGTGCTCAAGGGGGGCTATAAGTT	2496
WT	401	Thymus	CD4	AGATGTCATGAAGGAGATGGGAGGCCATCACACACTTGTGGCCCTCTGTGTGCTCAAGGGGGGCTATAAGTT	2495
WT	482	Thymus	CD4	AGATGTCATGAAGGAGATGGGAGGCCATCACACCCTTTGTGGCCCTCTGTGTGCTCAAGGGGGGCTATAAGTT	2491
WT	569	Thymus	CD4	AGATGTCATGAAGGAGATGGGAGGCCATCACGGGTTGTGGCCCTCTGTGTGCTCAAGGGGGGCTATAAGTT	2483
WT	271	Thymus	CD4	AGATGTCATGAAGGAGATGGGAGGCCATCAATTTGTGGCCCTCTGTGTGCTCAAGGGGGGCTATAAGTT	2479
WT	401	Thymus	CD4	AGATGTCATGAAGGAGATGGGAGGCCATCACGAGGTTGTGGCCCTCTGTGTGCTCAAGGGGGGCTATAAGTT	2472
WT	371	Thymus	CD4	AGATGTCATGAAGGAGATGGGAGGCCATCACAGGCCTTGTGGCCCTCTGTGTGCTCAAGGGGGGCTATAAGTT	2467
WT	365	Thymus	CD4	AGATGTCATGAAGGAGATGGGAGGCCATCACAGGCTTTGTGGCCCTCTGTGTGCTCAAGGGGGGCTATAAGTT	2444
WT	401	Thymus	CD4	AGATGTCATGAAGGAGATGGGAGGCCATCCTTGTGGCCCTCTGTGTGCTCAAGGGGGGCTATAAGTT	2440
WT	371	Thymus	CD4	AGATGTCATGAAGGAGATGGGAGGCCACCTTGTGGCCCTCTGTGTGCTCAAGGGGGGCTATAAGTT	2435
WT	365	Thymus	CD4	AGATGTCATGAAGGAGATGGGAGGCCATCAACCCTTGTGGCCCTCTGTGTGCTCAAGGGGGGCTATAAGTT	2433
WT	569	Thymus	CD4	AGATGTCATGAAGGAGATGGGAGGCCATCACAGGCTTGTGGCCCTCTGTGTGCTCAAGGGGGGCTATAAGTT	2433
WT	569	Thymus	CD4	AGATGTCATGAAGGAGATGGGAGGCCATCAGGTTGTGGCCCTCTGTGTGCTCAAGGGGGGCTATAAGTT	2412
WT	401	Thymus	CD4	AGATGTCATGAAGGAGATGGGAGGCCATCACAAGATTGTGGCCCTCTGTGTGCTCAAGGGGGGCTATAAGTT	2411
WT	482	Thymus	CD4	AGATGTCATGAAGGAGATGGGAGGCCATCACAAACTTGTGGCCCTCTGTGTGCTCAAGGGGGGCTATAAGTT	2409
WT	365	Thymus	CD4	AGATGTCATGAAGGAGATGGGAGGCCATCACGAGGTTGTGGCCCTCTGTGTGCTCAAGGGGGGCTATAAGTT	2408
WT	465	Thymus	CD4	AGATGTCATGAAGGAGATGGGAGGCCATCACACCTTGTGGCCCTCTGTGTGCTCAAGGGGGGCTATAAGTT	2408
WT	523	Thymus	CD4	AGATGTCATGAAGGAGATGGGAGGCCATCACAACCTTGTGGCCCTCTGTGTGCTCAAGGGGGGCTATAAGTT	2395
WT	401	Thymus	CD4	AGATGTCATGAAGGAGATGGGAGGCCATCACAGGCCTTGTGGCCCTCTGTGTGCTCAAGGGGGGCTATAAGTT	2389
WT	365	Thymus	CD4	AGATGTCATGAAGGAGATGGGAGGCCATCACAGGATTGTGGCCCTCTGTGTGCTCAAGGGGGGCTATAAGTT	2361
WT	568	Thymus	CD4	AGATGTCATGAAGGAGATGGGAGGCCATCACATATTGTGGCCCTCTGTGTGCTCAAGGGGGGCTATAAGTT	2359
WT	482	Thymus	CD4	AGATGTCATGAAGGAGATGGGAGGCCATCACAGGTTTTGTGGCCCTCTGTGTGCTCAAGGGGGGCTATAAGTT	2358
WT	518	Thymus	CD4	AGATGTCATGAAGGAGATGGGAGGCCATCACAGTTGTGGCCCTCTGTGTGCTCAAGGGGGGCTATAAGTT	2344
WT	401	Thymus	CD4	AGATGTCATGAAGGAGATGGGAGGCCATCACAAGCCTTGTGGCCCTCTGTGTGCTCAAGGGGGGCTATAAGTT	2338
WT	371	Thymus	CD4	AGATGTCATGAAGGAGATGGGAGGCCATCACAGGGTTTGTGGCCCTCTGTGTGCTCAAGGGGGGCTATAAGTT	2325
WT	365	Thymus	CD4	AGATGTCATGAAGGAGATGGGAGGCCATCACACATTGTGGCCCTCTGTGTGCTCAAGGGGGGCTATAAGTT	2322
WT	271	Thymus	CD4	AGATGTCATGAAGGAGATGGGAGGCCATCACCCATTGTGGCCCTCTGTGTGCTCAAGGGGGGCTATAAGTT	2320
WT	482	Thymus	CD4	AGATGTCATGAAGGAGATGGGAGGCCATCACGAGTTGTGGCCCTCTGTGTGCTCAAGGGGGGCTATAAGTT	2314
WT	612	Thymus	CD4	AGATGTCATGAAGGAGATGGGAGGCCATCACAGTTTGTGGCCCTCTGTGTGCTCAAGGGGGGCTATAAGTT	2308
WT	482	Thymus	CD4	AGATGTCATGAAGGAGATGGGAGGCCATCACCTCCTTGTGGCCCTCTGTGTGCTCAAGGGGGGCTATAAGTT	2303
WT	482	Thymus	CD4	AGATGTCATGAAGGAGATGGGAGGCCATCACACCACTTGTGGCCCTCTGTGTGCTCAAGGGGGGCTATAAGTT	2298
WT	612	Thymus	CD4	AGATGTCATGAAGGAGATGGGAGGCCATCACAGATTGTGGCCCTCTGTGTGCTCAAGGGGGGCTATAAGTT	2282
WT	558	Thymus	CD4	AGATGTCATGAAGGAGATGGGAGGCCATCACAGCTTGTGGCCCTCTGTGTGCTCAAGGGGGGCTATAAGTT	2280
WT	482	Thymus	CD4	AGATGTCATGAAGGAGATGGGAGGCCATTGTGGCCCTCTGTGTGCTCAAGGGGGGCTATAAGTT	2273
WT	371	Thymus	CD4	AGATGTCATGAAGGAGATGGGAGGCCATCACGAGGTTGTGGCCCTCTGTGTGCTCAAGGGGGGCTATAAGTT	2268
WT	612	Thymus	CD4	AGATGTCATGAAGGAGATGGGAGGCCATCACACTTTGTGGCCCTCTGTGTGCTCAAGGGGGGCTATAAGTT	2263
WT	365	Thymus	CD4	AGATGTCATGAAGGAGATGGGAGGCCATCAATTTGTGGCCCTCTGTGTGCTCAAGGGGGGCTATAAGTT	2257
WT	482	Thymus	CD4	AGATGTCATGAAGGAGATGGGAGGCCATCACATCCTTTGTGGCCCTCTGTGTGCTCAAGGGGGGCTATAAGTT	2252
WT	401	Thymus	CD4	AGATGTCATGAAGGAGATGGGAGGCCATCACAGGGTTTGTGGCCCTCTGTGTGCTCAAGGGGGGCTATAAGTT	2250
WT	271	Thymus	CD4	AGATGTCATGAAGGAGATGGGAGGCCATCAACCCTTGTGGCCCTCTGTGTGCTCAAGGGGGGCTATAAGTT	2225
WT	401	Thymus	CD4	AGATGTCATGAAGGAGATGGGAGGCCATCAACTTGTGGCCCTCTGTGTGCTCAAGGGGGGCTATAAGTT	2220
WT	568	Thymus	CD4	AGATGTCATGAAGGAGATGGGAGGCCATCAGGTTGTGGCCCTCTGTGTGCTCAAGGGGGGCTATAAGTT	2214
WT	271	Thymus	CD4	AGATGTCATGAAGGAGATGGGAGGCCATCACGAGGTTGTGGCCCTCTGTGTGCTCAAGGGGGGCTATAAGTT	2211
WT	612	Thymus	CD4	AGATGTCATGAAGGAGATGGGAGGCCATCACAGCCTTGTGGCCCTCTGTGTGCTCAAGGGGGGCTATAAGTT	2211
WT	558	Thymus	CD4	AGATGTCATGAAGGAGATGGGAGGCCATCACAACTTGTGGCCCTCTGTGTGCTCAAGGGGGGCTATAAGTT	2200
WT	568	Thymus	CD4	AGATGTCATGAAGGAGATGGGAGGCCATCACAGGCTTGTGGCCCTCTGTGTGCTCAAGGGGGGCTATAAGTT	2179
WT	371	Thymus	CD4	AGATGTCATGAAGGAGATGGGAGGCCATCACAAGCCTTGTGGCCCTCTGTGTGCTCAAGGGGGGCTATAAGTT	2170
WT	371	Thymus	CD4	AGATGTCATGAAGGAGATGGGAGGCCATCAATTTGTGGCCCTCTGTGTGCTCAAGGGGGGCTATAAGTT	2169
WT	371	Thymus	CD4	AGATGTCATGAAGGAGATGGGAGGCCATCAACTTGTGGCCCTCTGTGTGCTCAAGGGGGGCTATAAGTT	2168
WT	482	Thymus	CD4	AGATGTCATGAAGGAGATGGGAGGCCATCACCATTGTGGCCCTCTGTGTGCTCAAGGGGGGCTATAAGTT	2167
WT	371	Thymus	CD4	AGATGTCATGAAGGAGATGGGAGGCCATCAACCCTTGTGGCCCTCTGTGTGCTCAAGGGGGGCTATAAGTT	2150
WT	482	Thymus	CD4	AGATGTCATGAAGGAGATGGGAGGCCCCTTGTGGCCCTCTGTGTGCTCAAGGGGGGCTATAAGTT	2142
WT	482	Thymus	CD4	AGATGTCATGAAGGAGATGGGAGGCCATCACAGAGGTTGTGGCCCTCTGTGTGCTCAAGGGGGGCTATAAGTT	2136
WT	371	Thymus	CD4	AGATGTCATGAAGGAGATGGGAGGCCATCCTTGTGGCCCTCTGTGTGCTCAAGGGGGGCTATAAGTT	2129
WT	569	Thymus	CD4	AGATGTCATGAAGGAGATGGGAGGCCATCAACCTTGTGGCCCTCTGTGTGCTCAAGGGGGGCTATAAGTT	2125
WT	365	Thymus	CD4	AGATGTCATGAAGGAGATGGGAGGCCATTTGTGGCCCTCTGTGTGCTCAAGGGGGGCTATAAGTT	2123
WT	465	Thymus	CD4	AGATGTCATGAAGGAGATGGGAGGCCATCACAATTGTGGCCCTCTGTGTGCTCAAGGGGGGCTATAAGTT	2122
WT	558	Thymus	CD4	AGATGTCATGAAGGAGATGGGAGGCCATCACAAGTTGTGGCCCTCTGTGTGCTCAAGGGGGGCTATAAGTT	2119
WT	568	Thymus	CD4	AGATGTCATGAAGGAGATGGGAGGCCATCACGGGTTGTGGCCCTCTGTGTGCTCAAGGGGGGCTATAAGTT	2118
WT	271	Thymus	CD4	AGATGTCATGAAGGAGATGGGAGGCCATCCTTGTGGCCCTCTGTGTGCTCAAGGGGGGCTATAAGTT	2110
WT	365	Thymus	CD4	AGATGTCATGAAGGAGATGGGAGGCCATCACAGGCCTTGTGGCCCTCTGTGTGCTCAAGGGGGGCTATAAGTT	2110
WT	371	Thymus	CD4	AGATGTCATGAAGGAGATGGGAGGCCATCACCCATTGTGGCCCTCTGTGTGCTCAAGGGGGGCTATAAGTT	2108
WT	271	Thymus	CD4	AGATGTCATGAAGGAGATGGGAGGCCATCACATGTTGTGGCCCTCTGTGTGCTCAAGGGGGGCTATAAGTT	2100
WT	365	Thymus	CD4	AGATGTCATGAAGGAGATGGGAGGCCATCCTTGTGGCCCTCTGTGTGCTCAAGGGGGGCTATAAGTT	2093
WT	482	Thymus	CD4	AGATGTCATGAAGGAGATGGGAGGCCATCAGGCCTTGTGGCCCTCTGTGTGCTCAAGGGGGGCTATAAGTT	2093
WT	365	Thymus	CD4	AGATGTCATGAAGGAGATGGGAGGCCATCACAAGATTGTGGCCCTCTGTGTGCTCAAGGGGGGCTATAAGTT	2091
WT	523	Thymus	CD4	AGATGTCATGAAGGAGATGGGAGGCCATCACACCCTTGTGGCCCTCTGTGTGCTCAAGGGGGGCTATAAGTT	2087
WT	271	Thymus	CD4	AGATGTCATGAAGGAGATGGGAGGCCATCACAAGCCTTGTGGCCCTCTGTGTGCTCAAGGGGGGCTATAAGTT	2078
WT	482	Thymus	CD4	AGATGTCATGAAGGAGATGGGAGGCCATCACCTTTGTGGCCCTCTGTGTGCTCAAGGGGGGCTATAAGTT	2071
WT	482	Thymus	CD4	AGATGTCATGAAGGAGATGGGAGGCCATCACAAGTTTGTGGCCCTCTGTGTGCTCAAGGGGGGCTATAAGTT	2067
WT	569	Thymus	CD4	AGATGTCATGAAGGAGATGGGAGGCCATCACTTTTGTGGCCCTCTGTGTGCTCAAGGGGGGCTATAAGTT	2065
WT	558	Thymus	CD4	AGATGTCATGAAGGAGATGGGAGGCCATCACACTTGTGGCCCTCTGTGTGCTCAAGGGGGGCTATAAGTT	2062
WT	482	Thymus	CD4	AGATGTCATGAAGGAGATGGGAGGCCATCACAGGGATTGTGGCCCTCTGTGTGCTCAAGGGGGGCTATAAGTT	2057
WT	569	Thymus	CD4	AGATGTCATGAAGGAGATGGGAGGCCATCACAGGGGTTGTGGCCCTCTGTGTGCTCAAGGGGGGCTATAAGTT	2056
WT	271	Thymus	CD4	AGATGTCATGAAGGAGATGGGAGGCCACCTTGTGGCCCTCTGTGTGCTCAAGGGGGGCTATAAGTT	2047
WT	271	Thymus	CD4	AGATGTCATGAAGGAGATGGGAGGCCATCACAGGGTTTGTGGCCCTCTGTGTGCTCAAGGGGGGCTATAAGTT	2045
WT	365	Thymus	CD4	AGATGTCATGAAGGAGATGGGAGGCCATCACAAGCCTTGTGGCCCTCTGTGTGCTCAAGGGGGGCTATAAGTT	2045
WT	271	Thymus	CD4	AGATGTCATGAAGGAGATGGGAGGCCATCACAGGCCTTGTGGCCCTCTGTGTGCTCAAGGGGGGCTATAAGTT	2041
WT	401	Thymus	CD4	AGATGTCATGAAGGAGATGGGAGGCCATCACCCATTGTGGCCCTCTGTGTGCTCAAGGGGGGCTATAAGTT	2034
WT	569	Thymus	CD4	AGATGTCATGAAGGAGATGGGAGGCCATCCCTTGTGGCCCTCTGTGTGCTCAAGGGGGGCTATAAGTT	2033
WT	482	Thymus	CD4	AGATGTCATGAAGGAGATGGGAGGCCATCACAGGTCTTGTGGCCCTCTGTGTGCTCAAGGGGGGCTATAAGTT	2028
WT	482	Thymus	CD4	AGATGTCATGAAGGAGATGGGAGGCCATCACGGGGTTGTGGCCCTCTGTGTGCTCAAGGGGGGCTATAAGTT	2028
WT	482	Thymus	CD4	AGATGTCATGAAGGAGATGGGAGGCCATCTTGTGGCCCTCTGTGTGCTCAAGGGGGGCTATAAGTT	2028
WT	365	Thymus	CD4	AGATGTCATGAAGGAGATGGGAGGCCATCACAGGGTTTGTGGCCCTCTGTGTGCTCAAGGGGGGCTATAAGTT	2026
WT	568	Thymus	CD4	AGATGTCATGAAGGAGATGGGAGGCCATCAACCTTGTGGCCCTCTGTGTGCTCAAGGGGGGCTATAAGTT	2013
WT	568	Thymus	CD4	AGATGTCATGAAGGAGATGGGAGGCCATCACAGGTTTGTGGCCCTCTGTGTGCTCAAGGGGGGCTATAAGTT	2006
WT	401	Thymus	CD4	AGATGTCATGAAGGAGATGGGAGGCCATCTTTGTGGCCCTCTGTGTGCTCAAGGGGGGCTATAAGTT	1999
WT	482	Thymus	CD4	AGATGTCATGAAGGAGATGGGAGGCCATCACAAACCTTGTGGCCCTCTGTGTGCTCAAGGGGGGCTATAAGTT	1991
WT	482	Thymus	CD4	AGATGTCATGAAGGAGATGGGAGGCCATCACAGGCGTTGTGGCCCTCTGTGTGCTCAAGGGGGGCTATAAGTT	1990
WT	271	Thymus	CD4	AGATGTCATGAAGGAGATGGGAGGCCATCAGGGGTTGTGGCCCTCTGTGTGCTCAAGGGGGGCTATAAGTT	1989
WT	401	Thymus	CD4	AGATGTCATGAAGGAGATGGGAGGCCATCACCCCCCTTGTGGCCCTCTGTGTGCTCAAGGGGGGCTATAAGTT	1989
WT	482	Thymus	CD4	AGATGTCATGAAGGAGATGGGAGGCCATCTTTGTGGCCCTCTGTGTGCTCAAGGGGGGCTATAAGTT	1980
WT	523	Thymus	CD4	AGATGTCATGAAGGAGATGGGAGGCCATCACATCTTGTGGCCCTCTGTGTGCTCAAGGGGGGCTATAAGTT	1980
WT	569	Thymus	CD4	AGATGTCATGAAGGAGATGGGAGGCCATCACAAGCTTGTGGCCCTCTGTGTGCTCAAGGGGGGCTATAAGTT	1968
WT	482	Thymus	CD4	AGATGTCATGAAGGAGATGGGAGGCCATCACATCCCTTGTGGCCCTCTGTGTGCTCAAGGGGGGCTATAAGTT	1955
WT	371	Thymus	CD4	AGATGTCATGAAGGAGATGGGAGGCCATCACCCCCCTTGTGGCCCTCTGTGTGCTCAAGGGGGGCTATAAGTT	1953
WT	482	Thymus	CD4	AGATGTCATGAAGGAGATGGGAGGCCATCACTCTTTGTGGCCCTCTGTGTGCTCAAGGGGGGCTATAAGTT	1950
WT	271	Thymus	CD4	AGATGTCATGAAGGAGATGGGAGGCCATCAAATTGTGGCCCTCTGTGTGCTCAAGGGGGGCTATAAGTT	1948
WT	365	Thymus	CD4	AGATGTCATGAAGGAGATGGGAGGCCATCAACTTGTGGCCCTCTGTGTGCTCAAGGGGGGCTATAAGTT	1943
WT	371	Thymus	CD4	AGATGTCATGAAGGAGATGGGAGGCCATCACTTGTGGCCCTCTGTGTGCTCAAGGGGGGCTATAAGTT	1943
WT	569	Thymus	CD4	AGATGTCATGAAGGAGATGGGAGGCCATCACAACCCTTGTGGCCCTCTGTGTGCTCAAGGGGGGCTATAAGTT	1940
WT	482	Thymus	CD4	AGATGTCATGAAGGAGATGGGAGGCCATCACAGCTTTGTGGCCCTCTGTGTGCTCAAGGGGGGCTATAAGTT	1937
WT	482	Thymus	CD4	AGATGTCATGAAGGAGATGGGAGGCCATCACGGATTGTGGCCCTCTGTGTGCTCAAGGGGGGCTATAAGTT	1928
WT	371	Thymus	CD4	AGATGTCATGAAGGAGATGGGAGGCCATCAGGGGTTGTGGCCCTCTGTGTGCTCAAGGGGGGCTATAAGTT	1926
WT	568	Thymus	CD4	AGATGTCATGAAGGAGATGGGAGGCCATCACAGGGGTTGTGGCCCTCTGTGTGCTCAAGGGGGGCTATAAGTT	1915
WT	568	Thymus	CD4	AGATGTCATGAAGGAGATGGGAGGCCATCACTTTTGTGGCCCTCTGTGTGCTCAAGGGGGGCTATAAGTT	1911
WT	371	Thymus	CD4	AGATGTCATGAAGGAGATGGGAGGCCATCACAGGGCTTGTGGCCCTCTGTGTGCTCAAGGGGGGCTATAAGTT	1909
WT	568	Thymus	CD4	AGATGTCATGAAGGAGATGGGAGGCCATCCCTTGTGGCCCTCTGTGTGCTCAAGGGGGGCTATAAGTT	1898
WT	612	Thymus	CD4	AGATGTCATGAAGGAGATGGGAGGCCATCACAGAGTTGTGGCCCTCTGTGTGCTCAAGGGGGGCTATAAGTT	1898
WT	482	Thymus	CD4	AGATGTCATGAAGGAGATGGGAGGCCATCAGGGATTGTGGCCCTCTGTGTGCTCAAGGGGGGCTATAAGTT	1894
WT	518	Thymus	CD4	AGATGTCATGAAGGAGATGGGAGGCCATCACACCCTTGTGGCCCTCTGTGTGCTCAAGGGGGGCTATAAGTT	1889
WT	558	Thymus	CD4	AGATGTCATGAAGGAGATGGGAGGCCATCACCCCCTTGTGGCCCTCTGTGTGCTCAAGGGGGGCTATAAGTT	1889
WT	371	Thymus	CD4	AGATGTCATGAAGGAGATGGGAGGCCATCCCCCTTGTGGCCCTCTGTGTGCTCAAGGGGGGCTATAAGTT	1884
WT	482	Thymus	CD4	AGATGTCATGAAGGAGATGGGAGGCCATCAGGCTTGTGGCCCTCTGTGTGCTCAAGGGGGGCTATAAGTT	1883
WT	482	Thymus	CD4	AGATGTCATGAAGGAGATGGGAGGCCCCCTTGTGGCCCTCTGTGTGCTCAAGGGGGGCTATAAGTT	1882
WT	558	Thymus	CD4	AGATGTCATGAAGGAGATGGGAGGCCATCACTTTGTGGCCCTCTGTGTGCTCAAGGGGGGCTATAAGTT	1868
WT	568	Thymus	CD4	AGATGTCATGAAGGAGATGGGAGGCCATCACAAGCTTGTGGCCCTCTGTGTGCTCAAGGGGGGCTATAAGTT	1864
WT	558	Thymus	CD4	AGATGTCATGAAGGAGATGGGAGGCCATCCCCTTGTGGCCCTCTGTGTGCTCAAGGGGGGCTATAAGTT	1859
WT	401	Thymus	CD4	AGATGTCATGAAGGAGATGGGAGGCCATCACAGGGCTTGTGGCCCTCTGTGTGCTCAAGGGGGGCTATAAGTT	1858
WT	401	Thymus	CD4	AGATGTCATGAAGGAGATGGGAGGCCATCAGCTTGTGGCCCTCTGTGTGCTCAAGGGGGGCTATAAGTT	1858
WT	569	Thymus	CD4	AGATGTCATGAAGGAGATGGGAGGCCATCACAAAATTGTGGCCCTCTGTGTGCTCAAGGGGGGCTATAAGTT	1852
WT	401	Thymus	CD4	AGATGTCATGAAGGAGATGGGAGGCCATCACAGGTTTTGTGGCCCTCTGTGTGCTCAAGGGGGGCTATAAGTT	1848
WT	568	Thymus	CD4	AGATGTCATGAAGGAGATGGGAGGCCATCACAACCCTTGTGGCCCTCTGTGTGCTCAAGGGGGGCTATAAGTT	1844
WT	569	Thymus	CD4	AGATGTCATGAAGGAGATGGGAGGCCATCAGGGTTGTGGCCCTCTGTGTGCTCAAGGGGGGCTATAAGTT	1841
WT	482	Thymus	CD4	AGATGTCATGAAGGAGATGGGAGGCCATCAGGGCTTGTGGCCCTCTGTGTGCTCAAGGGGGGCTATAAGTT	1834
WT	558	Thymus	CD4	AGATGTCATGAAGGAGATGGGAGGCCATCACACCTCTTGTGGCCCTCTGTGTGCTCAAGGGGGGCTATAAGTT	1823
WT	365	Thymus	CD4	AGATGTCATGAAGGAGATGGGAGGCCATCCCCCTTGTGGCCCTCTGTGTGCTCAAGGGGGGCTATAAGTT	1822
WT	271	Thymus	CD4	AGATGTCATGAAGGAGATGGGAGGCCATCAGCTTGTGGCCCTCTGTGTGCTCAAGGGGGGCTATAAGTT	1819
WT	271	Thymus	CD4	AGATGTCATGAAGGAGATGGGAGGCCATCACTTGTGGCCCTCTGTGTGCTCAAGGGGGGCTATAAGTT	1810
WT	271	Thymus	CD4	AGATGTCATGAAGGAGATGGGAGGCCATCCCCATTGTGGCCCTCTGTGTGCTCAAGGGGGGCTATAAGTT	1803
WT	569	Thymus	CD4	AGATGTCATGAAGGAGATGGGAGGCCATCACAGGTTTGTGGCCCTCTGTGTGCTCAAGGGGGGCTATAAGTT	1800
WT	401	Thymus	CD4	AGATGTCATGAAGGAGATGGGAGGCCATCCCCCTTGTGGCCCTCTGTGTGCTCAAGGGGGGCTATAAGTT	1795
WT	523	Thymus	CD4	AGATGTCATGAAGGAGATGGGAGGCCATCACACTTGTGGCCCTCTGTGTGCTCAAGGGGGGCTATAAGTT	1793
WT	518	Thymus	CD4	AGATGTCATGAAGGAGATGGGAGGCCATCACACTTGTGGCCCTCTGTGTGCTCAAGGGGGGCTATAAGTT	1792
WT	569	Thymus	CD4	AGATGTCATGAAGGAGATGGGAGGCCATCACAAGGTTGTGGCCCTCTGTGTGCTCAAGGGGGGCTATAAGTT	1792
WT	523	Thymus	CD4	AGATGTCATGAAGGAGATGGGAGGCCATCACAAGTTGTGGCCCTCTGTGTGCTCAAGGGGGGCTATAAGTT	1790
WT	371	Thymus	CD4	AGATGTCATGAAGGAGATGGGAGGCCATCACAGCCTTTGTGGCCCTCTGTGTGCTCAAGGGGGGCTATAAGTT	1789
WT	401	Thymus	CD4	AGATGTCATGAAGGAGATGGGAGGCCATCAGGGGTTGTGGCCCTCTGTGTGCTCAAGGGGGGCTATAAGTT	1787
WT	523	Thymus	CD4	AGATGTCATGAAGGAGATGGGAGGCCATCACAACTTGTGGCCCTCTGTGTGCTCAAGGGGGGCTATAAGTT	1782
WT	518	Thymus	CD4	AGATGTCATGAAGGAGATGGGAGGCCATCACAAGTTGTGGCCCTCTGTGTGCTCAAGGGGGGCTATAAGTT	1777
WT	558	Thymus	CD4	AGATGTCATGAAGGAGATGGGAGGCCATCACGGTTGTGGCCCTCTGTGTGCTCAAGGGGGGCTATAAGTT	1777
WT	482	Thymus	CD4	AGATGTCATGAAGGAGATGGGAGGCCATCACCGCCTTGTGGCCCTCTGTGTGCTCAAGGGGGGCTATAAGTT	1773
WT	271	Thymus	CD4	AGATGTCATGAAGGAGATGGGAGGCCATCACACTCTTGTGGCCCTCTGTGTGCTCAAGGGGGGCTATAAGTT	1771
WT	371	Thymus	CD4	AGATGTCATGAAGGAGATGGGAGGCCATCAGCTTGTGGCCCTCTGTGTGCTCAAGGGGGGCTATAAGTT	1768
WT	365	Thymus	CD4	AGATGTCATGAAGGAGATGGGAGGCCATCACCCCCCTTGTGGCCCTCTGTGTGCTCAAGGGGGGCTATAAGTT	1767
WT	365	Thymus	CD4	AGATGTCATGAAGGAGATGGGAGGCCATCACCCATTGTGGCCCTCTGTGTGCTCAAGGGGGGCTATAAGTT	1766
WT	482	Thymus	CD4	AGATGTCATGAAGGAGATGGGAGGCCATCACAGGTATTGTGGCCCTCTGTGTGCTCAAGGGGGGCTATAAGTT	1763
WT	568	Thymus	CD4	AGATGTCATGAAGGAGATGGGAGGCCATCAGGGTTGTGGCCCTCTGTGTGCTCAAGGGGGGCTATAAGTT	1763
WT	518	Thymus	CD4	AGATGTCATGAAGGAGATGGGAGGCCATCACAACTTGTGGCCCTCTGTGTGCTCAAGGGGGGCTATAAGTT	1760
WT	271	Thymus	CD4	AGATGTCATGAAGGAGATGGGAGGCCATCACACGTTGTGGCCCTCTGTGTGCTCAAGGGGGGCTATAAGTT	1756
WT	482	Thymus	CD4	AGATGTCATGAAGGAGATGGGAGGCCATCACAGGGGGTTGTGGCCCTCTGTGTGCTCAAGGGGGGCTATAAGTT	1751
WT	482	Thymus	CD4	AGATGTCATGAAGGAGATGGGAGGCCATCAGTTTGTGGCCCTCTGTGTGCTCAAGGGGGGCTATAAGTT	1751
WT	482	Thymus	CD4	AGATGTCATGAAGGAGATGGGAGGCCATCACATTCTTTGTGGCCCTCTGTGTGCTCAAGGGGGGCTATAAGTT	1749
WT	365	Thymus	CD4	AGATGTCATGAAGGAGATGGGAGGCCATCACAGGGCTTGTGGCCCTCTGTGTGCTCAAGGGGGGCTATAAGTT	1748
WT	558	Thymus	CD4	AGATGTCATGAAGGAGATGGGAGGCCATCACATCTTGTGGCCCTCTGTGTGCTCAAGGGGGGCTATAAGTT	1748
WT	371	Thymus	CD4	AGATGTCATGAAGGAGATGGGAGGCCATCACAGGTTTTGTGGCCCTCTGTGTGCTCAAGGGGGGCTATAAGTT	1747
WT	371	Thymus	CD4	AGATGTCATGAAGGAGATGGGAGGCCATCCCCATTGTGGCCCTCTGTGTGCTCAAGGGGGGCTATAAGTT	1746
WT	271	Thymus	CD4	AGATGTCATGAAGGAGATGGGAGGCCATCACAGGGCTTGTGGCCCTCTGTGTGCTCAAGGGGGGCTATAAGTT	1745
WT	365	Thymus	CD4	AGATGTCATGAAGGAGATGGGAGGCCATCAGGGGTTGTGGCCCTCTGTGTGCTCAAGGGGGGCTATAAGTT	1744
WT	518	Thymus	CD4	AGATGTCATGAAGGAGATGGGAGGCCATCACAGCTTGTGGCCCTCTGTGTGCTCAAGGGGGGCTATAAGTT	1742
WT	401	Thymus	CD4	AGATGTCATGAAGGAGATGGGAGGCCATCACCTCCTTGTGGCCCTCTGTGTGCTCAAGGGGGGCTATAAGTT	1738
WT	401	Thymus	CD4	AGATGTCATGAAGGAGATGGGAGGCCATCAAATTGTGGCCCTCTGTGTGCTCAAGGGGGGCTATAAGTT	1732
WT	401	Thymus	CD4	AGATGTCATGAAGGAGATGGGAGGCCATCACCTCTTGTGGCCCTCTGTGTGCTCAAGGGGGGCTATAAGTT	1729
WT	482	Thymus	CD4	AGATGTCATGAAGGAGATGGGAGGCCATCACACCGCTTGTGGCCCTCTGTGTGCTCAAGGGGGGCTATAAGTT	1729
WT	568	Thymus	CD4	AGATGTCATGAAGGAGATGGGAGGCCATCATTGTGGCCCTCTGTGTGCTCAAGGGGGGCTATAAGTT	1728
WT	465	Thymus	CD4	AGATGTCATGAAGGAGATGGGAGGCCATCACCCCTTGTGGCCCTCTGTGTGCTCAAGGGGGGCTATAAGTT	1725
WT	569	Thymus	CD4	AGATGTCATGAAGGAGATGGGAGGCCATCACACATTGTGGCCCTCTGTGTGCTCAAGGGGGGCTATAAGTT	1721
WT	523	Thymus	CD4	AGATGTCATGAAGGAGATGGGAGGCCATCACATTTGTGGCCCTCTGTGTGCTCAAGGGGGGCTATAAGTT	1720
WT	568	Thymus	CD4	AGATGTCATGAAGGAGATGGGAGGCCATCACACATTGTGGCCCTCTGTGTGCTCAAGGGGGGCTATAAGTT	1708
WT	482	Thymus	CD4	AGATGTCATGAAGGAGATGGGAGGCCATCACCCCCCCTTGTGGCCCTCTGTGTGCTCAAGGGGGGCTATAAGTT	1704
WT	271	Thymus	CD4	AGATGTCATGAAGGAGATGGGAGGCCATCAGGATTGTGGCCCTCTGTGTGCTCAAGGGGGGCTATAAGTT	1694
WT	518	Thymus	CD4	AGATGTCATGAAGGAGATGGGAGGCCATCACATTTGTGGCCCTCTGTGTGCTCAAGGGGGGCTATAAGTT	1689
WT	371	Thymus	CD4	AGATGTCATGAAGGAGATGGGAGGCCATCACATGTTGTGGCCCTCTGTGTGCTCAAGGGGGGCTATAAGTT	1686
WT	482	Thymus	CD4	AGATGTCATGAAGGAGATGGGAGGCCATCACAGACTTGTGGCCCTCTGTGTGCTCAAGGGGGGCTATAAGTT	1686
WT	482	Thymus	CD4	AGATGTCATGAAGGAGATGGGAGGCCATCACAGGGCCTTGTGGCCCTCTGTGTGCTCAAGGGGGGCTATAAGTT	1683
WT	569	Thymus	CD4	AGATGTCATGAAGGAGATGGGAGGCCATCACAGGCGTTGTGGCCCTCTGTGTGCTCAAGGGGGGCTATAAGTT	1679
WT	371	Thymus	CD4	AGATGTCATGAAGGAGATGGGAGGCCATCACACTCTTGTGGCCCTCTGTGTGCTCAAGGGGGGCTATAAGTT	1678
WT	401	Thymus	CD4	AGATGTCATGAAGGAGATGGGAGGCCATCTTGTGGCCCTCTGTGTGCTCAAGGGGGGCTATAAGTT	1677
WT	558	Thymus	CD4	AGATGTCATGAAGGAGATGGGAGGCCATCACATTTTGTGGCCCTCTGTGTGCTCAAGGGGGGCTATAAGTT	1677
WT	558	Thymus	CD4	AGATGTCATGAAGGAGATGGGAGGCCATCACATTTGTGGCCCTCTGTGTGCTCAAGGGGGGCTATAAGTT	1675
WT	365	Thymus	CD4	AGATGTCATGAAGGAGATGGGAGGCCATCAGCTTGTGGCCCTCTGTGTGCTCAAGGGGGGCTATAAGTT	1670
WT	612	Thymus	CD4	AGATGTCATGAAGGAGATGGGAGGCCATCACATATTGTGGCCCTCTGTGTGCTCAAGGGGGGCTATAAGTT	1670
WT	371	Thymus	CD4	AGATGTCATGAAGGAGATGGGAGGCCATCACCTCTTGTGGCCCTCTGTGTGCTCAAGGGGGGCTATAAGTT	1669
WT	365	Thymus	CD4	AGATGTCATGAAGGAGATGGGAGGCCATCTTGTGGCCCTCTGTGTGCTCAAGGGGGGCTATAAGTT	1668
WT	401	Thymus	CD4	AGATGTCATGAAGGAGATGGGAGGCCATCACCTTTGTGGCCCTCTGTGTGCTCAAGGGGGGCTATAAGTT	1667
WT	271	Thymus	CD4	AGATGTCATGAAGGAGATGGGAGGCCCCTTGTGGCCCTCTGTGTGCTCAAGGGGGGCTATAAGTT	1663
WT	365	Thymus	CD4	AGATGTCATGAAGGAGATGGGAGGCCATCAAATTGTGGCCCTCTGTGTGCTCAAGGGGGGCTATAAGTT	1656
WT	401	Thymus	CD4	AGATGTCATGAAGGAGATGGGAGGCCATCCCCATTGTGGCCCTCTGTGTGCTCAAGGGGGGCTATAAGTT	1655
WT	401	Thymus	CD4	AGATGTCATGAAGGAGATGGGAGGCCATCAGGCCTTGTGGCCCTCTGTGTGCTCAAGGGGGGCTATAAGTT	1654
WT	517	Thymus	CD4	AGATGTCATGAAGGAGATGGGAGGCCATCACCCCTTGTGGCCCTCTGTGTGCTCAAGGGGGGCTATAAGTT	1653
WT	568	Thymus	CD4	AGATGTCATGAAGGAGATGGGAGGCCATCACAAAATTGTGGCCCTCTGTGTGCTCAAGGGGGGCTATAAGTT	1653
WT	365	Thymus	CD4	AGATGTCATGAAGGAGATGGGAGGCCATCAGGCCTTGTGGCCCTCTGTGTGCTCAAGGGGGGCTATAAGTT	1649
WT	365	Thymus	CD4	AGATGTCATGAAGGAGATGGGAGGCCATCCCCATTGTGGCCCTCTGTGTGCTCAAGGGGGGCTATAAGTT	1649
WT	523	Thymus	CD4	AGATGTCATGAAGGAGATGGGAGGCCATCACATTTTGTGGCCCTCTGTGTGCTCAAGGGGGGCTATAAGTT	1649
WT	482	Thymus	CD4	AGATGTCATGAAGGAGATGGGAGGCCATCAGATTGTGGCCCTCTGTGTGCTCAAGGGGGGCTATAAGTT	1645
WT	401	Thymus	CD4	AGATGTCATGAAGGAGATGGGAGGCCATCACAGCCTTTGTGGCCCTCTGTGTGCTCAAGGGGGGCTATAAGTT	1643
WT	401	Thymus	CD4	AGATGTCATGAAGGAGATGGGAGGCCATCACAGTCTTGTGGCCCTCTGTGTGCTCAAGGGGGGCTATAAGTT	1641
WT	482	Thymus	CD4	AGATGTCATGAAGGAGATGGGAGGCCATCACAGCGTTGTGGCCCTCTGTGTGCTCAAGGGGGGCTATAAGTT	1638
WT	271	Thymus	CD4	AGATGTCATGAAGGAGATGGGAGGCCATCCCCCTTGTGGCCCTCTGTGTGCTCAAGGGGGGCTATAAGTT	1634
WT	371	Thymus	CD4	AGATGTCATGAAGGAGATGGGAGGCCATCACCTTTGTGGCCCTCTGTGTGCTCAAGGGGGGCTATAAGTT	1634
WT	569	Thymus	CD4	AGATGTCATGAAGGAGATGGGAGGCCATCATTTTGTGGCCCTCTGTGTGCTCAAGGGGGGCTATAAGTT	1633
WT	517	Thymus	CD4	AGATGTCATGAAGGAGATGGGAGGCCATCACAGGGTTGTGGCCCTCTGTGTGCTCAAGGGGGGCTATAAGTT	1628
WT	371	Thymus	CD4	AGATGTCATGAAGGAGATGGGAGGCCATCAGGATTGTGGCCCTCTGTGTGCTCAAGGGGGGCTATAAGTT	1621
WT	558	Thymus	CD4	AGATGTCATGAAGGAGATGGGAGGCCATCACACCCCTTGTGGCCCTCTGTGTGCTCAAGGGGGGCTATAAGTT	1619
WT	568	Thymus	CD4	AGATGTCATGAAGGAGATGGGAGGCCATCACAAGGTTGTGGCCCTCTGTGTGCTCAAGGGGGGCTATAAGTT	1618
WT	401	Thymus	CD4	AGATGTCATGAAGGAGATGGGAGGCCATCACACCACTTGTGGCCCTCTGTGTGCTCAAGGGGGGCTATAAGTT	1614
WT	569	Thymus	CD4	AGATGTCATGAAGGAGATGGGAGGCCATCATTGTGGCCCTCTGTGTGCTCAAGGGGGGCTATAAGTT	1612
WT	482	Thymus	CD4	AGATGTCATGAAGGAGATGGGAGGCCATCACAACTTTGTGGCCCTCTGTGTGCTCAAGGGGGGCTATAAGTT	1611
WT	523	Thymus	CD4	AGATGTCATGAAGGAGATGGGAGGCCATCACAGCTTGTGGCCCTCTGTGTGCTCAAGGGGGGCTATAAGTT	1609
WT	371	Thymus	CD4	AGATGTCATGAAGGAGATGGGAGGCCATCACACCCTTTGTGGCCCTCTGTGTGCTCAAGGGGGGCTATAAGTT	1607
WT	612	Thymus	CD4	AGATGTCATGAAGGAGATGGGAGGCCATCAGGTTGTGGCCCTCTGTGTGCTCAAGGGGGGCTATAAGTT	1606
WT	365	Thymus	CD4	AGATGTCATGAAGGAGATGGGAGGCCCCCTTGTGGCCCTCTGTGTGCTCAAGGGGGGCTATAAGTT	1604
WT	612	Thymus	CD4	AGATGTCATGAAGGAGATGGGAGGCCATCACGGGTTGTGGCCCTCTGTGTGCTCAAGGGGGGCTATAAGTT	1600
WT	482	Thymus	CD4	AGATGTCATGAAGGAGATGGGAGGCCATCATCCTTGTGGCCCTCTGTGTGCTCAAGGGGGGCTATAAGTT	1597
WT	401	Thymus	CD4	AGATGTCATGAAGGAGATGGGAGGCCATCACGAGTTGTGGCCCTCTGTGTGCTCAAGGGGGGCTATAAGTT	1583
WT	518	Thymus	CD4	AGATGTCATGAAGGAGATGGGAGGCCATCACATTTTGTGGCCCTCTGTGTGCTCAAGGGGGGCTATAAGTT	1582
WT	569	Thymus	CD4	AGATGTCATGAAGGAGATGGGAGGCCATCACATCCTTGTGGCCCTCTGTGTGCTCAAGGGGGGCTATAAGTT	1582
WT	558	Thymus	CD4	AGATGTCATGAAGGAGATGGGAGGCCATCACAGCCTTGTGGCCCTCTGTGTGCTCAAGGGGGGCTATAAGTT	1579
WT	401	Thymus	CD4	AGATGTCATGAAGGAGATGGGAGGCCATCACACTCTTGTGGCCCTCTGTGTGCTCAAGGGGGGCTATAAGTT	1571
WT	465	Thymus	CD4	AGATGTCATGAAGGAGATGGGAGGCCATCACAGGGTTGTGGCCCTCTGTGTGCTCAAGGGGGGCTATAAGTT	1569
WT	569	Thymus	CD4	AGATGTCATGAAGGAGATGGGAGGCCATCACAGCCCTTGTGGCCCTCTGTGTGCTCAAGGGGGGCTATAAGTT	1569
WT	518	Thymus	CD4	AGATGTCATGAAGGAGATGGGAGGCCATCACATCTTGTGGCCCTCTGTGTGCTCAAGGGGGGCTATAAGTT	1568
WT	271	Thymus	CD4	AGATGTCATGAAGGAGATGGGAGGCCATCACCTCTTGTGGCCCTCTGTGTGCTCAAGGGGGGCTATAAGTT	1566
WT	271	Thymus	CD4	AGATGTCATGAAGGAGATGGGAGGCCATCACAAACCTTGTGGCCCTCTGTGTGCTCAAGGGGGGCTATAAGTT	1564
WT	271	Thymus	CD4	AGATGTCATGAAGGAGATGGGAGGCCATCACAAACTTGTGGCCCTCTGTGTGCTCAAGGGGGGCTATAAGTT	1559
WT	271	Thymus	CD4	AGATGTCATGAAGGAGATGGGAGGCCATCACGGATTGTGGCCCTCTGTGTGCTCAAGGGGGGCTATAAGTT	1559
WT	569	Thymus	CD4	AGATGTCATGAAGGAGATGGGAGGCCATCAGCCTTGTGGCCCTCTGTGTGCTCAAGGGGGGCTATAAGTT	1559
WT	401	Thymus	CD4	AGATGTCATGAAGGAGATGGGAGGCCATTGTGGCCCTCTGTGTGCTCAAGGGGGGCTATAAGTT	1558
WT	371	Thymus	CD4	AGATGTCATGAAGGAGATGGGAGGCCATCACAAACTTGTGGCCCTCTGTGTGCTCAAGGGGGGCTATAAGTT	1556
WT	568	Thymus	CD4	AGATGTCATGAAGGAGATGGGAGGCCATCACAGGATTGTGGCCCTCTGTGTGCTCAAGGGGGGCTATAAGTT	1556
WT	365	Thymus	CD4	AGATGTCATGAAGGAGATGGGAGGCCATCACCTCCTTGTGGCCCTCTGTGTGCTCAAGGGGGGCTATAAGTT	1551
WT	518	Thymus	CD4	AGATGTCATGAAGGAGATGGGAGGCCATCCCCTTGTGGCCCTCTGTGTGCTCAAGGGGGGCTATAAGTT	1550
WT	482	Thymus	CD4	AGATGTCATGAAGGAGATGGGAGGCCATCACAAGCCCTTGTGGCCCTCTGTGTGCTCAAGGGGGGCTATAAGTT	1548
WT	271	Thymus	CD4	AGATGTCATGAAGGAGATGGGAGGCCATCACTCTTTGTGGCCCTCTGTGTGCTCAAGGGGGGCTATAAGTT	1546
WT	401	Thymus	CD4	AGATGTCATGAAGGAGATGGGAGGCCCCTTGTGGCCCTCTGTGTGCTCAAGGGGGGCTATAAGTT	1545
WT	568	Thymus	CD4	AGATGTCATGAAGGAGATGGGAGGCCATCACATCCTTGTGGCCCTCTGTGTGCTCAAGGGGGGCTATAAGTT	1544
WT	371	Thymus	CD4	AGATGTCATGAAGGAGATGGGAGGCCATCACACGTTGTGGCCCTCTGTGTGCTCAAGGGGGGCTATAAGTT	1542
WT	371	Thymus	CD4	AGATGTCATGAAGGAGATGGGAGGCCATCACGAGTTGTGGCCCTCTGTGTGCTCAAGGGGGGCTATAAGTT	1542
WT	401	Thymus	CD4	AGATGTCATGAAGGAGATGGGAGGCCATCACAAACTTGTGGCCCTCTGTGTGCTCAAGGGGGGCTATAAGTT	1534
WT	401	Thymus	CD4	AGATGTCATGAAGGAGATGGGAGGCCATCACACCCTTTGTGGCCCTCTGTGTGCTCAAGGGGGGCTATAAGTT	1534
WT	401	Thymus	CD4	AGATGTCATGAAGGAGATGGGAGGCCATCACATGTTGTGGCCCTCTGTGTGCTCAAGGGGGGCTATAAGTT	1532
WT	271	Thymus	CD4	AGATGTCATGAAGGAGATGGGAGGCCATCACGAGTTGTGGCCCTCTGTGTGCTCAAGGGGGGCTATAAGTT	1525
WT	371	Thymus	CD4	AGATGTCATGAAGGAGATGGGAGGCCATCAAATTGTGGCCCTCTGTGTGCTCAAGGGGGGCTATAAGTT	1525
WT	568	Thymus	CD4	AGATGTCATGAAGGAGATGGGAGGCCATCACAGCCCTTGTGGCCCTCTGTGTGCTCAAGGGGGGCTATAAGTT	1523
WT	271	Thymus	CD4	AGATGTCATGAAGGAGATGGGAGGCCATCAGGCTTGTGGCCCTCTGTGTGCTCAAGGGGGGCTATAAGTT	1521
WT	482	Thymus	CD4	AGATGTCATGAAGGAGATGGGAGGCCATCACCCCATTGTGGCCCTCTGTGTGCTCAAGGGGGGCTATAAGTT	1519
WT	482	Thymus	CD4	AGATGTCATGAAGGAGATGGGAGGCCATCACAGGAGTTGTGGCCCTCTGTGTGCTCAAGGGGGGCTATAAGTT	1517
WT	568	Thymus	CD4	AGATGTCATGAAGGAGATGGGAGGCCATCATTTTGTGGCCCTCTGTGTGCTCAAGGGGGGCTATAAGTT	1515
WT	482	Thymus	CD4	AGATGTCATGAAGGAGATGGGAGGCCATCACAGTCTTGTGGCCCTCTGTGTGCTCAAGGGGGGCTATAAGTT	1512
WT	365	Thymus	CD4	AGATGTCATGAAGGAGATGGGAGGCCATCACCTCTTGTGGCCCTCTGTGTGCTCAAGGGGGGCTATAAGTT	1511
WT	365	Thymus	CD4	AGATGTCATGAAGGAGATGGGAGGCCATCTTTGTGGCCCTCTGTGTGCTCAAGGGGGGCTATAAGTT	1508
WT	401	Thymus	CD4	AGATGTCATGAAGGAGATGGGAGGCCATCACATCCTTTGTGGCCCTCTGTGTGCTCAAGGGGGGCTATAAGTT	1505
WT	271	Thymus	CD4	AGATGTCATGAAGGAGATGGGAGGCCATTGTGGCCCTCTGTGTGCTCAAGGGGGGCTATAAGTT	1504
WT	401	Thymus	CD4	AGATGTCATGAAGGAGATGGGAGGCCATCACTCTTTGTGGCCCTCTGTGTGCTCAAGGGGGGCTATAAGTT	1501
WT	482	Thymus	CD4	AGATGTCATGAAGGAGATGGGAGGCCATCACAATCTTGTGGCCCTCTGTGTGCTCAAGGGGGGCTATAAGTT	1501
WT	365	Thymus	CD4	AGATGTCATGAAGGAGATGGGAGGCCATCACACTCTTGTGGCCCTCTGTGTGCTCAAGGGGGGCTATAAGTT	1499
WT	568	Thymus	CD4	AGATGTCATGAAGGAGATGGGAGGCCATCACAAGATTGTGGCCCTCTGTGTGCTCAAGGGGGGCTATAAGTT	1497
WT	271	Thymus	CD4	AGATGTCATGAAGGAGATGGGAGGCCATCACAGCCTTTGTGGCCCTCTGTGTGCTCAAGGGGGGCTATAAGTT	1496
WT	335	Thymus	CD4	AGATGTCATGAAGGAGATGGGAGGCCATCACATTGTGGCCCTCTGTGTGCTCAAGGGGGGCTATAAGTT	1496
WT	371	Thymus	CD4	AGATGTCATGAAGGAGATGGGAGGCCATCACCTCCTTGTGGCCCTCTGTGTGCTCAAGGGGGGCTATAAGTT	1496
WT	523	Thymus	CD4	AGATGTCATGAAGGAGATGGGAGGCCATCCCCTTGTGGCCCTCTGTGTGCTCAAGGGGGGCTATAAGTT	1495
WT	482	Thymus	CD4	AGATGTCATGAAGGAGATGGGAGGCCATCACAAGGTTTGTGGCCCTCTGTGTGCTCAAGGGGGGCTATAAGTT	1490
WT	365	Thymus	CD4	AGATGTCATGAAGGAGATGGGAGGCCATCACCTTTGTGGCCCTCTGTGTGCTCAAGGGGGGCTATAAGTT	1487
WT	401	Thymus	CD4	AGATGTCATGAAGGAGATGGGAGGCCATCACAAGTTTGTGGCCCTCTGTGTGCTCAAGGGGGGCTATAAGTT	1485
WT	371	Thymus	CD4	AGATGTCATGAAGGAGATGGGAGGCCATCACAAACCTTGTGGCCCTCTGTGTGCTCAAGGGGGGCTATAAGTT	1484
WT	271	Thymus	CD4	AGATGTCATGAAGGAGATGGGAGGCCATCACCTTTGTGGCCCTCTGTGTGCTCAAGGGGGGCTATAAGTT	1469
WT	401	Thymus	CD4	AGATGTCATGAAGGAGATGGGAGGCCATCACAGAGGTTGTGGCCCTCTGTGTGCTCAAGGGGGGCTATAAGTT	1469
WT	365	Thymus	CD4	AGATGTCATGAAGGAGATGGGAGGCCATCACACCACTTGTGGCCCTCTGTGTGCTCAAGGGGGGCTATAAGTT	1463
WT	568	Thymus	CD4	AGATGTCATGAAGGAGATGGGAGGCCATCAGCCTTGTGGCCCTCTGTGTGCTCAAGGGGGGCTATAAGTT	1463
WT	271	Thymus	CD4	AGATGTCATGAAGGAGATGGGAGGCCATCACATCCCTTGTGGCCCTCTGTGTGCTCAAGGGGGGCTATAAGTT	1462
WT	371	Thymus	CD4	AGATGTCATGAAGGAGATGGGAGGCCCCTTGTGGCCCTCTGTGTGCTCAAGGGGGGCTATAAGTT	1459
WT	271	Thymus	CD4	AGATGTCATGAAGGAGATGGGAGGCCATCACAGGTTTTGTGGCCCTCTGTGTGCTCAAGGGGGGCTATAAGTT	1458
WT	271	Thymus	CD4	AGATGTCATGAAGGAGATGGGAGGCCATCACCATTGTGGCCCTCTGTGTGCTCAAGGGGGGCTATAAGTT	1454
WT	371	Thymus	CD4	AGATGTCATGAAGGAGATGGGAGGCCATCACACCACTTGTGGCCCTCTGTGTGCTCAAGGGGGGCTATAAGTT	1453
WT	482	Thymus	CD4	AGATGTCATGAAGGAGATGGGAGGCCATCAGCCCTTGTGGCCCTCTGTGTGCTCAAGGGGGGCTATAAGTT	1450
WT	401	Thymus	CD4	AGATGTCATGAAGGAGATGGGAGGCCATCACGGGGTTGTGGCCCTCTGTGTGCTCAAGGGGGGCTATAAGTT	1449
WT	482	Thymus	CD4	AGATGTCATGAAGGAGATGGGAGGCCATCCATTGTGGCCCTCTGTGTGCTCAAGGGGGGCTATAAGTT	1449
WT	523	Thymus	CD4	AGATGTCATGAAGGAGATGGGAGGCCATCACGGTTGTGGCCCTCTGTGTGCTCAAGGGGGGCTATAAGTT	1448
WT	482	Thymus	CD4	AGATGTCATGAAGGAGATGGGAGGCCATCACAAGGCCTTGTGGCCCTCTGTGTGCTCAAGGGGGGCTATAAGTT	1447
WT	271	Thymus	CD4	AGATGTCATGAAGGAGATGGGAGGCCATCTTTGTGGCCCTCTGTGTGCTCAAGGGGGGCTATAAGTT	1445
WT	482	Thymus	CD4	AGATGTCATGAAGGAGATGGGAGGCCATCACAATTTTGTGGCCCTCTGTGTGCTCAAGGGGGGCTATAAGTT	1442
WT	371	Thymus	CD4	AGATGTCATGAAGGAGATGGGAGGCCATCACCGCCTTGTGGCCCTCTGTGTGCTCAAGGGGGGCTATAAGTT	1439
WT	365	Thymus	CD4	AGATGTCATGAAGGAGATGGGAGGCCATCACATGTTGTGGCCCTCTGTGTGCTCAAGGGGGGCTATAAGTT	1438
WT	482	Thymus	CD4	AGATGTCATGAAGGAGATGGGAGGCCATCACAGTCCTTGTGGCCCTCTGTGTGCTCAAGGGGGGCTATAAGTT	1432
WT	371	Thymus	CD4	AGATGTCATGAAGGAGATGGGAGGCCATCACATCCTTTGTGGCCCTCTGTGTGCTCAAGGGGGGCTATAAGTT	1431
WT	371	Thymus	CD4	AGATGTCATGAAGGAGATGGGAGGCCATCACTCTTTGTGGCCCTCTGTGTGCTCAAGGGGGGCTATAAGTT	1429
WT	612	Thymus	CD4	AGATGTCATGAAGGAGATGGGAGGCCATCACAGGGGTTGTGGCCCTCTGTGTGCTCAAGGGGGGCTATAAGTT	1428
WT	558	Thymus	CD4	AGATGTCATGAAGGAGATGGGAGGCCATCACAATTTGTGGCCCTCTGTGTGCTCAAGGGGGGCTATAAGTT	1427
WT	365	Thymus	CD4	AGATGTCATGAAGGAGATGGGAGGCCCCTTGTGGCCCTCTGTGTGCTCAAGGGGGGCTATAAGTT	1426
WT	518	Thymus	CD4	AGATGTCATGAAGGAGATGGGAGGCCATCACTTTGTGGCCCTCTGTGTGCTCAAGGGGGGCTATAAGTT	1426
WT	271	Thymus	CD4	AGATGTCATGAAGGAGATGGGAGGCCATCACACCCTTTGTGGCCCTCTGTGTGCTCAAGGGGGGCTATAAGTT	1423
WT	271	Thymus	CD4	AGATGTCATGAAGGAGATGGGAGGCCATCAGGCCTTGTGGCCCTCTGTGTGCTCAAGGGGGGCTATAAGTT	1423
WT	271	Thymus	CD4	AGATGTCATGAAGGAGATGGGAGGCCATCACACCACTTGTGGCCCTCTGTGTGCTCAAGGGGGGCTATAAGTT	1422
WT	482	Thymus	CD4	AGATGTCATGAAGGAGATGGGAGGCCATCACAGGCCCTTGTGGCCCTCTGTGTGCTCAAGGGGGGCTATAAGTT	1422
WT	271	Thymus	CD4	AGATGTCATGAAGGAGATGGGAGGCCATCACAGGTATTGTGGCCCTCTGTGTGCTCAAGGGGGGCTATAAGTT	1418
WT	518	Thymus	CD4	AGATGTCATGAAGGAGATGGGAGGCCATCACAATTTGTGGCCCTCTGTGTGCTCAAGGGGGGCTATAAGTT	1413
WT	569	Thymus	CD4	AGATGTCATGAAGGAGATGGGAGGCCATCAATTTGTGGCCCTCTGTGTGCTCAAGGGGGGCTATAAGTT	1412
WT	482	Thymus	CD4	AGATGTCATGAAGGAGATGGGAGGCCATCACAAGGATTGTGGCCCTCTGTGTGCTCAAGGGGGGCTATAAGTT	1409
WT	401	Thymus	CD4	AGATGTCATGAAGGAGATGGGAGGCCATCACATTCTTTGTGGCCCTCTGTGTGCTCAAGGGGGGCTATAAGTT	1406
WT	371	Thymus	CD4	AGATGTCATGAAGGAGATGGGAGGCCATCACGGGGTTGTGGCCCTCTGTGTGCTCAAGGGGGGCTATAAGTT	1405
WT	365	Thymus	CD4	AGATGTCATGAAGGAGATGGGAGGCCATCACCGCCTTGTGGCCCTCTGTGTGCTCAAGGGGGGCTATAAGTT	1403
WT	271	Thymus	CD4	AGATGTCATGAAGGAGATGGGAGGCCATCACAGAGGTTGTGGCCCTCTGTGTGCTCAAGGGGGGCTATAAGTT	1402
WT	365	Thymus	CD4	AGATGTCATGAAGGAGATGGGAGGCCATCACAGCCTTTGTGGCCCTCTGTGTGCTCAAGGGGGGCTATAAGTT	1396
WT	401	Thymus	CD4	AGATGTCATGAAGGAGATGGGAGGCCATCAGGATTGTGGCCCTCTGTGTGCTCAAGGGGGGCTATAAGTT	1395
WT	401	Thymus	CD4	AGATGTCATGAAGGAGATGGGAGGCCATCACAAACCTTGTGGCCCTCTGTGTGCTCAAGGGGGGCTATAAGTT	1394
WT	365	Thymus	CD4	AGATGTCATGAAGGAGATGGGAGGCCATCACAGGTTTTGTGGCCCTCTGTGTGCTCAAGGGGGGCTATAAGTT	1393
WT	365	Thymus	CD4	AGATGTCATGAAGGAGATGGGAGGCCATCACGGGGTTGTGGCCCTCTGTGTGCTCAAGGGGGGCTATAAGTT	1393
WT	612	Thymus	CD4	AGATGTCATGAAGGAGATGGGAGGCCATCCCTTGTGGCCCTCTGTGTGCTCAAGGGGGGCTATAAGTT	1393
WT	371	Thymus	CD4	AGATGTCATGAAGGAGATGGGAGGCCATCAGGCCTTGTGGCCCTCTGTGTGCTCAAGGGGGGCTATAAGTT	1388
WT	523	Thymus	CD4	AGATGTCATGAAGGAGATGGGAGGCCATCACTTTGTGGCCCTCTGTGTGCTCAAGGGGGGCTATAAGTT	1387
WT	482	Thymus	CD4	AGATGTCATGAAGGAGATGGGAGGCCATCACAAATTTGTGGCCCTCTGTGTGCTCAAGGGGGGCTATAAGTT	1385
WT	271	Thymus	CD4	AGATGTCATGAAGGAGATGGGAGGCCATCACCTCCTTGTGGCCCTCTGTGTGCTCAAGGGGGGCTATAAGTT	1383
WT	271	Thymus	CD4	AGATGTCATGAAGGAGATGGGAGGCCATCTTGTGGCCCTCTGTGTGCTCAAGGGGGGCTATAAGTT	1382
WT	558	Thymus	CD4	AGATGTCATGAAGGAGATGGGAGGCCATCACAGTTTGTGGCCCTCTGTGTGCTCAAGGGGGGCTATAAGTT	1382
WT	371	Thymus	CD4	AGATGTCATGAAGGAGATGGGAGGCCATCTTTGTGGCCCTCTGTGTGCTCAAGGGGGGCTATAAGTT	1379
WT	371	Thymus	CD4	AGATGTCATGAAGGAGATGGGAGGCCATCACCATTGTGGCCCTCTGTGTGCTCAAGGGGGGCTATAAGTT	1378
WT	482	Thymus	CD4	AGATGTCATGAAGGAGATGGGAGGCCATCACATTTTTTGTGGCCCTCTGTGTGCTCAAGGGGGGCTATAAGTT	1377
WT	465	Thymus	CD4	AGATGTCATGAAGGAGATGGGAGGCCATCACCTTGTGGCCCTCTGTGTGCTCAAGGGGGGCTATAAGTT	1377
WT	271	Thymus	CD4	AGATGTCATGAAGGAGATGGGAGGCCATCAGATTGTGGCCCTCTGTGTGCTCAAGGGGGGCTATAAGTT	1376
WT	371	Thymus	CD4	AGATGTCATGAAGGAGATGGGAGGCCATCACATCCCTTGTGGCCCTCTGTGTGCTCAAGGGGGGCTATAAGTT	1376
WT	612	Thymus	CD4	AGATGTCATGAAGGAGATGGGAGGCCATCACAGGCTTGTGGCCCTCTGTGTGCTCAAGGGGGGCTATAAGTT	1376
WT	371	Thymus	CD4	AGATGTCATGAAGGAGATGGGAGGCCATCACAAGTTTGTGGCCCTCTGTGTGCTCAAGGGGGGCTATAAGTT	1372
WT	271	Thymus	CD4	AGATGTCATGAAGGAGATGGGAGGCCATCAGGGATTGTGGCCCTCTGTGTGCTCAAGGGGGGCTATAAGTT	1370
WT	371	Thymus	CD4	AGATGTCATGAAGGAGATGGGAGGCCATCACAGAGGTTGTGGCCCTCTGTGTGCTCAAGGGGGGCTATAAGTT	1370
WT	568	Thymus	CD4	AGATGTCATGAAGGAGATGGGAGGCCATCAATTTGTGGCCCTCTGTGTGCTCAAGGGGGGCTATAAGTT	1370
WT	401	Thymus	CD4	AGATGTCATGAAGGAGATGGGAGGCCATCACTTGTGGCCCTCTGTGTGCTCAAGGGGGGCTATAAGTT	1369
WT	482	Thymus	CD4	AGATGTCATGAAGGAGATGGGAGGCCATCCCATTGTGGCCCTCTGTGTGCTCAAGGGGGGCTATAAGTT	1366
WT	569	Thymus	CD4	AGATGTCATGAAGGAGATGGGAGGCCATCACAAGATTGTGGCCCTCTGTGTGCTCAAGGGGGGCTATAAGTT	1366
WT	365	Thymus	CD4	AGATGTCATGAAGGAGATGGGAGGCCATCACAAACTTGTGGCCCTCTGTGTGCTCAAGGGGGGCTATAAGTT	1365
WT	371	Thymus	CD4	AGATGTCATGAAGGAGATGGGAGGCCATCACAGCTTTGTGGCCCTCTGTGTGCTCAAGGGGGGCTATAAGTT	1363
WT	271	Thymus	CD4	AGATGTCATGAAGGAGATGGGAGGCCATCACAGGGATTGTGGCCCTCTGTGTGCTCAAGGGGGGCTATAAGTT	1357
WT	401	Thymus	CD4	AGATGTCATGAAGGAGATGGGAGGCCATCACCGCCTTGTGGCCCTCTGTGTGCTCAAGGGGGGCTATAAGTT	1354
WT	569	Thymus	CD4	AGATGTCATGAAGGAGATGGGAGGCCATCACAGGCTTTGTGGCCCTCTGTGTGCTCAAGGGGGGCTATAAGTT	1353
WT	482	Thymus	CD4	AGATGTCATGAAGGAGATGGGAGGCCATCACTCTTGTGGCCCTCTGTGTGCTCAAGGGGGGCTATAAGTT	1351
WT	558	Thymus	CD4	AGATGTCATGAAGGAGATGGGAGGCCATCACAGATTGTGGCCCTCTGTGTGCTCAAGGGGGGCTATAAGTT	1351
WT	365	Thymus	CD4	AGATGTCATGAAGGAGATGGGAGGCCATCACAAATTTGTGGCCCTCTGTGTGCTCAAGGGGGGCTATAAGTT	1348
WT	371	Thymus	CD4	AGATGTCATGAAGGAGATGGGAGGCCATCACAGGTCTTGTGGCCCTCTGTGTGCTCAAGGGGGGCTATAAGTT	1348
WT	365	Thymus	CD4	AGATGTCATGAAGGAGATGGGAGGCCATCACATCCTTTGTGGCCCTCTGTGTGCTCAAGGGGGGCTATAAGTT	1346
WT	365	Thymus	CD4	AGATGTCATGAAGGAGATGGGAGGCCATCACTCTTTGTGGCCCTCTGTGTGCTCAAGGGGGGCTATAAGTT	1345
WT	401	Thymus	CD4	AGATGTCATGAAGGAGATGGGAGGCCATCACAACTTTGTGGCCCTCTGTGTGCTCAAGGGGGGCTATAAGTT	1341
WT	401	Thymus	CD4	AGATGTCATGAAGGAGATGGGAGGCCATCACATCCCTTGTGGCCCTCTGTGTGCTCAAGGGGGGCTATAAGTT	1339
WT	365	Thymus	CD4	AGATGTCATGAAGGAGATGGGAGGCCATCAGGATTGTGGCCCTCTGTGTGCTCAAGGGGGGCTATAAGTT	1334
WT	401	Thymus	CD4	AGATGTCATGAAGGAGATGGGAGGCCATCACAGGTCTTGTGGCCCTCTGTGTGCTCAAGGGGGGCTATAAGTT	1333
WT	365	Thymus	CD4	AGATGTCATGAAGGAGATGGGAGGCCATCACAAACCTTGTGGCCCTCTGTGTGCTCAAGGGGGGCTATAAGTT	1331
WT	401	Thymus	CD4	AGATGTCATGAAGGAGATGGGAGGCCATCACACGTTGTGGCCCTCTGTGTGCTCAAGGGGGGCTATAAGTT	1331
WT	271	Thymus	CD4	AGATGTCATGAAGGAGATGGGAGGCCATCACATCCTTTGTGGCCCTCTGTGTGCTCAAGGGGGGCTATAAGTT	1330
WT	465	Thymus	CD4	AGATGTCATGAAGGAGATGGGAGGCCATCACAACCTTGTGGCCCTCTGTGTGCTCAAGGGGGGCTATAAGTT	1330
WT	365	Thymus	CD4	AGATGTCATGAAGGAGATGGGAGGCCATCACACCCTTTGTGGCCCTCTGTGTGCTCAAGGGGGGCTATAAGTT	1329
WT	518	Thymus	CD4	AGATGTCATGAAGGAGATGGGAGGCCATCACGGTTGTGGCCCTCTGTGTGCTCAAGGGGGGCTATAAGTT	1329
WT	371	Thymus	CD4	AGATGTCATGAAGGAGATGGGAGGCCATCACATTCTTTGTGGCCCTCTGTGTGCTCAAGGGGGGCTATAAGTT	1327
WT	558	Thymus	CD4	AGATGTCATGAAGGAGATGGGAGGCCATCACACTTTGTGGCCCTCTGTGTGCTCAAGGGGGGCTATAAGTT	1327
WT	365	Thymus	CD4	AGATGTCATGAAGGAGATGGGAGGCCATTGTGGCCCTCTGTGTGCTCAAGGGGGGCTATAAGTT	1325
WT	371	Thymus	CD4	AGATGTCATGAAGGAGATGGGAGGCCATCACGGATTGTGGCCCTCTGTGTGCTCAAGGGGGGCTATAAGTT	1324
WT	612	Thymus	CD4	AGATGTCATGAAGGAGATGGGAGGCCATCATTGTGGCCCTCTGTGTGCTCAAGGGGGGCTATAAGTT	1319
WT	365	Thymus	CD4	AGATGTCATGAAGGAGATGGGAGGCCATCACGAGTTGTGGCCCTCTGTGTGCTCAAGGGGGGCTATAAGTT	1317
WT	612	Thymus	CD4	AGATGTCATGAAGGAGATGGGAGGCCATCAACCTTGTGGCCCTCTGTGTGCTCAAGGGGGGCTATAAGTT	1317
WT	558	Thymus	CD4	AGATGTCATGAAGGAGATGGGAGGCCATCACAGAGTTGTGGCCCTCTGTGTGCTCAAGGGGGGCTATAAGTT	1316
WT	482	Thymus	CD4	AGATGTCATGAAGGAGATGGGAGGCCATCACATCTTTGTGGCCCTCTGTGTGCTCAAGGGGGGCTATAAGTT	1315
WT	271	Thymus	CD4	AGATGTCATGAAGGAGATGGGAGGCCATCACCCCCCTTGTGGCCCTCTGTGTGCTCAAGGGGGGCTATAAGTT	1314
WT	401	Thymus	CD4	AGATGTCATGAAGGAGATGGGAGGCCATCACCATTGTGGCCCTCTGTGTGCTCAAGGGGGGCTATAAGTT	1310
WT	569	Thymus	CD4	AGATGTCATGAAGGAGATGGGAGGCCATCACAGGATTGTGGCCCTCTGTGTGCTCAAGGGGGGCTATAAGTT	1308
WT	612	Thymus	CD4	AGATGTCATGAAGGAGATGGGAGGCCATCACTTTTGTGGCCCTCTGTGTGCTCAAGGGGGGCTATAAGTT	1308
WT	523	Thymus	CD4	AGATGTCATGAAGGAGATGGGAGGCCATCACCCCCTTGTGGCCCTCTGTGTGCTCAAGGGGGGCTATAAGTT	1302
WT	482	Thymus	CD4	AGATGTCATGAAGGAGATGGGAGGCCATCAGAATTGTGGCCCTCTGTGTGCTCAAGGGGGGCTATAAGTT	1301
WT	517	Thymus	CD4	AGATGTCATGAAGGAGATGGGAGGCCATCACCTTGTGGCCCTCTGTGTGCTCAAGGGGGGCTATAAGTT	1299
WT	271	Thymus	CD4	AGATGTCATGAAGGAGATGGGAGGCCATCACGGGGTTGTGGCCCTCTGTGTGCTCAAGGGGGGCTATAAGTT	1298
WT	271	Thymus	CD4	AGATGTCATGAAGGAGATGGGAGGCCATCACCGCCTTGTGGCCCTCTGTGTGCTCAAGGGGGGCTATAAGTT	1294
WT	517	Thymus	CD4	AGATGTCATGAAGGAGATGGGAGGCCATCACAACCTTGTGGCCCTCTGTGTGCTCAAGGGGGGCTATAAGTT	1292
WT	401	Thymus	CD4	AGATGTCATGAAGGAGATGGGAGGCCATCAGGGCTTGTGGCCCTCTGTGTGCTCAAGGGGGGCTATAAGTT	1290
WT	482	Thymus	CD4	AGATGTCATGAAGGAGATGGGAGGCCATCACACCCCCCTTGTGGCCCTCTGTGTGCTCAAGGGGGGCTATAAGTT	1290
WT	569	Thymus	CD4	AGATGTCATGAAGGAGATGGGAGGCCACCTTGTGGCCCTCTGTGTGCTCAAGGGGGGCTATAAGTT	1290
WT	401	Thymus	CD4	AGATGTCATGAAGGAGATGGGAGGCCATCACAGGGGGTTGTGGCCCTCTGTGTGCTCAAGGGGGGCTATAAGTT	1289
WT	482	Thymus	CD4	AGATGTCATGAAGGAGATGGGAGGCCATCACAATCCTTGTGGCCCTCTGTGTGCTCAAGGGGGGCTATAAGTT	1288
WT	371	Thymus	CD4	AGATGTCATGAAGGAGATGGGAGGCCATCAGGCTTGTGGCCCTCTGTGTGCTCAAGGGGGGCTATAAGTT	1287
WT	482	Thymus	CD4	AGATGTCATGAAGGAGATGGGAGGCCATCACAACCTTTGTGGCCCTCTGTGTGCTCAAGGGGGGCTATAAGTT	1287
WT	365	Thymus	CD4	AGATGTCATGAAGGAGATGGGAGGCCATCAGGCTTGTGGCCCTCTGTGTGCTCAAGGGGGGCTATAAGTT	1283
WT	569	Thymus	CD4	AGATGTCATGAAGGAGATGGGAGGCCATCACGAGGTTGTGGCCCTCTGTGTGCTCAAGGGGGGCTATAAGTT	1277
WT	271	Thymus	CD4	AGATGTCATGAAGGAGATGGGAGGCCATCACAGCTTTGTGGCCCTCTGTGTGCTCAAGGGGGGCTATAAGTT	1276
WT	523	Thymus	CD4	AGATGTCATGAAGGAGATGGGAGGCCATCACAGATTGTGGCCCTCTGTGTGCTCAAGGGGGGCTATAAGTT	1275
WT	482	Thymus	CD4	AGATGTCATGAAGGAGATGGGAGGCCATCACTGTTTGTGGCCCTCTGTGTGCTCAAGGGGGGCTATAAGTT	1274
WT	371	Thymus	CD4	AGATGTCATGAAGGAGATGGGAGGCCATCTTGTGGCCCTCTGTGTGCTCAAGGGGGGCTATAAGTT	1270
WT	482	Thymus	CD4	AGATGTCATGAAGGAGATGGGAGGCCATCACAACATTGTGGCCCTCTGTGTGCTCAAGGGGGGCTATAAGTT	1270
WT	482	Thymus	CD4	AGATGTCATGAAGGAGATGGGAGGCCATCACAAGGCTTGTGGCCCTCTGTGTGCTCAAGGGGGGCTATAAGTT	1270
WT	568	Thymus	CD4	AGATGTCATGAAGGAGATGGGAGGCCATCACAGGCTTTGTGGCCCTCTGTGTGCTCAAGGGGGGCTATAAGTT	1265
WT	371	Thymus	CD4	AGATGTCATGAAGGAGATGGGAGGCCATCAGGGATTGTGGCCCTCTGTGTGCTCAAGGGGGGCTATAAGTT	1261
WT	401	Thymus	CD4	AGATGTCATGAAGGAGATGGGAGGCCATCACAGCTTTGTGGCCCTCTGTGTGCTCAAGGGGGGCTATAAGTT	1260
WT	523	Thymus	CD4	AGATGTCATGAAGGAGATGGGAGGCCATCACAATTTGTGGCCCTCTGTGTGCTCAAGGGGGGCTATAAGTT	1260
WT	518	Thymus	CD4	AGATGTCATGAAGGAGATGGGAGGCCATCACAGATTGTGGCCCTCTGTGTGCTCAAGGGGGGCTATAAGTT	1258
WT	401	Thymus	CD4	AGATGTCATGAAGGAGATGGGAGGCCATCACGGATTGTGGCCCTCTGTGTGCTCAAGGGGGGCTATAAGTT	1257
WT	371	Thymus	CD4	AGATGTCATGAAGGAGATGGGAGGCCATCACAAGCCCTTGTGGCCCTCTGTGTGCTCAAGGGGGGCTATAAGTT	1256
WT	371	Thymus	CD4	AGATGTCATGAAGGAGATGGGAGGCCATCACAGGCGTTGTGGCCCTCTGTGTGCTCAAGGGGGGCTATAAGTT	1256
WT	401	Thymus	CD4	AGATGTCATGAAGGAGATGGGAGGCCATCACCCCCCCTTGTGGCCCTCTGTGTGCTCAAGGGGGGCTATAAGTT	1255
WT	569	Thymus	CD4	AGATGTCATGAAGGAGATGGGAGGCCATCCTTGTGGCCCTCTGTGTGCTCAAGGGGGGCTATAAGTT	1255
WT	271	Thymus	CD4	AGATGTCATGAAGGAGATGGGAGGCCATCAGGGCTTGTGGCCCTCTGTGTGCTCAAGGGGGGCTATAAGTT	1250
WT	612	Thymus	CD4	AGATGTCATGAAGGAGATGGGAGGCCATCACAACCCTTGTGGCCCTCTGTGTGCTCAAGGGGGGCTATAAGTT	1250
WT	401	Thymus	CD4	AGATGTCATGAAGGAGATGGGAGGCCATCAGCCCTTGTGGCCCTCTGTGTGCTCAAGGGGGGCTATAAGTT	1249
WT	401	Thymus	CD4	AGATGTCATGAAGGAGATGGGAGGCCATCACAGGAGTTGTGGCCCTCTGTGTGCTCAAGGGGGGCTATAAGTT	1248
WT	365	Thymus	CD4	AGATGTCATGAAGGAGATGGGAGGCCATCACATCCCTTGTGGCCCTCTGTGTGCTCAAGGGGGGCTATAAGTT	1246
WT	365	Thymus	CD4	AGATGTCATGAAGGAGATGGGAGGCCATCACAGAGGTTGTGGCCCTCTGTGTGCTCAAGGGGGGCTATAAGTT	1243
WT	523	Thymus	CD4	AGATGTCATGAAGGAGATGGGAGGCCATCACACCTCTTGTGGCCCTCTGTGTGCTCAAGGGGGGCTATAAGTT	1243
WT	569	Thymus	CD4	AGATGTCATGAAGGAGATGGGAGGCCATCAACCCTTGTGGCCCTCTGTGTGCTCAAGGGGGGCTATAAGTT	1243
WT	401	Thymus	CD4	AGATGTCATGAAGGAGATGGGAGGCCATCACAGGCGTTGTGGCCCTCTGTGTGCTCAAGGGGGGCTATAAGTT	1242
WT	482	Thymus	CD4	AGATGTCATGAAGGAGATGGGAGGCCATCACAGGATTTGTGGCCCTCTGTGTGCTCAAGGGGGGCTATAAGTT	1242
WT	401	Thymus	CD4	AGATGTCATGAAGGAGATGGGAGGCCCCCTTGTGGCCCTCTGTGTGCTCAAGGGGGGCTATAAGTT	1240
WT	568	Thymus	CD4	AGATGTCATGAAGGAGATGGGAGGCCACCTTGTGGCCCTCTGTGTGCTCAAGGGGGGCTATAAGTT	1239
WT	271	Thymus	CD4	AGATGTCATGAAGGAGATGGGAGGCCATCACAGGCGTTGTGGCCCTCTGTGTGCTCAAGGGGGGCTATAAGTT	1238
WT	518	Thymus	CD4	AGATGTCATGAAGGAGATGGGAGGCCATCACACCTCTTGTGGCCCTCTGTGTGCTCAAGGGGGGCTATAAGTT	1235
WT	371	Thymus	CD4	AGATGTCATGAAGGAGATGGGAGGCCATCAGCCCTTGTGGCCCTCTGTGTGCTCAAGGGGGGCTATAAGTT	1232
WT	371	Thymus	CD4	AGATGTCATGAAGGAGATGGGAGGCCATCACCCCCCCTTGTGGCCCTCTGTGTGCTCAAGGGGGGCTATAAGTT	1231
WT	365	Thymus	CD4	AGATGTCATGAAGGAGATGGGAGGCCATCACAGCTTTGTGGCCCTCTGTGTGCTCAAGGGGGGCTATAAGTT	1230
WT	517	Thymus	CD4	AGATGTCATGAAGGAGATGGGAGGCCATCACAGTTGTGGCCCTCTGTGTGCTCAAGGGGGGCTATAAGTT	1229
WT	371	Thymus	CD4	AGATGTCATGAAGGAGATGGGAGGCCATCACAGCTCTTGTGGCCCTCTGTGTGCTCAAGGGGGGCTATAAGTT	1228
WT	482	Thymus	CD4	AGATGTCATGAAGGAGATGGGAGGCCATCACTCCTTGTGGCCCTCTGTGTGCTCAAGGGGGGCTATAAGTT	1225
WT	365	Thymus	CD4	AGATGTCATGAAGGAGATGGGAGGCCATCACATTCTTTGTGGCCCTCTGTGTGCTCAAGGGGGGCTATAAGTT	1224
WT	612	Thymus	CD4	AGATGTCATGAAGGAGATGGGAGGCCATCACAAGGTTGTGGCCCTCTGTGTGCTCAAGGGGGGCTATAAGTT	1222
WT	518	Thymus	CD4	AGATGTCATGAAGGAGATGGGAGGCCATCACAGTTTGTGGCCCTCTGTGTGCTCAAGGGGGGCTATAAGTT	1220
WT	371	Thymus	CD4	AGATGTCATGAAGGAGATGGGAGGCCCCCTTGTGGCCCTCTGTGTGCTCAAGGGGGGCTATAAGTT	1219
WT	482	Thymus	CD4	AGATGTCATGAAGGAGATGGGAGGCCATCAGGGTTTGTGGCCCTCTGTGTGCTCAAGGGGGGCTATAAGTT	1216
WT	612	Thymus	CD4	AGATGTCATGAAGGAGATGGGAGGCCATCACAAGCTTGTGGCCCTCTGTGTGCTCAAGGGGGGCTATAAGTT	1214
WT	482	Thymus	CD4	AGATGTCATGAAGGAGATGGGAGGCCATCAAGGGTTGTGGCCCTCTGTGTGCTCAAGGGGGGCTATAAGTT	1211
WT	401	Thymus	CD4	AGATGTCATGAAGGAGATGGGAGGCCATCAGGCTTGTGGCCCTCTGTGTGCTCAAGGGGGGCTATAAGTT	1209
WT	371	Thymus	CD4	AGATGTCATGAAGGAGATGGGAGGCCATCAGGGCTTGTGGCCCTCTGTGTGCTCAAGGGGGGCTATAAGTT	1208
WT	482	Thymus	CD4	AGATGTCATGAAGGAGATGGGAGGCCATCACAGAGGGTTGTGGCCCTCTGTGTGCTCAAGGGGGGCTATAAGTT	1207
WT	568	Thymus	CD4	AGATGTCATGAAGGAGATGGGAGGCCATCACAAGCCTTGTGGCCCTCTGTGTGCTCAAGGGGGGCTATAAGTT	1207
WT	568	Thymus	CD4	AGATGTCATGAAGGAGATGGGAGGCCATCACGAGGTTGTGGCCCTCTGTGTGCTCAAGGGGGGCTATAAGTT	1207
WT	482	Thymus	CD4	AGATGTCATGAAGGAGATGGGAGGCCATCACACTCCTTGTGGCCCTCTGTGTGCTCAAGGGGGGCTATAAGTT	1205
WT	482	Thymus	CD4	AGATGTCATGAAGGAGATGGGAGGCCATCGGGTTGTGGCCCTCTGTGTGCTCAAGGGGGGCTATAAGTT	1205
WT	271	Thymus	CD4	AGATGTCATGAAGGAGATGGGAGGCCATCACCCCATTGTGGCCCTCTGTGTGCTCAAGGGGGGCTATAAGTT	1204
WT	482	Thymus	CD4	AGATGTCATGAAGGAGATGGGAGGCCATCACACCCTCTTGTGGCCCTCTGTGTGCTCAAGGGGGGCTATAAGTT	1200
WT	518	Thymus	CD4	AGATGTCATGAAGGAGATGGGAGGCCATCACACCCCTTGTGGCCCTCTGTGTGCTCAAGGGGGGCTATAAGTT	1200
WT	371	Thymus	CD4	AGATGTCATGAAGGAGATGGGAGGCCATCACAACTTTGTGGCCCTCTGTGTGCTCAAGGGGGGCTATAAGTT	1199
WT	569	Thymus	CD4	AGATGTCATGAAGGAGATGGGAGGCCATCACAAGCCTTGTGGCCCTCTGTGTGCTCAAGGGGGGCTATAAGTT	1198
WT	518	Thymus	CD4	AGATGTCATGAAGGAGATGGGAGGCCATCACACTTTGTGGCCCTCTGTGTGCTCAAGGGGGGCTATAAGTT	1197
WT	271	Thymus	CD4	AGATGTCATGAAGGAGATGGGAGGCCATCAGCCCTTGTGGCCCTCTGTGTGCTCAAGGGGGGCTATAAGTT	1196
WT	401	Thymus	CD4	AGATGTCATGAAGGAGATGGGAGGCCATCACAGGGATTGTGGCCCTCTGTGTGCTCAAGGGGGGCTATAAGTT	1195
WT	569	Thymus	CD4	AGATGTCATGAAGGAGATGGGAGGCCATCAACTTGTGGCCCTCTGTGTGCTCAAGGGGGGCTATAAGTT	1195
WT	401	Thymus	CD4	AGATGTCATGAAGGAGATGGGAGGCCATCATCCTTGTGGCCCTCTGTGTGCTCAAGGGGGGCTATAAGTT	1193
WT	365	Thymus	CD4	AGATGTCATGAAGGAGATGGGAGGCCATCACAAGTTTGTGGCCCTCTGTGTGCTCAAGGGGGGCTATAAGTT	1192
WT	482	Thymus	CD4	AGATGTCATGAAGGAGATGGGAGGCCATCAAGGTTGTGGCCCTCTGTGTGCTCAAGGGGGGCTATAAGTT	1188
WT	271	Thymus	CD4	AGATGTCATGAAGGAGATGGGAGGCCATCACAAGTTTGTGGCCCTCTGTGTGCTCAAGGGGGGCTATAAGTT	1186
WT	401	Thymus	CD4	AGATGTCATGAAGGAGATGGGAGGCCATCTGTGGCCCTCTGTGTGCTCAAGGGGGGCTATAAGTT	1184
WT	569	Thymus	CD4	AGATGTCATGAAGGAGATGGGAGGCCATCACAGGCCTTGTGGCCCTCTGTGTGCTCAAGGGGGGCTATAAGTT	1184
WT	482	Thymus	CD4	AGATGTCATGAAGGAGATGGGAGGCCATCACAAAAATTGTGGCCCTCTGTGTGCTCAAGGGGGGCTATAAGTT	1183
WT	482	Thymus	CD4	AGATGTCATGAAGGAGATGGGAGGCCATCACAGAATTGTGGCCCTCTGTGTGCTCAAGGGGGGCTATAAGTT	1181
WT	371	Thymus	CD4	AGATGTCATGAAGGAGATGGGAGGCCATTGTGGCCCTCTGTGTGCTCAAGGGGGGCTATAAGTT	1180
WT	523	Thymus	CD4	AGATGTCATGAAGGAGATGGGAGGCCATCACAGTTTGTGGCCCTCTGTGTGCTCAAGGGGGGCTATAAGTT	1180
WT	568	Thymus	CD4	AGATGTCATGAAGGAGATGGGAGGCCATCACAGGGTTTGTGGCCCTCTGTGTGCTCAAGGGGGGCTATAAGTT	1179
WT	518	Thymus	CD4	AGATGTCATGAAGGAGATGGGAGGCCATCACCCCCTTGTGGCCCTCTGTGTGCTCAAGGGGGGCTATAAGTT	1178
WT	371	Thymus	CD4	AGATGTCATGAAGGAGATGGGAGGCCATCACAGGTATTGTGGCCCTCTGTGTGCTCAAGGGGGGCTATAAGTT	1177
WT	482	Thymus	CD4	AGATGTCATGAAGGAGATGGGAGGCCACCCTTGTGGCCCTCTGTGTGCTCAAGGGGGGCTATAAGTT	1177
WT	482	Thymus	CD4	AGATGTCATGAAGGAGATGGGAGGCCATCAAGCCTTGTGGCCCTCTGTGTGCTCAAGGGGGGCTATAAGTT	1176
WT	517	Thymus	CD4	AGATGTCATGAAGGAGATGGGAGGCCATCACAAATTGTGGCCCTCTGTGTGCTCAAGGGGGGCTATAAGTT	1176
WT	371	Thymus	CD4	AGATGTCATGAAGGAGATGGGAGGCCATCACACCGCTTGTGGCCCTCTGTGTGCTCAAGGGGGGCTATAAGTT	1175
WT	523	Thymus	CD4	AGATGTCATGAAGGAGATGGGAGGCCATCACACCCCTTGTGGCCCTCTGTGTGCTCAAGGGGGGCTATAAGTT	1175
WT	271	Thymus	CD4	AGATGTCATGAAGGAGATGGGAGGCCATCAGTTTGTGGCCCTCTGTGTGCTCAAGGGGGGCTATAAGTT	1173
WT	465	Thymus	CD4	AGATGTCATGAAGGAGATGGGAGGCCATCACAAATTGTGGCCCTCTGTGTGCTCAAGGGGGGCTATAAGTT	1169
WT	271	Thymus	CD4	AGATGTCATGAAGGAGATGGGAGGCCATCACAGCGTTGTGGCCCTCTGTGTGCTCAAGGGGGGCTATAAGTT	1167
WT	569	Thymus	CD4	AGATGTCATGAAGGAGATGGGAGGCCATCACAGGGTTTGTGGCCCTCTGTGTGCTCAAGGGGGGCTATAAGTT	1167
WT	612	Thymus	CD4	AGATGTCATGAAGGAGATGGGAGGCCATCACAAAATTGTGGCCCTCTGTGTGCTCAAGGGGGGCTATAAGTT	1165
WT	365	Thymus	CD4	AGATGTCATGAAGGAGATGGGAGGCCATCACCATTGTGGCCCTCTGTGTGCTCAAGGGGGGCTATAAGTT	1164
WT	365	Thymus	CD4	AGATGTCATGAAGGAGATGGGAGGCCATCACACGTTGTGGCCCTCTGTGTGCTCAAGGGGGGCTATAAGTT	1163
WT	482	Thymus	CD4	AGATGTCATGAAGGAGATGGGAGGCCATCAGGGCCTTGTGGCCCTCTGTGTGCTCAAGGGGGGCTATAAGTT	1162
WT	271	Thymus	CD4	AGATGTCATGAAGGAGATGGGAGGCCATCACACCGCTTGTGGCCCTCTGTGTGCTCAAGGGGGGCTATAAGTT	1161
WT	365	Thymus	CD4	AGATGTCATGAAGGAGATGGGAGGCCATCAGTTTGTGGCCCTCTGTGTGCTCAAGGGGGGCTATAAGTT	1159
WT	482	Thymus	CD4	AGATGTCATGAAGGAGATGGGAGGCCATCACAACCATTGTGGCCCTCTGTGTGCTCAAGGGGGGCTATAAGTT	1158
WT	482	Thymus	CD4	AGATGTCATGAAGGAGATGGGAGGCCATCATCTTGTGGCCCTCTGTGTGCTCAAGGGGGGCTATAAGTT	1156
WT	365	Thymus	CD4	AGATGTCATGAAGGAGATGGGAGGCCATCACCCCCCCTTGTGGCCCTCTGTGTGCTCAAGGGGGGCTATAAGTT	1152
WT	401	Thymus	CD4	AGATGTCATGAAGGAGATGGGAGGCCATCACACCGCTTGTGGCCCTCTGTGTGCTCAAGGGGGGCTATAAGTT	1152
WT	371	Thymus	CD4	AGATGTCATGAAGGAGATGGGAGGCCATCACAGGGGGTTGTGGCCCTCTGTGTGCTCAAGGGGGGCTATAAGTT	1150
WT	569	Thymus	CD4	AGATGTCATGAAGGAGATGGGAGGCCATCACCCATTGTGGCCCTCTGTGTGCTCAAGGGGGGCTATAAGTT	1148
WT	482	Thymus	CD4	AGATGTCATGAAGGAGATGGGAGGCCATCACAGCTCTTGTGGCCCTCTGTGTGCTCAAGGGGGGCTATAAGTT	1147
WT	401	Thymus	CD4	AGATGTCATGAAGGAGATGGGAGGCCATCAGTTTGTGGCCCTCTGTGTGCTCAAGGGGGGCTATAAGTT	1146
WT	482	Thymus	CD4	AGATGTCATGAAGGAGATGGGAGGCCATCACAACTCTTGTGGCCCTCTGTGTGCTCAAGGGGGGCTATAAGTT	1146
WT	365	Thymus	CD4	AGATGTCATGAAGGAGATGGGAGGCCATCACAGGTCTTGTGGCCCTCTGTGTGCTCAAGGGGGGCTATAAGTT	1145
WT	523	Thymus	CD4	AGATGTCATGAAGGAGATGGGAGGCCATCACACTTTGTGGCCCTCTGTGTGCTCAAGGGGGGCTATAAGTT	1143
WT	365	Thymus	CD4	AGATGTCATGAAGGAGATGGGAGGCCATCACAGGTATTGTGGCCCTCTGTGTGCTCAAGGGGGGCTATAAGTT	1142
WT	401	Thymus	CD4	AGATGTCATGAAGGAGATGGGAGGCCATCAGGGATTGTGGCCCTCTGTGTGCTCAAGGGGGGCTATAAGTT	1142
WT	401	Thymus	CD4	AGATGTCATGAAGGAGATGGGAGGCCATCACAGCGTTGTGGCCCTCTGTGTGCTCAAGGGGGGCTATAAGTT	1140
WT	482	Thymus	CD4	AGATGTCATGAAGGAGATGGGAGGCCATCACACCCCCTTGTGGCCCTCTGTGTGCTCAAGGGGGGCTATAAGTT	1138
WT	558	Thymus	CD4	AGATGTCATGAAGGAGATGGGAGGCCATCACTTGTGGCCCTCTGTGTGCTCAAGGGGGGCTATAAGTT	1132
WT	523	Thymus	CD4	AGATGTCATGAAGGAGATGGGAGGCCATCACAGCCTTGTGGCCCTCTGTGTGCTCAAGGGGGGCTATAAGTT	1130
WT	365	Thymus	CD4	AGATGTCATGAAGGAGATGGGAGGCCATCACGGATTGTGGCCCTCTGTGTGCTCAAGGGGGGCTATAAGTT	1129
WT	612	Thymus	CD4	AGATGTCATGAAGGAGATGGGAGGCCATCAGGGTTGTGGCCCTCTGTGTGCTCAAGGGGGGCTATAAGTT	1129
WT	371	Thymus	CD4	AGATGTCATGAAGGAGATGGGAGGCCATCACAGGGATTGTGGCCCTCTGTGTGCTCAAGGGGGGCTATAAGTT	1128
WT	271	Thymus	CD4	AGATGTCATGAAGGAGATGGGAGGCCATCACAATCTTGTGGCCCTCTGTGTGCTCAAGGGGGGCTATAAGTT	1127
WT	568	Thymus	CD4	AGATGTCATGAAGGAGATGGGAGGCCATCACAGGCCTTGTGGCCCTCTGTGTGCTCAAGGGGGGCTATAAGTT	1127
WT	517	Thymus	CD4	AGATGTCATGAAGGAGATGGGAGGCCATCACACCCTTGTGGCCCTCTGTGTGCTCAAGGGGGGCTATAAGTT	1123
WT	271	Thymus	CD4	AGATGTCATGAAGGAGATGGGAGGCCATCACAGGTCTTGTGGCCCTCTGTGTGCTCAAGGGGGGCTATAAGTT	1121
WT	568	Thymus	CD4	AGATGTCATGAAGGAGATGGGAGGCCATCAACCCTTGTGGCCCTCTGTGTGCTCAAGGGGGGCTATAAGTT	1117
WT	365	Thymus	CD4	AGATGTCATGAAGGAGATGGGAGGCCATCAGGGCTTGTGGCCCTCTGTGTGCTCAAGGGGGGCTATAAGTT	1115
WT	568	Thymus	CD4	AGATGTCATGAAGGAGATGGGAGGCCATCAACTTGTGGCCCTCTGTGTGCTCAAGGGGGGCTATAAGTT	1115
WT	612	Thymus	CD4	AGATGTCATGAAGGAGATGGGAGGCCATCACAGCCCTTGTGGCCCTCTGTGTGCTCAAGGGGGGCTATAAGTT	1111
WT	482	Thymus	CD4	AGATGTCATGAAGGAGATGGGAGGCCATCACATTTTTGTGGCCCTCTGTGTGCTCAAGGGGGGCTATAAGTT	1109
WT	569	Thymus	CD4	AGATGTCATGAAGGAGATGGGAGGCCATCACAGGGCTTGTGGCCCTCTGTGTGCTCAAGGGGGGCTATAAGTT	1105
WT	482	Thymus	CD4	AGATGTCATGAAGGAGATGGGAGGCCATCACAGTCTTTGTGGCCCTCTGTGTGCTCAAGGGGGGCTATAAGTT	1102
WT	612	Thymus	CD4	AGATGTCATGAAGGAGATGGGAGGCCATCACAGGATTGTGGCCCTCTGTGTGCTCAAGGGGGGCTATAAGTT	1101
WT	401	Thymus	CD4	AGATGTCATGAAGGAGATGGGAGGCCATCACAGGTATTGTGGCCCTCTGTGTGCTCAAGGGGGGCTATAAGTT	1099
WT	365	Thymus	CD4	AGATGTCATGAAGGAGATGGGAGGCCATCACAACTTTGTGGCCCTCTGTGTGCTCAAGGGGGGCTATAAGTT	1097
WT	365	Thymus	CD4	AGATGTCATGAAGGAGATGGGAGGCCATCACTTGTGGCCCTCTGTGTGCTCAAGGGGGGCTATAAGTT	1092
WT	401	Thymus	CD4	AGATGTCATGAAGGAGATGGGAGGCCATCACCCCATTGTGGCCCTCTGTGTGCTCAAGGGGGGCTATAAGTT	1089
WT	365	Thymus	CD4	AGATGTCATGAAGGAGATGGGAGGCCATCAGCCCTTGTGGCCCTCTGTGTGCTCAAGGGGGGCTATAAGTT	1088
WT	568	Thymus	CD4	AGATGTCATGAAGGAGATGGGAGGCCATCACCCATTGTGGCCCTCTGTGTGCTCAAGGGGGGCTATAAGTT	1088
WT	365	Thymus	CD4	AGATGTCATGAAGGAGATGGGAGGCCATCACAGGCGTTGTGGCCCTCTGTGTGCTCAAGGGGGGCTATAAGTT	1084
WT	371	Thymus	CD4	AGATGTCATGAAGGAGATGGGAGGCCATCACAGGGCCTTGTGGCCCTCTGTGTGCTCAAGGGGGGCTATAAGTT	1084
WT	371	Thymus	CD4	AGATGTCATGAAGGAGATGGGAGGCCATCACAGGAGTTGTGGCCCTCTGTGTGCTCAAGGGGGGCTATAAGTT	1083
WT	612	Thymus	CD4	AGATGTCATGAAGGAGATGGGAGGCCATCATTTTGTGGCCCTCTGTGTGCTCAAGGGGGGCTATAAGTT	1083
WT	401	Thymus	CD4	AGATGTCATGAAGGAGATGGGAGGCCATCAGATTGTGGCCCTCTGTGTGCTCAAGGGGGGCTATAAGTT	1076
WT	401	Thymus	CD4	AGATGTCATGAAGGAGATGGGAGGCCATCACAAGCCCTTGTGGCCCTCTGTGTGCTCAAGGGGGGCTATAAGTT	1074
WT	482	Thymus	CD4	AGATGTCATGAAGGAGATGGGAGGCCCTTGTGGCCCTCTGTGTGCTCAAGGGGGGCTATAAGTT	1074
WT	482	Thymus	CD4	AGATGTCATGAAGGAGATGGGAGGCCATCACAGACCTTGTGGCCCTCTGTGTGCTCAAGGGGGGCTATAAGTT	1072
WT	371	Thymus	CD4	AGATGTCATGAAGGAGATGGGAGGCCATCCCATTGTGGCCCTCTGTGTGCTCAAGGGGGGCTATAAGTT	1069
WT	482	Thymus	CD4	AGATGTCATGAAGGAGATGGGAGGCCATCACAGGCATTGTGGCCCTCTGTGTGCTCAAGGGGGGCTATAAGTT	1064
WT	271	Thymus	CD4	AGATGTCATGAAGGAGATGGGAGGCCCCCTTGTGGCCCTCTGTGTGCTCAAGGGGGGCTATAAGTT	1063
WT	465	Thymus	CD4	AGATGTCATGAAGGAGATGGGAGGCCATCACACCCTTGTGGCCCTCTGTGTGCTCAAGGGGGGCTATAAGTT	1060
WT	271	Thymus	CD4	AGATGTCATGAAGGAGATGGGAGGCCATCATCCTTGTGGCCCTCTGTGTGCTCAAGGGGGGCTATAAGTT	1058
WT	365	Thymus	CD4	AGATGTCATGAAGGAGATGGGAGGCCATCACAAGCCCTTGTGGCCCTCTGTGTGCTCAAGGGGGGCTATAAGTT	1057
WT	365	Thymus	CD4	AGATGTCATGAAGGAGATGGGAGGCCATCAGGGATTGTGGCCCTCTGTGTGCTCAAGGGGGGCTATAAGTT	1054
WT	401	Thymus	CD4	AGATGTCATGAAGGAGATGGGAGGCCATCACAAATTTGTGGCCCTCTGTGTGCTCAAGGGGGGCTATAAGTT	1054
WT	558	Thymus	CD4	AGATGTCATGAAGGAGATGGGAGGCCATCAGGTTGTGGCCCTCTGTGTGCTCAAGGGGGGCTATAAGTT	1052
WT	569	Thymus	CD4	AGATGTCATGAAGGAGATGGGAGGCCATCACTTGTGGCCCTCTGTGTGCTCAAGGGGGGCTATAAGTT	1051
WT	568	Thymus	CD4	AGATGTCATGAAGGAGATGGGAGGCCATCAATTGTGGCCCTCTGTGTGCTCAAGGGGGGCTATAAGTT	1049
WT	371	Thymus	CD4	AGATGTCATGAAGGAGATGGGAGGCCATCACAATCTTGTGGCCCTCTGTGTGCTCAAGGGGGGCTATAAGTT	1048
WT	612	Thymus	CD4	AGATGTCATGAAGGAGATGGGAGGCCATCACAGGTTTGTGGCCCTCTGTGTGCTCAAGGGGGGCTATAAGTT	1048
WT	271	Thymus	CD4	AGATGTCATGAAGGAGATGGGAGGCCATCACATTCTTTGTGGCCCTCTGTGTGCTCAAGGGGGGCTATAAGTT	1047
WT	612	Thymus	CD4	AGATGTCATGAAGGAGATGGGAGGCCATCACACATTGTGGCCCTCTGTGTGCTCAAGGGGGGCTATAAGTT	1046
WT	401	Thymus	CD4	AGATGTCATGAAGGAGATGGGAGGCCATCACAGTCCTTGTGGCCCTCTGTGTGCTCAAGGGGGGCTATAAGTT	1043
WT	271	Thymus	CD4	AGATGTCATGAAGGAGATGGGAGGCCATCCCATTGTGGCCCTCTGTGTGCTCAAGGGGGGCTATAAGTT	1042
WT	365	Thymus	CD4	AGATGTCATGAAGGAGATGGGAGGCCATCTGTGGCCCTCTGTGTGCTCAAGGGGGGCTATAAGTT	1040
WT	482	Thymus	CD4	AGATGTCATGAAGGAGATGGGAGGCCATCACTTTTTGTGGCCCTCTGTGTGCTCAAGGGGGGCTATAAGTT	1035
WT	365	Thymus	CD4	AGATGTCATGAAGGAGATGGGAGGCCATCACAGGGGGTTGTGGCCCTCTGTGTGCTCAAGGGGGGCTATAAGTT	1034
WT	371	Thymus	CD4	AGATGTCATGAAGGAGATGGGAGGCCATCACAGACTTGTGGCCCTCTGTGTGCTCAAGGGGGGCTATAAGTT	1030
WT	365	Thymus	CD4	AGATGTCATGAAGGAGATGGGAGGCCATCACAGGGATTGTGGCCCTCTGTGTGCTCAAGGGGGGCTATAAGTT	1028
WT	371	Thymus	CD4	AGATGTCATGAAGGAGATGGGAGGCCATCACAGGCCCTTGTGGCCCTCTGTGTGCTCAAGGGGGGCTATAAGTT	1027
WT	518	Thymus	CD4	AGATGTCATGAAGGAGATGGGAGGCCATCACAGCCTTGTGGCCCTCTGTGTGCTCAAGGGGGGCTATAAGTT	1027
WT	569	Thymus	CD4	AGATGTCATGAAGGAGATGGGAGGCCATCAGGGGTTGTGGCCCTCTGTGTGCTCAAGGGGGGCTATAAGTT	1027
WT	482	Thymus	CD4	AGATGTCATGAAGGAGATGGGAGGCCATCACAACCCCTTGTGGCCCTCTGTGTGCTCAAGGGGGGCTATAAGTT	1026
WT	568	Thymus	CD4	AGATGTCATGAAGGAGATGGGAGGCCATCAAATTGTGGCCCTCTGTGTGCTCAAGGGGGGCTATAAGTT	1026
WT	612	Thymus	CD4	AGATGTCATGAAGGAGATGGGAGGCCATCACAAGATTGTGGCCCTCTGTGTGCTCAAGGGGGGCTATAAGTT	1026
WT	371	Thymus	CD4	AGATGTCATGAAGGAGATGGGAGGCCATCACAAGGTTTGTGGCCCTCTGTGTGCTCAAGGGGGGCTATAAGTT	1025
WT	371	Thymus	CD4	AGATGTCATGAAGGAGATGGGAGGCCATCACAGCGTTGTGGCCCTCTGTGTGCTCAAGGGGGGCTATAAGTT	1024
WT	482	Thymus	CD4	AGATGTCATGAAGGAGATGGGAGGCCATCACAGCCATTGTGGCCCTCTGTGTGCTCAAGGGGGGCTATAAGTT	1022
WT	482	Thymus	CD4	AGATGTCATGAAGGAGATGGGAGGCCATCACAGGTGTTGTGGCCCTCTGTGTGCTCAAGGGGGGCTATAAGTT	1021
WT	558	Thymus	CD4	AGATGTCATGAAGGAGATGGGAGGCCATCACGAGGTTGTGGCCCTCTGTGTGCTCAAGGGGGGCTATAAGTT	1020
WT	271	Thymus	CD4	AGATGTCATGAAGGAGATGGGAGGCCATCACAGGGGGTTGTGGCCCTCTGTGTGCTCAAGGGGGGCTATAAGTT	1018
WT	371	Thymus	CD4	AGATGTCATGAAGGAGATGGGAGGCCATCACCCCATTGTGGCCCTCTGTGTGCTCAAGGGGGGCTATAAGTT	1017
WT	569	Thymus	CD4	AGATGTCATGAAGGAGATGGGAGGCCATCAGCTTGTGGCCCTCTGTGTGCTCAAGGGGGGCTATAAGTT	1017
WT	482	Thymus	CD4	AGATGTCATGAAGGAGATGGGAGGCCATCTGTGGCCCTCTGTGTGCTCAAGGGGGGCTATAAGTT	1016
WT	482	Thymus	CD4	AGATGTCATGAAGGAGATGGGAGGCCATCACAGGAATTGTGGCCCTCTGTGTGCTCAAGGGGGGCTATAAGTT	1015
WT	365	Thymus	CD4	AGATGTCATGAAGGAGATGGGAGGCCATCATCCTTGTGGCCCTCTGTGTGCTCAAGGGGGGCTATAAGTT	1013
WT	569	Thymus	CD4	AGATGTCATGAAGGAGATGGGAGGCCATCAAATTGTGGCCCTCTGTGTGCTCAAGGGGGGCTATAAGTT	1012
WT	612	Thymus	CD4	AGATGTCATGAAGGAGATGGGAGGCCATCACATCCTTGTGGCCCTCTGTGTGCTCAAGGGGGGCTATAAGTT	1010
WT	271	Thymus	CD4	AGATGTCATGAAGGAGATGGGAGGCCATCACAAATTTGTGGCCCTCTGTGTGCTCAAGGGGGGCTATAAGTT	1005
WT	568	Thymus	CD4	AGATGTCATGAAGGAGATGGGAGGCCATCCTTGTGGCCCTCTGTGTGCTCAAGGGGGGCTATAAGTT	1005
WT	365	Thymus	CD4	AGATGTCATGAAGGAGATGGGAGGCCATCACAATCTTGTGGCCCTCTGTGTGCTCAAGGGGGGCTATAAGTT	1004
WT	482	Thymus	CD4	AGATGTCATGAAGGAGATGGGAGGCCATCAAGGCTTGTGGCCCTCTGTGTGCTCAAGGGGGGCTATAAGTT	1003
WT	271	Thymus	CD4	AGATGTCATGAAGGAGATGGGAGGCCATCACAACATTGTGGCCCTCTGTGTGCTCAAGGGGGGCTATAAGTT	1002
WT	371	Thymus	CD4	AGATGTCATGAAGGAGATGGGAGGCCATCAGTTTGTGGCCCTCTGTGTGCTCAAGGGGGGCTATAAGTT	1002
WT	569	Thymus	CD4	AGATGTCATGAAGGAGATGGGAGGCCATCCCCATTGTGGCCCTCTGTGTGCTCAAGGGGGGCTATAAGTT	1000
WT	371	Thymus	CD4	AGATGTCATGAAGGAGATGGGAGGCCATCACAAATTTGTGGCCCTCTGTGTGCTCAAGGGGGGCTATAAGTT	998
WT	482	Thymus	CD4	AGATGTCATGAAGGAGATGGGAGGCCATCACGGGATTGTGGCCCTCTGTGTGCTCAAGGGGGGCTATAAGTT	997
WT	371	Thymus	CD4	AGATGTCATGAAGGAGATGGGAGGCCATCACAACCTTTGTGGCCCTCTGTGTGCTCAAGGGGGGCTATAAGTT	996
WT	371	Thymus	CD4	AGATGTCATGAAGGAGATGGGAGGCCATCACAAGGCCTTGTGGCCCTCTGTGTGCTCAAGGGGGGCTATAAGTT	996
WT	482	Thymus	CD4	AGATGTCATGAAGGAGATGGGAGGCCATCAACATTGTGGCCCTCTGTGTGCTCAAGGGGGGCTATAAGTT	995
WT	271	Thymus	CD4	AGATGTCATGAAGGAGATGGGAGGCCATCACAGGAGTTGTGGCCCTCTGTGTGCTCAAGGGGGGCTATAAGTT	994
WT	401	Thymus	CD4	AGATGTCATGAAGGAGATGGGAGGCCATCACAGGGCCTTGTGGCCCTCTGTGTGCTCAAGGGGGGCTATAAGTT	994
WT	401	Thymus	CD4	AGATGTCATGAAGGAGATGGGAGGCCATCACAGACTTGTGGCCCTCTGTGTGCTCAAGGGGGGCTATAAGTT	990
WT	558	Thymus	CD4	AGATGTCATGAAGGAGATGGGAGGCCATCACATATTGTGGCCCTCTGTGTGCTCAAGGGGGGCTATAAGTT	989
WT	401	Thymus	CD4	AGATGTCATGAAGGAGATGGGAGGCCATCACAAGGTTTGTGGCCCTCTGTGTGCTCAAGGGGGGCTATAAGTT	985
WT	568	Thymus	CD4	AGATGTCATGAAGGAGATGGGAGGCCATCAGCTTGTGGCCCTCTGTGTGCTCAAGGGGGGCTATAAGTT	984
WT	401	Thymus	CD4	AGATGTCATGAAGGAGATGGGAGGCCATCACAATTTTGTGGCCCTCTGTGTGCTCAAGGGGGGCTATAAGTT	983
WT	569	Thymus	CD4	AGATGTCATGAAGGAGATGGGAGGCCATCACCCCCCTTGTGGCCCTCTGTGTGCTCAAGGGGGGCTATAAGTT	982
WT	371	Thymus	CD4	AGATGTCATGAAGGAGATGGGAGGCCATCACACCCCCCTTGTGGCCCTCTGTGTGCTCAAGGGGGGCTATAAGTT	981
WT	401	Thymus	CD4	AGATGTCATGAAGGAGATGGGAGGCCATCAAGCCTTGTGGCCCTCTGTGTGCTCAAGGGGGGCTATAAGTT	981
WT	271	Thymus	CD4	AGATGTCATGAAGGAGATGGGAGGCCATCACAACTTTGTGGCCCTCTGTGTGCTCAAGGGGGGCTATAAGTT	979
WT	365	Thymus	CD4	AGATGTCATGAAGGAGATGGGAGGCCATCACAGCGTTGTGGCCCTCTGTGTGCTCAAGGGGGGCTATAAGTT	977
WT	569	Thymus	CD4	AGATGTCATGAAGGAGATGGGAGGCCATCACATGTTGTGGCCCTCTGTGTGCTCAAGGGGGGCTATAAGTT	977
WT	482	Thymus	CD4	AGATGTCATGAAGGAGATGGGAGGCCATCTCCTTGTGGCCCTCTGTGTGCTCAAGGGGGGCTATAAGTT	975
WT	271	Thymus	CD4	AGATGTCATGAAGGAGATGGGAGGCCATCAGGGTTTGTGGCCCTCTGTGTGCTCAAGGGGGGCTATAAGTT	972
WT	271	Thymus	CD4	AGATGTCATGAAGGAGATGGGAGGCCATCACAGTCTTGTGGCCCTCTGTGTGCTCAAGGGGGGCTATAAGTT	971
WT	482	Thymus	CD4	AGATGTCATGAAGGAGATGGGAGGCCATCAAGTTGTGGCCCTCTGTGTGCTCAAGGGGGGCTATAAGTT	971
WT	558	Thymus	CD4	AGATGTCATGAAGGAGATGGGAGGCCATCACAGGCTTGTGGCCCTCTGTGTGCTCAAGGGGGGCTATAAGTT	970
WT	482	Thymus	CD4	AGATGTCATGAAGGAGATGGGAGGCCATCCCCCCTTGTGGCCCTCTGTGTGCTCAAGGGGGGCTATAAGTT	968
WT	365	Thymus	CD4	AGATGTCATGAAGGAGATGGGAGGCCATCACACCGCTTGTGGCCCTCTGTGTGCTCAAGGGGGGCTATAAGTT	967
WT	482	Thymus	CD4	AGATGTCATGAAGGAGATGGGAGGCCATCACATAATTGTGGCCCTCTGTGTGCTCAAGGGGGGCTATAAGTT	966
WT	365	Thymus	CD4	AGATGTCATGAAGGAGATGGGAGGCCATCACAGGAGTTGTGGCCCTCTGTGTGCTCAAGGGGGGCTATAAGTT	965
WT	271	Thymus	CD4	AGATGTCATGAAGGAGATGGGAGGCCATCACAGACTTGTGGCCCTCTGTGTGCTCAAGGGGGGCTATAAGTT	964
WT	482	Thymus	CD4	AGATGTCATGAAGGAGATGGGAGGCCTTGTGGCCCTCTGTGTGCTCAAGGGGGGCTATAAGTT	964
WT	371	Thymus	CD4	AGATGTCATGAAGGAGATGGGAGGCCATCACAGTCCTTGTGGCCCTCTGTGTGCTCAAGGGGGGCTATAAGTT	963
WT	401	Thymus	CD4	AGATGTCATGAAGGAGATGGGAGGCCATCACAATCTTGTGGCCCTCTGTGTGCTCAAGGGGGGCTATAAGTT	962
WT	482	Thymus	CD4	AGATGTCATGAAGGAGATGGGAGGCCATCACAGATTTGTGGCCCTCTGTGTGCTCAAGGGGGGCTATAAGTT	961
WT	482	Thymus	CD4	AGATGTCATGAAGGAGATGGGAGGCCATCACAGGGGGGTTGTGGCCCTCTGTGTGCTCAAGGGGGGCTATAAGTT	959
WT	482	Thymus	CD4	AGATGTCATGAAGGAGATGGGAGGCCATCACCGCTTGTGGCCCTCTGTGTGCTCAAGGGGGGCTATAAGTT	958
WT	365	Thymus	CD4	AGATGTCATGAAGGAGATGGGAGGCCATCACAGACTTGTGGCCCTCTGTGTGCTCAAGGGGGGCTATAAGTT	957
WT	518	Thymus	CD4	AGATGTCATGAAGGAGATGGGAGGCCATCAGGTTGTGGCCCTCTGTGTGCTCAAGGGGGGCTATAAGTT	955
WT	482	Thymus	CD4	AGATGTCATGAAGGAGATGGGAGGCCATCAGCATTGTGGCCCTCTGTGTGCTCAAGGGGGGCTATAAGTT	954
WT	371	Thymus	CD4	AGATGTCATGAAGGAGATGGGAGGCCATCACATTTTTTGTGGCCCTCTGTGTGCTCAAGGGGGGCTATAAGTT	950
WT	401	Thymus	CD4	AGATGTCATGAAGGAGATGGGAGGCCATCACTGTTTGTGGCCCTCTGTGTGCTCAAGGGGGGCTATAAGTT	950
WT	365	Thymus	CD4	AGATGTCATGAAGGAGATGGGAGGCCATCACCCCATTGTGGCCCTCTGTGTGCTCAAGGGGGGCTATAAGTT	948
WT	401	Thymus	CD4	AGATGTCATGAAGGAGATGGGAGGCCATCACACCCTCTTGTGGCCCTCTGTGTGCTCAAGGGGGGCTATAAGTT	947
WT	271	Thymus	CD4	AGATGTCATGAAGGAGATGGGAGGCCATCACCCCCCCTTGTGGCCCTCTGTGTGCTCAAGGGGGGCTATAAGTT	944
WT	371	Thymus	CD4	AGATGTCATGAAGGAGATGGGAGGCCATCACAATCCTTGTGGCCCTCTGTGTGCTCAAGGGGGGCTATAAGTT	944
WT	482	Thymus	CD4	AGATGTCATGAAGGAGATGGGAGGCCATCACACGCTTGTGGCCCTCTGTGTGCTCAAGGGGGGCTATAAGTT	944
WT	569	Thymus	CD4	AGATGTCATGAAGGAGATGGGAGGCCATTGTGGCCCTCTGTGTGCTCAAGGGGGGCTATAAGTT	944
WT	271	Thymus	CD4	AGATGTCATGAAGGAGATGGGAGGCCATCACAACCTTTGTGGCCCTCTGTGTGCTCAAGGGGGGCTATAAGTT	943
WT	558	Thymus	CD4	AGATGTCATGAAGGAGATGGGAGGCCATCACGGGTTGTGGCCCTCTGTGTGCTCAAGGGGGGCTATAAGTT	943
WT	569	Thymus	CD4	AGATGTCATGAAGGAGATGGGAGGCCATCACAGGTTTTGTGGCCCTCTGTGTGCTCAAGGGGGGCTATAAGTT	942
WT	401	Thymus	CD4	AGATGTCATGAAGGAGATGGGAGGCCATCACAGAGGGTTGTGGCCCTCTGTGTGCTCAAGGGGGGCTATAAGTT	941
WT	482	Thymus	CD4	AGATGTCATGAAGGAGATGGGAGGCCATCACAAGCTTTGTGGCCCTCTGTGTGCTCAAGGGGGGCTATAAGTT	941
WT	401	Thymus	CD4	AGATGTCATGAAGGAGATGGGAGGCCATCACAAGGCCTTGTGGCCCTCTGTGTGCTCAAGGGGGGCTATAAGTT	939
WT	612	Thymus	CD4	AGATGTCATGAAGGAGATGGGAGGCCATCAATTTGTGGCCCTCTGTGTGCTCAAGGGGGGCTATAAGTT	938
WT	365	Thymus	CD4	AGATGTCATGAAGGAGATGGGAGGCCATCACAATTTTGTGGCCCTCTGTGTGCTCAAGGGGGGCTATAAGTT	936
WT	401	Thymus	CD4	AGATGTCATGAAGGAGATGGGAGGCCATCACAGGCCCTTGTGGCCCTCTGTGTGCTCAAGGGGGGCTATAAGTT	936
WT	271	Thymus	CD4	AGATGTCATGAAGGAGATGGGAGGCCATCACAACCCCTTGTGGCCCTCTGTGTGCTCAAGGGGGGCTATAAGTT	935
WT	568	Thymus	CD4	AGATGTCATGAAGGAGATGGGAGGCCATCAGGATTGTGGCCCTCTGTGTGCTCAAGGGGGGCTATAAGTT	935
WT	271	Thymus	CD4	AGATGTCATGAAGGAGATGGGAGGCCATCACAGGATTTGTGGCCCTCTGTGTGCTCAAGGGGGGCTATAAGTT	934
WT	568	Thymus	CD4	AGATGTCATGAAGGAGATGGGAGGCCATCACTTGTGGCCCTCTGTGTGCTCAAGGGGGGCTATAAGTT	934
WT	558	Thymus	CD4	AGATGTCATGAAGGAGATGGGAGGCCATCCCTTGTGGCCCTCTGTGTGCTCAAGGGGGGCTATAAGTT	933
WT	568	Thymus	CD4	AGATGTCATGAAGGAGATGGGAGGCCATCACACTCTTGTGGCCCTCTGTGTGCTCAAGGGGGGCTATAAGTT	930
WT	371	Thymus	CD4	AGATGTCATGAAGGAGATGGGAGGCCATCACAGAGGGTTGTGGCCCTCTGTGTGCTCAAGGGGGGCTATAAGTT	929
WT	482	Thymus	CD4	AGATGTCATGAAGGAGATGGGAGGCCATCACGATTGTGGCCCTCTGTGTGCTCAAGGGGGGCTATAAGTT	929
WT	365	Thymus	CD4	AGATGTCATGAAGGAGATGGGAGGCCATCCATTGTGGCCCTCTGTGTGCTCAAGGGGGGCTATAAGTT	925
WT	401	Thymus	CD4	AGATGTCATGAAGGAGATGGGAGGCCATCAAGGGTTGTGGCCCTCTGTGTGCTCAAGGGGGGCTATAAGTT	923
WT	518	Thymus	CD4	AGATGTCATGAAGGAGATGGGAGGCCATCACATATTGTGGCCCTCTGTGTGCTCAAGGGGGGCTATAAGTT	923
WT	482	Thymus	CD4	AGATGTCATGAAGGAGATGGGAGGCCATCAGGTTTGTGGCCCTCTGTGTGCTCAAGGGGGGCTATAAGTT	922
WT	271	Thymus	CD4	AGATGTCATGAAGGAGATGGGAGGCCATCACTGTTTGTGGCCCTCTGTGTGCTCAAGGGGGGCTATAAGTT	921
WT	271	Thymus	CD4	AGATGTCATGAAGGAGATGGGAGGCCATCAAGCCTTGTGGCCCTCTGTGTGCTCAAGGGGGGCTATAAGTT	920
WT	569	Thymus	CD4	AGATGTCATGAAGGAGATGGGAGGCCATCAGGCCTTGTGGCCCTCTGTGTGCTCAAGGGGGGCTATAAGTT	916
WT	371	Thymus	CD4	AGATGTCATGAAGGAGATGGGAGGCCATCACACCCTCTTGTGGCCCTCTGTGTGCTCAAGGGGGGCTATAAGTT	915
WT	568	Thymus	CD4	AGATGTCATGAAGGAGATGGGAGGCCATCACAGGTTTTGTGGCCCTCTGTGTGCTCAAGGGGGGCTATAAGTT	915
WT	271	Thymus	CD4	AGATGTCATGAAGGAGATGGGAGGCCATCGGGTTGTGGCCCTCTGTGTGCTCAAGGGGGGCTATAAGTT	913
WT	568	Thymus	CD4	AGATGTCATGAAGGAGATGGGAGGCCATCACAGGGCTTGTGGCCCTCTGTGTGCTCAAGGGGGGCTATAAGTT	913
WT	271	Thymus	CD4	AGATGTCATGAAGGAGATGGGAGGCCATCACACCCTCTTGTGGCCCTCTGTGTGCTCAAGGGGGGCTATAAGTT	912
WT	482	Thymus	CD4	AGATGTCATGAAGGAGATGGGAGGCCATCCTTTGTGGCCCTCTGTGTGCTCAAGGGGGGCTATAAGTT	911
WT	517	Thymus	CD4	AGATGTCATGAAGGAGATGGGAGGCCATCACAGCTTGTGGCCCTCTGTGTGCTCAAGGGGGGCTATAAGTT	910
WT	271	Thymus	CD4	AGATGTCATGAAGGAGATGGGAGGCCATCACAGTCCTTGTGGCCCTCTGTGTGCTCAAGGGGGGCTATAAGTT	909
WT	271	Thymus	CD4	AGATGTCATGAAGGAGATGGGAGGCCATCACAATTTTGTGGCCCTCTGTGTGCTCAAGGGGGGCTATAAGTT	908
WT	365	Thymus	CD4	AGATGTCATGAAGGAGATGGGAGGCCATCACAGGGCCTTGTGGCCCTCTGTGTGCTCAAGGGGGGCTATAAGTT	907
WT	401	Thymus	CD4	AGATGTCATGAAGGAGATGGGAGGCCATCAGGGTTTGTGGCCCTCTGTGTGCTCAAGGGGGGCTATAAGTT	907
WT	482	Thymus	CD4	AGATGTCATGAAGGAGATGGGAGGCCATCACATGGTTGTGGCCCTCTGTGTGCTCAAGGGGGGCTATAAGTT	906
WT	371	Thymus	CD4	AGATGTCATGAAGGAGATGGGAGGCCATCACAAGGATTGTGGCCCTCTGTGTGCTCAAGGGGGGCTATAAGTT	905
WT	523	Thymus	CD4	AGATGTCATGAAGGAGATGGGAGGCCATCAGGTTGTGGCCCTCTGTGTGCTCAAGGGGGGCTATAAGTT	905
WT	401	Thymus	CD4	AGATGTCATGAAGGAGATGGGAGGCCATCCATTGTGGCCCTCTGTGTGCTCAAGGGGGGCTATAAGTT	903
WT	482	Thymus	CD4	AGATGTCATGAAGGAGATGGGAGGCCATCACAGTTTTGTGGCCCTCTGTGTGCTCAAGGGGGGCTATAAGTT	903
WT	523	Thymus	CD4	AGATGTCATGAAGGAGATGGGAGGCCATCACAGAGTTGTGGCCCTCTGTGTGCTCAAGGGGGGCTATAAGTT	902
WT	371	Thymus	CD4	AGATGTCATGAAGGAGATGGGAGGCCATCAGATTGTGGCCCTCTGTGTGCTCAAGGGGGGCTATAAGTT	899
WT	365	Thymus	CD4	AGATGTCATGAAGGAGATGGGAGGCCACCCTTGTGGCCCTCTGTGTGCTCAAGGGGGGCTATAAGTT	898
WT	371	Thymus	CD4	AGATGTCATGAAGGAGATGGGAGGCCATCATCCTTGTGGCCCTCTGTGTGCTCAAGGGGGGCTATAAGTT	897
WT	365	Thymus	CD4	AGATGTCATGAAGGAGATGGGAGGCCATCCCATTGTGGCCCTCTGTGTGCTCAAGGGGGGCTATAAGTT	896
WT	523	Thymus	CD4	AGATGTCATGAAGGAGATGGGAGGCCATCACATATTGTGGCCCTCTGTGTGCTCAAGGGGGGCTATAAGTT	894
WT	569	Thymus	CD4	AGATGTCATGAAGGAGATGGGAGGCCATCACACTCTTGTGGCCCTCTGTGTGCTCAAGGGGGGCTATAAGTT	894
WT	365	Thymus	CD4	AGATGTCATGAAGGAGATGGGAGGCCATCACAAGGTTTGTGGCCCTCTGTGTGCTCAAGGGGGGCTATAAGTT	893
WT	482	Thymus	CD4	AGATGTCATGAAGGAGATGGGAGGCCATCACAGGACTTGTGGCCCTCTGTGTGCTCAAGGGGGGCTATAAGTT	892
WT	568	Thymus	CD4	AGATGTCATGAAGGAGATGGGAGGCCATCAGGGGTTGTGGCCCTCTGTGTGCTCAAGGGGGGCTATAAGTT	892
WT	371	Thymus	CD4	AGATGTCATGAAGGAGATGGGAGGCCATCACATTTTTGTGGCCCTCTGTGTGCTCAAGGGGGGCTATAAGTT	891
WT	365	Thymus	CD4	AGATGTCATGAAGGAGATGGGAGGCCATCAAGCCTTGTGGCCCTCTGTGTGCTCAAGGGGGGCTATAAGTT	890
WT	401	Thymus	CD4	AGATGTCATGAAGGAGATGGGAGGCCATCGGGTTGTGGCCCTCTGTGTGCTCAAGGGGGGCTATAAGTT	890
WT	365	Thymus	CD4	AGATGTCATGAAGGAGATGGGAGGCCATCACAGGATTTGTGGCCCTCTGTGTGCTCAAGGGGGGCTATAAGTT	889
WT	482	Thymus	CD4	AGATGTCATGAAGGAGATGGGAGGCCATCACCCCCATTGTGGCCCTCTGTGTGCTCAAGGGGGGCTATAAGTT	889
WT	271	Thymus	CD4	AGATGTCATGAAGGAGATGGGAGGCCATCACAAGCCCTTGTGGCCCTCTGTGTGCTCAAGGGGGGCTATAAGTT	888
WT	371	Thymus	CD4	AGATGTCATGAAGGAGATGGGAGGCCATCACAGTCTTGTGGCCCTCTGTGTGCTCAAGGGGGGCTATAAGTT	888
WT	517	Thymus	CD4	AGATGTCATGAAGGAGATGGGAGGCCATCACACTTGTGGCCCTCTGTGTGCTCAAGGGGGGCTATAAGTT	888
WT	558	Thymus	CD4	AGATGTCATGAAGGAGATGGGAGGCCATCAACCTTGTGGCCCTCTGTGTGCTCAAGGGGGGCTATAAGTT	888
WT	558	Thymus	CD4	AGATGTCATGAAGGAGATGGGAGGCCATCACAGGGGTTGTGGCCCTCTGTGTGCTCAAGGGGGGCTATAAGTT	888
WT	465	Thymus	CD4	AGATGTCATGAAGGAGATGGGAGGCCATCACAGTTGTGGCCCTCTGTGTGCTCAAGGGGGGCTATAAGTT	887
WT	465	Thymus	CD4	AGATGTCATGAAGGAGATGGGAGGCCATCCCCTTGTGGCCCTCTGTGTGCTCAAGGGGGGCTATAAGTT	887
WT	365	Thymus	CD4	AGATGTCATGAAGGAGATGGGAGGCCATCAGATTGTGGCCCTCTGTGTGCTCAAGGGGGGCTATAAGTT	886
WT	371	Thymus	CD4	AGATGTCATGAAGGAGATGGGAGGCCATCACAATTTTGTGGCCCTCTGTGTGCTCAAGGGGGGCTATAAGTT	886
WT	482	Thymus	CD4	AGATGTCATGAAGGAGATGGGAGGCCATCACAGGGCCCTTGTGGCCCTCTGTGTGCTCAAGGGGGGCTATAAGTT	884
WT	569	Thymus	CD4	AGATGTCATGAAGGAGATGGGAGGCCATCTTTGTGGCCCTCTGTGTGCTCAAGGGGGGCTATAAGTT	884
WT	371	Thymus	CD4	AGATGTCATGAAGGAGATGGGAGGCCATCACTCCTTGTGGCCCTCTGTGTGCTCAAGGGGGGCTATAAGTT	883
WT	518	Thymus	CD4	AGATGTCATGAAGGAGATGGGAGGCCATCACAGAGTTGTGGCCCTCTGTGTGCTCAAGGGGGGCTATAAGTT	881
WT	401	Thymus	CD4	AGATGTCATGAAGGAGATGGGAGGCCATCACAACCTTTGTGGCCCTCTGTGTGCTCAAGGGGGGCTATAAGTT	880
WT	365	Thymus	CD4	AGATGTCATGAAGGAGATGGGAGGCCATCACATTTTTTGTGGCCCTCTGTGTGCTCAAGGGGGGCTATAAGTT	879
WT	365	Thymus	CD4	AGATGTCATGAAGGAGATGGGAGGCCATCACACCCTCTTGTGGCCCTCTGTGTGCTCAAGGGGGGCTATAAGTT	878
WT	401	Thymus	CD4	AGATGTCATGAAGGAGATGGGAGGCCATCATCTTGTGGCCCTCTGTGTGCTCAAGGGGGGCTATAAGTT	878
WT	482	Thymus	CD4	AGATGTCATGAAGGAGATGGGAGGCCATCACAGTGTTGTGGCCCTCTGTGTGCTCAAGGGGGGCTATAAGTT	878
WT	568	Thymus	CD4	AGATGTCATGAAGGAGATGGGAGGCCATCCCCATTGTGGCCCTCTGTGTGCTCAAGGGGGGCTATAAGTT	878
WT	371	Thymus	CD4	AGATGTCATGAAGGAGATGGGAGGCCATCACAGGATTTGTGGCCCTCTGTGTGCTCAAGGGGGGCTATAAGTT	876
WT	568	Thymus	CD4	AGATGTCATGAAGGAGATGGGAGGCCATCACCTCCTTGTGGCCCTCTGTGTGCTCAAGGGGGGCTATAAGTT	876
WT	271	Thymus	CD4	AGATGTCATGAAGGAGATGGGAGGCCCTTGTGGCCCTCTGTGTGCTCAAGGGGGGCTATAAGTT	873
WT	271	Thymus	CD4	AGATGTCATGAAGGAGATGGGAGGCCATCCATTGTGGCCCTCTGTGTGCTCAAGGGGGGCTATAAGTT	872
WT	482	Thymus	CD4	AGATGTCATGAAGGAGATGGGAGGCCATCTTTTGTGGCCCTCTGTGTGCTCAAGGGGGGCTATAAGTT	872
WT	517	Thymus	CD4	AGATGTCATGAAGGAGATGGGAGGCCATCACATTTGTGGCCCTCTGTGTGCTCAAGGGGGGCTATAAGTT	872
WT	558	Thymus	CD4	AGATGTCATGAAGGAGATGGGAGGCCATCACAAGCTTGTGGCCCTCTGTGTGCTCAAGGGGGGCTATAAGTT	872
WT	371	Thymus	CD4	AGATGTCATGAAGGAGATGGGAGGCCATCACCGCTTGTGGCCCTCTGTGTGCTCAAGGGGGGCTATAAGTT	868
WT	482	Thymus	CD4	AGATGTCATGAAGGAGATGGGAGGCCATCACAAACCCTTGTGGCCCTCTGTGTGCTCAAGGGGGGCTATAAGTT	868
WT	482	Thymus	CD4	AGATGTCATGAAGGAGATGGGAGGCCATCACACCTTTGTGGCCCTCTGTGTGCTCAAGGGGGGCTATAAGTT	867
WT	465	Thymus	CD4	AGATGTCATGAAGGAGATGGGAGGCCATCACCCCCTTGTGGCCCTCTGTGTGCTCAAGGGGGGCTATAAGTT	867
WT	558	Thymus	CD4	AGATGTCATGAAGGAGATGGGAGGCCATCAGGGTTGTGGCCCTCTGTGTGCTCAAGGGGGGCTATAAGTT	867
WT	612	Thymus	CD4	AGATGTCATGAAGGAGATGGGAGGCCATCAGCCTTGTGGCCCTCTGTGTGCTCAAGGGGGGCTATAAGTT	867
WT	271	Thymus	CD4	AGATGTCATGAAGGAGATGGGAGGCCATCATCTTGTGGCCCTCTGTGTGCTCAAGGGGGGCTATAAGTT	866
WT	569	Thymus	CD4	AGATGTCATGAAGGAGATGGGAGGCCATCACGAGTTGTGGCCCTCTGTGTGCTCAAGGGGGGCTATAAGTT	866
WT	612	Thymus	CD4	AGATGTCATGAAGGAGATGGGAGGCCATCAACTTGTGGCCCTCTGTGTGCTCAAGGGGGGCTATAAGTT	864
WT	568	Thymus	CD4	AGATGTCATGAAGGAGATGGGAGGCCATCACCCCCCTTGTGGCCCTCTGTGTGCTCAAGGGGGGCTATAAGTT	863
WT	371	Thymus	CD4	AGATGTCATGAAGGAGATGGGAGGCCATCCATTGTGGCCCTCTGTGTGCTCAAGGGGGGCTATAAGTT	861
WT	365	Thymus	CD4	AGATGTCATGAAGGAGATGGGAGGCCATCTCCTTGTGGCCCTCTGTGTGCTCAAGGGGGGCTATAAGTT	860
WT	482	Thymus	CD4	AGATGTCATGAAGGAGATGGGAGGCCATCACAATATTGTGGCCCTCTGTGTGCTCAAGGGGGGCTATAAGTT	860
WT	523	Thymus	CD4	AGATGTCATGAAGGAGATGGGAGGCCATCATTGTGGCCCTCTGTGTGCTCAAGGGGGGCTATAAGTT	860
WT	371	Thymus	CD4	AGATGTCATGAAGGAGATGGGAGGCCATCACACTCCTTGTGGCCCTCTGTGTGCTCAAGGGGGGCTATAAGTT	859
WT	401	Thymus	CD4	AGATGTCATGAAGGAGATGGGAGGCCATCACAATCCTTGTGGCCCTCTGTGTGCTCAAGGGGGGCTATAAGTT	859
WT	365	Thymus	CD4	AGATGTCATGAAGGAGATGGGAGGCCATCACAGGGCTTTGTGGCCCTCTGTGTGCTCAAGGGGGGCTATAAGTT	858
WT	568	Thymus	CD4	AGATGTCATGAAGGAGATGGGAGGCCATCCCCCTTGTGGCCCTCTGTGTGCTCAAGGGGGGCTATAAGTT	858
WT	401	Thymus	CD4	AGATGTCATGAAGGAGATGGGAGGCCATCCCATTGTGGCCCTCTGTGTGCTCAAGGGGGGCTATAAGTT	856
WT	365	Thymus	CD4	AGATGTCATGAAGGAGATGGGAGGCCATCACAACCTTTGTGGCCCTCTGTGTGCTCAAGGGGGGCTATAAGTT	855
WT	569	Thymus	CD4	AGATGTCATGAAGGAGATGGGAGGCCATCACGGATTGTGGCCCTCTGTGTGCTCAAGGGGGGCTATAAGTT	853
WT	271	Thymus	CD4	AGATGTCATGAAGGAGATGGGAGGCCATCACAGGCCCTTGTGGCCCTCTGTGTGCTCAAGGGGGGCTATAAGTT	851
WT	371	Thymus	CD4	AGATGTCATGAAGGAGATGGGAGGCCATCAAGGGTTGTGGCCCTCTGTGTGCTCAAGGGGGGCTATAAGTT	851
WT	371	Thymus	CD4	AGATGTCATGAAGGAGATGGGAGGCCATCACGGGATTGTGGCCCTCTGTGTGCTCAAGGGGGGCTATAAGTT	850
WT	401	Thymus	CD4	AGATGTCATGAAGGAGATGGGAGGCCATCACATTTTTGTGGCCCTCTGTGTGCTCAAGGGGGGCTATAAGTT	850
WT	271	Thymus	CD4	AGATGTCATGAAGGAGATGGGAGGCCATCACAGTGTTGTGGCCCTCTGTGTGCTCAAGGGGGGCTATAAGTT	849
WT	271	Thymus	CD4	AGATGTCATGAAGGAGATGGGAGGCCATCACACTCCTTGTGGCCCTCTGTGTGCTCAAGGGGGGCTATAAGTT	848
WT	482	Thymus	CD4	AGATGTCATGAAGGAGATGGGAGGCCATCACGTTGTGGCCCTCTGTGTGCTCAAGGGGGGCTATAAGTT	847
WT	465	Thymus	CD4	AGATGTCATGAAGGAGATGGGAGGCCATCACAGCTTGTGGCCCTCTGTGTGCTCAAGGGGGGCTATAAGTT	847
WT	365	Thymus	CD4	AGATGTCATGAAGGAGATGGGAGGCCATCACAAGGCCTTGTGGCCCTCTGTGTGCTCAAGGGGGGCTATAAGTT	845
WT	568	Thymus	CD4	AGATGTCATGAAGGAGATGGGAGGCCATCTTTGTGGCCCTCTGTGTGCTCAAGGGGGGCTATAAGTT	845
WT	401	Thymus	CD4	AGATGTCATGAAGGAGATGGGAGGCCATCAGGGCCTTGTGGCCCTCTGTGTGCTCAAGGGGGGCTATAAGTT	843
WT	612	Thymus	CD4	AGATGTCATGAAGGAGATGGGAGGCCATCAACCCTTGTGGCCCTCTGTGTGCTCAAGGGGGGCTATAAGTT	842
WT	401	Thymus	CD4	AGATGTCATGAAGGAGATGGGAGGCCATCACTCCTTGTGGCCCTCTGTGTGCTCAAGGGGGGCTATAAGTT	841
WT	271	Thymus	CD4	AGATGTCATGAAGGAGATGGGAGGCCATCACAACCATTGTGGCCCTCTGTGTGCTCAAGGGGGGCTATAAGTT	840
WT	371	Thymus	CD4	AGATGTCATGAAGGAGATGGGAGGCCATCAAGGTTGTGGCCCTCTGTGTGCTCAAGGGGGGCTATAAGTT	839
WT	401	Thymus	CD4	AGATGTCATGAAGGAGATGGGAGGCCATCACAACCCCTTGTGGCCCTCTGTGTGCTCAAGGGGGGCTATAAGTT	839
WT	365	Thymus	CD4	AGATGTCATGAAGGAGATGGGAGGCCATCACAGTCTTGTGGCCCTCTGTGTGCTCAAGGGGGGCTATAAGTT	838
WT	371	Thymus	CD4	AGATGTCATGAAGGAGATGGGAGGCCATCACTGTTTGTGGCCCTCTGTGTGCTCAAGGGGGGCTATAAGTT	837
WT	558	Thymus	CD4	AGATGTCATGAAGGAGATGGGAGGCCATCACAACCCTTGTGGCCCTCTGTGTGCTCAAGGGGGGCTATAAGTT	836
WT	482	Thymus	CD4	AGATGTCATGAAGGAGATGGGAGGCCATCACCCTCTTGTGGCCCTCTGTGTGCTCAAGGGGGGCTATAAGTT	835
WT	401	Thymus	CD4	AGATGTCATGAAGGAGATGGGAGGCCCTTGTGGCCCTCTGTGTGCTCAAGGGGGGCTATAAGTT	834
WT	569	Thymus	CD4	AGATGTCATGAAGGAGATGGGAGGCCATCACACCCTTTGTGGCCCTCTGTGTGCTCAAGGGGGGCTATAAGTT	834
WT	612	Thymus	CD4	AGATGTCATGAAGGAGATGGGAGGCCATCACAGGCTTTGTGGCCCTCTGTGTGCTCAAGGGGGGCTATAAGTT	834
WT	371	Thymus	CD4	AGATGTCATGAAGGAGATGGGAGGCCATCACTCTTGTGGCCCTCTGTGTGCTCAAGGGGGGCTATAAGTT	832
WT	482	Thymus	CD4	AGATGTCATGAAGGAGATGGGAGGCCATCACTATTTGTGGCCCTCTGTGTGCTCAAGGGGGGCTATAAGTT	831
WT	482	Thymus	CD4	AGATGTCATGAAGGAGATGGGAGGCCATCACAAAGTTGTGGCCCTCTGTGTGCTCAAGGGGGGCTATAAGTT	830
WT	271	Thymus	CD4	AGATGTCATGAAGGAGATGGGAGGCCATCACAAGGTTTGTGGCCCTCTGTGTGCTCAAGGGGGGCTATAAGTT	829
WT	482	Thymus	CD4	AGATGTCATGAAGGAGATGGGAGGCCATCACAAGGGTTGTGGCCCTCTGTGTGCTCAAGGGGGGCTATAAGTT	829
WT	523	Thymus	CD4	AGATGTCATGAAGGAGATGGGAGGCCATCACAACCCTTGTGGCCCTCTGTGTGCTCAAGGGGGGCTATAAGTT	829
WT	365	Thymus	CD4	AGATGTCATGAAGGAGATGGGAGGCCATCGGGTTGTGGCCCTCTGTGTGCTCAAGGGGGGCTATAAGTT	828
WT	482	Thymus	CD4	AGATGTCATGAAGGAGATGGGAGGCCATCAAGGATTGTGGCCCTCTGTGTGCTCAAGGGGGGCTATAAGTT	828
WT	271	Thymus	CD4	AGATGTCATGAAGGAGATGGGAGGCCATCTGTGGCCCTCTGTGTGCTCAAGGGGGGCTATAAGTT	827
WT	371	Thymus	CD4	AGATGTCATGAAGGAGATGGGAGGCCATCACACCCCCTTGTGGCCCTCTGTGTGCTCAAGGGGGGCTATAAGTT	827
WT	365	Thymus	CD4	AGATGTCATGAAGGAGATGGGAGGCCCTTGTGGCCCTCTGTGTGCTCAAGGGGGGCTATAAGTT	824
WT	523	Thymus	CD4	AGATGTCATGAAGGAGATGGGAGGCCATCCCTTGTGGCCCTCTGTGTGCTCAAGGGGGGCTATAAGTT	824
WT	569	Thymus	CD4	AGATGTCATGAAGGAGATGGGAGGCCATCCCCCTTGTGGCCCTCTGTGTGCTCAAGGGGGGCTATAAGTT	824
WT	271	Thymus	CD4	AGATGTCATGAAGGAGATGGGAGGCCATCACTCTTGTGGCCCTCTGTGTGCTCAAGGGGGGCTATAAGTT	823
WT	517	Thymus	CD4	AGATGTCATGAAGGAGATGGGAGGCCATCACAAGTTGTGGCCCTCTGTGTGCTCAAGGGGGGCTATAAGTT	823
WT	568	Thymus	CD4	AGATGTCATGAAGGAGATGGGAGGCCATCACATGTTGTGGCCCTCTGTGTGCTCAAGGGGGGCTATAAGTT	823
WT	271	Thymus	CD4	AGATGTCATGAAGGAGATGGGAGGCCATCAAGGGTTGTGGCCCTCTGTGTGCTCAAGGGGGGCTATAAGTT	822
WT	271	Thymus	CD4	AGATGTCATGAAGGAGATGGGAGGCCATCACAATCCTTGTGGCCCTCTGTGTGCTCAAGGGGGGCTATAAGTT	820
WT	271	Thymus	CD4	AGATGTCATGAAGGAGATGGGAGGCCATCACATCTTTGTGGCCCTCTGTGTGCTCAAGGGGGGCTATAAGTT	820
WT	465	Thymus	CD4	AGATGTCATGAAGGAGATGGGAGGCCATCACATTTTGTGGCCCTCTGTGTGCTCAAGGGGGGCTATAAGTT	820
WT	568	Thymus	CD4	AGATGTCATGAAGGAGATGGGAGGCCATCACTCTTTGTGGCCCTCTGTGTGCTCAAGGGGGGCTATAAGTT	818
WT	271	Thymus	CD4	AGATGTCATGAAGGAGATGGGAGGCCATCACTCCTTGTGGCCCTCTGTGTGCTCAAGGGGGGCTATAAGTT	817
WT	271	Thymus	CD4	AGATGTCATGAAGGAGATGGGAGGCCCTTTGTGGCCCTCTGTGTGCTCAAGGGGGGCTATAAGTT	817
WT	371	Thymus	CD4	AGATGTCATGAAGGAGATGGGAGGCCATCATCTTGTGGCCCTCTGTGTGCTCAAGGGGGGCTATAAGTT	816
WT	569	Thymus	CD4	AGATGTCATGAAGGAGATGGGAGGCCATCACTCTTTGTGGCCCTCTGTGTGCTCAAGGGGGGCTATAAGTT	816
WT	365	Thymus	CD4	AGATGTCATGAAGGAGATGGGAGGCCATCACAGTCCTTGTGGCCCTCTGTGTGCTCAAGGGGGGCTATAAGTT	815
WT	401	Thymus	CD4	AGATGTCATGAAGGAGATGGGAGGCCATCACTCTTGTGGCCCTCTGTGTGCTCAAGGGGGGCTATAAGTT	815
WT	518	Thymus	CD4	AGATGTCATGAAGGAGATGGGAGGCCATCCCTTGTGGCCCTCTGTGTGCTCAAGGGGGGCTATAAGTT	815
WT	271	Thymus	CD4	AGATGTCATGAAGGAGATGGGAGGCCATCACAGGTGTTGTGGCCCTCTGTGTGCTCAAGGGGGGCTATAAGTT	813
WT	612	Thymus	CD4	AGATGTCATGAAGGAGATGGGAGGCCACCTTGTGGCCCTCTGTGTGCTCAAGGGGGGCTATAAGTT	813
WT	365	Thymus	CD4	AGATGTCATGAAGGAGATGGGAGGCCATCACAGGCCCTTGTGGCCCTCTGTGTGCTCAAGGGGGGCTATAAGTT	812
WT	517	Thymus	CD4	AGATGTCATGAAGGAGATGGGAGGCCATCACAACTTGTGGCCCTCTGTGTGCTCAAGGGGGGCTATAAGTT	812
WT	482	Thymus	CD4	AGATGTCATGAAGGAGATGGGAGGCCATCACATGATTGTGGCCCTCTGTGTGCTCAAGGGGGGCTATAAGTT	811
WT	371	Thymus	CD4	AGATGTCATGAAGGAGATGGGAGGCCATCACAGATTTGTGGCCCTCTGTGTGCTCAAGGGGGGCTATAAGTT	810
WT	271	Thymus	CD4	AGATGTCATGAAGGAGATGGGAGGCCATCAGAATTGTGGCCCTCTGTGTGCTCAAGGGGGGCTATAAGTT	809
WT	365	Thymus	CD4	AGATGTCATGAAGGAGATGGGAGGCCATCACAATCCTTGTGGCCCTCTGTGTGCTCAAGGGGGGCTATAAGTT	808
WT	371	Thymus	CD4	AGATGTCATGAAGGAGATGGGAGGCCATCACATAATTGTGGCCCTCTGTGTGCTCAAGGGGGGCTATAAGTT	807
WT	401	Thymus	CD4	AGATGTCATGAAGGAGATGGGAGGCCATCTCCTTGTGGCCCTCTGTGTGCTCAAGGGGGGCTATAAGTT	807
WT	569	Thymus	CD4	AGATGTCATGAAGGAGATGGGAGGCCATCACCTCCTTGTGGCCCTCTGTGTGCTCAAGGGGGGCTATAAGTT	807
WT	271	Thymus	CD4	AGATGTCATGAAGGAGATGGGAGGCCATCAGGTTTGTGGCCCTCTGTGTGCTCAAGGGGGGCTATAAGTT	806
WT	482	Thymus	CD4	AGATGTCATGAAGGAGATGGGAGGCCATCACATCTCTTGTGGCCCTCTGTGTGCTCAAGGGGGGCTATAAGTT	805
WT	465	Thymus	CD4	AGATGTCATGAAGGAGATGGGAGGCCATCACAAGTTGTGGCCCTCTGTGTGCTCAAGGGGGGCTATAAGTT	805
WT	482	Thymus	CD4	AGATGTCATGAAGGAGATGGGAGGCCATCACAATCTTTGTGGCCCTCTGTGTGCTCAAGGGGGGCTATAAGTT	804
WT	482	Thymus	CD4	AGATGTCATGAAGGAGATGGGAGGCCATCATCCCTTGTGGCCCTCTGTGTGCTCAAGGGGGGCTATAAGTT	804
WT	371	Thymus	CD4	AGATGTCATGAAGGAGATGGGAGGCCATCACAAACCCTTGTGGCCCTCTGTGTGCTCAAGGGGGGCTATAAGTT	802
WT	558	Thymus	CD4	AGATGTCATGAAGGAGATGGGAGGCCATCACTTTTGTGGCCCTCTGTGTGCTCAAGGGGGGCTATAAGTT	802
WT	371	Thymus	CD4	AGATGTCATGAAGGAGATGGGAGGCCATCAGGGCCTTGTGGCCCTCTGTGTGCTCAAGGGGGGCTATAAGTT	800
WT	365	Thymus	CD4	AGATGTCATGAAGGAGATGGGAGGCCATCACATCTTTGTGGCCCTCTGTGTGCTCAAGGGGGGCTATAAGTT	799
WT	612	Thymus	CD4	AGATGTCATGAAGGAGATGGGAGGCCATCACGAGGTTGTGGCCCTCTGTGTGCTCAAGGGGGGCTATAAGTT	799
WT	371	Thymus	CD4	AGATGTCATGAAGGAGATGGGAGGCCATCACAACCCCTTGTGGCCCTCTGTGTGCTCAAGGGGGGCTATAAGTT	798
WT	401	Thymus	CD4	AGATGTCATGAAGGAGATGGGAGGCCATCACAAAAATTGTGGCCCTCTGTGTGCTCAAGGGGGGCTATAAGTT	798
WT	401	Thymus	CD4	AGATGTCATGAAGGAGATGGGAGGCCATCACATCTTTGTGGCCCTCTGTGTGCTCAAGGGGGGCTATAAGTT	798
WT	371	Thymus	CD4	AGATGTCATGAAGGAGATGGGAGGCCATCACAGAATTGTGGCCCTCTGTGTGCTCAAGGGGGGCTATAAGTT	797
WT	371	Thymus	CD4	AGATGTCATGAAGGAGATGGGAGGCCATCACATCTTTGTGGCCCTCTGTGTGCTCAAGGGGGGCTATAAGTT	797
WT	523	Thymus	CD4	AGATGTCATGAAGGAGATGGGAGGCCATCACTTGTGGCCCTCTGTGTGCTCAAGGGGGGCTATAAGTT	797
WT	569	Thymus	CD4	AGATGTCATGAAGGAGATGGGAGGCCATCACAGCCTTTGTGGCCCTCTGTGTGCTCAAGGGGGGCTATAAGTT	797
WT	371	Thymus	CD4	AGATGTCATGAAGGAGATGGGAGGCCATCGGGTTGTGGCCCTCTGTGTGCTCAAGGGGGGCTATAAGTT	796
WT	518	Thymus	CD4	AGATGTCATGAAGGAGATGGGAGGCCATCACGGGTTGTGGCCCTCTGTGTGCTCAAGGGGGGCTATAAGTT	794
WT	569	Thymus	CD4	AGATGTCATGAAGGAGATGGGAGGCCATCACAAACTTGTGGCCCTCTGTGTGCTCAAGGGGGGCTATAAGTT	794
WT	371	Thymus	CD4	AGATGTCATGAAGGAGATGGGAGGCCATCACAACATTGTGGCCCTCTGTGTGCTCAAGGGGGGCTATAAGTT	793
WT	401	Thymus	CD4	AGATGTCATGAAGGAGATGGGAGGCCATCACAACATTGTGGCCCTCTGTGTGCTCAAGGGGGGCTATAAGTT	791
WT	401	Thymus	CD4	AGATGTCATGAAGGAGATGGGAGGCCATCACACCCCCTTGTGGCCCTCTGTGTGCTCAAGGGGGGCTATAAGTT	791
WT	517	Thymus	CD4	AGATGTCATGAAGGAGATGGGAGGCCATCACTTTGTGGCCCTCTGTGTGCTCAAGGGGGGCTATAAGTT	791
WT	518	Thymus	CD4	AGATGTCATGAAGGAGATGGGAGGCCATCAACCTTGTGGCCCTCTGTGTGCTCAAGGGGGGCTATAAGTT	791
WT	365	Thymus	CD4	AGATGTCATGAAGGAGATGGGAGGCCATCACATTTTTGTGGCCCTCTGTGTGCTCAAGGGGGGCTATAAGTT	790
WT	612	Thymus	CD4	AGATGTCATGAAGGAGATGGGAGGCCATCACAGGGTTTGTGGCCCTCTGTGTGCTCAAGGGGGGCTATAAGTT	789
WT	401	Thymus	CD4	AGATGTCATGAAGGAGATGGGAGGCCATCAAGGCTTGTGGCCCTCTGTGTGCTCAAGGGGGGCTATAAGTT	787
WT	517	Thymus	CD4	AGATGTCATGAAGGAGATGGGAGGCCATCACGGTTGTGGCCCTCTGTGTGCTCAAGGGGGGCTATAAGTT	787
WT	569	Thymus	CD4	AGATGTCATGAAGGAGATGGGAGGCCATCACAAGTTTGTGGCCCTCTGTGTGCTCAAGGGGGGCTATAAGTT	786
WT	569	Thymus	CD4	AGATGTCATGAAGGAGATGGGAGGCCATCACCTCTTGTGGCCCTCTGTGTGCTCAAGGGGGGCTATAAGTT	786
WT	371	Thymus	CD4	AGATGTCATGAAGGAGATGGGAGGCCATCAAGCCTTGTGGCCCTCTGTGTGCTCAAGGGGGGCTATAAGTT	785
WT	271	Thymus	CD4	AGATGTCATGAAGGAGATGGGAGGCCATCAAGGCTTGTGGCCCTCTGTGTGCTCAAGGGGGGCTATAAGTT	784
WT	365	Thymus	CD4	AGATGTCATGAAGGAGATGGGAGGCCATCACTGTTTGTGGCCCTCTGTGTGCTCAAGGGGGGCTATAAGTT	784
WT	401	Thymus	CD4	AGATGTCATGAAGGAGATGGGAGGCCATCACAAGGATTGTGGCCCTCTGTGTGCTCAAGGGGGGCTATAAGTT	784
WT	568	Thymus	CD4	AGATGTCATGAAGGAGATGGGAGGCCATCACCTCTTGTGGCCCTCTGTGTGCTCAAGGGGGGCTATAAGTT	784
WT	401	Thymus	CD4	AGATGTCATGAAGGAGATGGGAGGCCATCACAGGATTTGTGGCCCTCTGTGTGCTCAAGGGGGGCTATAAGTT	783
WT	401	Thymus	CD4	AGATGTCATGAAGGAGATGGGAGGCCACCCTTGTGGCCCTCTGTGTGCTCAAGGGGGGCTATAAGTT	782
WT	401	Thymus	CD4	AGATGTCATGAAGGAGATGGGAGGCCATCACATTTTTTGTGGCCCTCTGTGTGCTCAAGGGGGGCTATAAGTT	782
WT	482	Thymus	CD4	AGATGTCATGAAGGAGATGGGAGGCCATCAAAATTGTGGCCCTCTGTGTGCTCAAGGGGGGCTATAAGTT	782
WT	558	Thymus	CD4	AGATGTCATGAAGGAGATGGGAGGCCATCACAAAATTGTGGCCCTCTGTGTGCTCAAGGGGGGCTATAAGTT	782
WT	365	Thymus	CD4	AGATGTCATGAAGGAGATGGGAGGCCATCACTCCTTGTGGCCCTCTGTGTGCTCAAGGGGGGCTATAAGTT	781
WT	569	Thymus	CD4	AGATGTCATGAAGGAGATGGGAGGCCATCACCGCCTTGTGGCCCTCTGTGTGCTCAAGGGGGGCTATAAGTT	781
WT	569	Thymus	CD4	AGATGTCATGAAGGAGATGGGAGGCCATCAGGATTGTGGCCCTCTGTGTGCTCAAGGGGGGCTATAAGTT	780
WT	271	Thymus	CD4	AGATGTCATGAAGGAGATGGGAGGCCATCACAAGGCTTGTGGCCCTCTGTGTGCTCAAGGGGGGCTATAAGTT	779
WT	371	Thymus	CD4	AGATGTCATGAAGGAGATGGGAGGCCATCACAACCATTGTGGCCCTCTGTGTGCTCAAGGGGGGCTATAAGTT	779
WT	465	Thymus	CD4	AGATGTCATGAAGGAGATGGGAGGCCATCACAACTTGTGGCCCTCTGTGTGCTCAAGGGGGGCTATAAGTT	779
WT	523	Thymus	CD4	AGATGTCATGAAGGAGATGGGAGGCCATCACGGGTTGTGGCCCTCTGTGTGCTCAAGGGGGGCTATAAGTT	779
WT	365	Thymus	CD4	AGATGTCATGAAGGAGATGGGAGGCCATCACACCCCCCTTGTGGCCCTCTGTGTGCTCAAGGGGGGCTATAAGTT	778
WT	568	Thymus	CD4	AGATGTCATGAAGGAGATGGGAGGCCATCAGGCCTTGTGGCCCTCTGTGTGCTCAAGGGGGGCTATAAGTT	778
WT	365	Thymus	CD4	AGATGTCATGAAGGAGATGGGAGGCCTTGTGGCCCTCTGTGTGCTCAAGGGGGGCTATAAGTT	777
WT	401	Thymus	CD4	AGATGTCATGAAGGAGATGGGAGGCCATCACAGGCATTGTGGCCCTCTGTGTGCTCAAGGGGGGCTATAAGTT	777
WT	612	Thymus	CD4	AGATGTCATGAAGGAGATGGGAGGCCATCACCCATTGTGGCCCTCTGTGTGCTCAAGGGGGGCTATAAGTT	776
WT	401	Thymus	CD4	AGATGTCATGAAGGAGATGGGAGGCCATCACGGGATTGTGGCCCTCTGTGTGCTCAAGGGGGGCTATAAGTT	775
WT	612	Thymus	CD4	AGATGTCATGAAGGAGATGGGAGGCCATCAAATTGTGGCCCTCTGTGTGCTCAAGGGGGGCTATAAGTT	775
WT	401	Thymus	CD4	AGATGTCATGAAGGAGATGGGAGGCCATCACACTCCTTGTGGCCCTCTGTGTGCTCAAGGGGGGCTATAAGTT	773
WT	271	Thymus	CD4	AGATGTCATGAAGGAGATGGGAGGCCATCACGGGATTGTGGCCCTCTGTGTGCTCAAGGGGGGCTATAAGTT	771
WT	371	Thymus	CD4	AGATGTCATGAAGGAGATGGGAGGCCATCACAGGCATTGTGGCCCTCTGTGTGCTCAAGGGGGGCTATAAGTT	771
WT	569	Thymus	CD4	AGATGTCATGAAGGAGATGGGAGGCCATCACAAACCTTGTGGCCCTCTGTGTGCTCAAGGGGGGCTATAAGTT	771
WT	569	Thymus	CD4	AGATGTCATGAAGGAGATGGGAGGCCATCACACGTTGTGGCCCTCTGTGTGCTCAAGGGGGGCTATAAGTT	770
WT	365	Thymus	CD4	AGATGTCATGAAGGAGATGGGAGGCCATCAGGGTTTGTGGCCCTCTGTGTGCTCAAGGGGGGCTATAAGTT	768
WT	568	Thymus	CD4	AGATGTCATGAAGGAGATGGGAGGCCATCACACCCTTTGTGGCCCTCTGTGTGCTCAAGGGGGGCTATAAGTT	767
WT	568	Thymus	CD4	AGATGTCATGAAGGAGATGGGAGGCCATCACAGCCTTTGTGGCCCTCTGTGTGCTCAAGGGGGGCTATAAGTT	766
WT	365	Thymus	CD4	AGATGTCATGAAGGAGATGGGAGGCCATCACAACCATTGTGGCCCTCTGTGTGCTCAAGGGGGGCTATAAGTT	765
WT	365	Thymus	CD4	AGATGTCATGAAGGAGATGGGAGGCCATCACGGGATTGTGGCCCTCTGTGTGCTCAAGGGGGGCTATAAGTT	765
WT	482	Thymus	CD4	AGATGTCATGAAGGAGATGGGAGGCCATCAAGGCCTTGTGGCCCTCTGTGTGCTCAAGGGGGGCTATAAGTT	765
WT	365	Thymus	CD4	AGATGTCATGAAGGAGATGGGAGGCCATCCTTTGTGGCCCTCTGTGTGCTCAAGGGGGGCTATAAGTT	763
WT	517	Thymus	CD4	AGATGTCATGAAGGAGATGGGAGGCCATCACATTTTGTGGCCCTCTGTGTGCTCAAGGGGGGCTATAAGTT	763
WT	568	Thymus	CD4	AGATGTCATGAAGGAGATGGGAGGCCATCACACCACTTGTGGCCCTCTGTGTGCTCAAGGGGGGCTATAAGTT	763
WT	365	Thymus	CD4	AGATGTCATGAAGGAGATGGGAGGCCATCACACCCCCTTGTGGCCCTCTGTGTGCTCAAGGGGGGCTATAAGTT	762
WT	401	Thymus	CD4	AGATGTCATGAAGGAGATGGGAGGCCATCAAGGTTGTGGCCCTCTGTGTGCTCAAGGGGGGCTATAAGTT	762
WT	569	Thymus	CD4	AGATGTCATGAAGGAGATGGGAGGCCATCTTGTGGCCCTCTGTGTGCTCAAGGGGGGCTATAAGTT	762
WT	401	Thymus	CD4	AGATGTCATGAAGGAGATGGGAGGCCATCACACCCCCCTTGTGGCCCTCTGTGTGCTCAAGGGGGGCTATAAGTT	761
WT	482	Thymus	CD4	AGATGTCATGAAGGAGATGGGAGGCCATCACACCATTGTGGCCCTCTGTGTGCTCAAGGGGGGCTATAAGTT	760
WT	517	Thymus	CD4	AGATGTCATGAAGGAGATGGGAGGCCATCACCCCCTTGTGGCCCTCTGTGTGCTCAAGGGGGGCTATAAGTT	760
WT	365	Thymus	CD4	AGATGTCATGAAGGAGATGGGAGGCCATCAAGGGTTGTGGCCCTCTGTGTGCTCAAGGGGGGCTATAAGTT	759
WT	465	Thymus	CD4	AGATGTCATGAAGGAGATGGGAGGCCATCACTTTGTGGCCCTCTGTGTGCTCAAGGGGGGCTATAAGTT	759
WT	401	Thymus	CD4	AGATGTCATGAAGGAGATGGGAGGCCATCCTTTGTGGCCCTCTGTGTGCTCAAGGGGGGCTATAAGTT	758
WT	569	Thymus	CD4	AGATGTCATGAAGGAGATGGGAGGCCATCACCATTGTGGCCCTCTGTGTGCTCAAGGGGGGCTATAAGTT	758
WT	365	Thymus	CD4	AGATGTCATGAAGGAGATGGGAGGCCATCACAAGGCTTGTGGCCCTCTGTGTGCTCAAGGGGGGCTATAAGTT	756
WT	365	Thymus	CD4	AGATGTCATGAAGGAGATGGGAGGCCATCAGGGCCTTGTGGCCCTCTGTGTGCTCAAGGGGGGCTATAAGTT	756
WT	482	Thymus	CD4	AGATGTCATGAAGGAGATGGGAGGCCATCACCCCCCCCTTGTGGCCCTCTGTGTGCTCAAGGGGGGCTATAAGTT	756
WT	401	Thymus	CD4	AGATGTCATGAAGGAGATGGGAGGCCTTGTGGCCCTCTGTGTGCTCAAGGGGGGCTATAAGTT	753
WT	482	Thymus	CD4	AGATGTCATGAAGGAGATGGGAGGCCATCACGTGGTTGTGGCCCTCTGTGTGCTCAAGGGGGGCTATAAGTT	752
WT	482	Thymus	CD4	AGATGTCATGAAGGAGATGGGAGGCCATTTGTGGCCCTCTGTGTGCTCAAGGGGGGCTATAAGTT	752
WT	465	Thymus	CD4	AGATGTCATGAAGGAGATGGGAGGCCATCACACCTCTTGTGGCCCTCTGTGTGCTCAAGGGGGGCTATAAGTT	752
WT	271	Thymus	CD4	AGATGTCATGAAGGAGATGGGAGGCCATCACAGAGGGTTGTGGCCCTCTGTGTGCTCAAGGGGGGCTATAAGTT	750
WT	482	Thymus	CD4	AGATGTCATGAAGGAGATGGGAGGCCATCACACCCCCCCTTGTGGCCCTCTGTGTGCTCAAGGGGGGCTATAAGTT	750
WT	365	Thymus	CD4	AGATGTCATGAAGGAGATGGGAGGCCATCACAACATTGTGGCCCTCTGTGTGCTCAAGGGGGGCTATAAGTT	748
WT	365	Thymus	CD4	AGATGTCATGAAGGAGATGGGAGGCCATCATCTTGTGGCCCTCTGTGTGCTCAAGGGGGGCTATAAGTT	748
WT	401	Thymus	CD4	AGATGTCATGAAGGAGATGGGAGGCCATCACTTTTTGTGGCCCTCTGTGTGCTCAAGGGGGGCTATAAGTT	748
WT	568	Thymus	CD4	AGATGTCATGAAGGAGATGGGAGGCCATCTTGTGGCCCTCTGTGTGCTCAAGGGGGGCTATAAGTT	747
WT	568	Thymus	CD4	AGATGTCATGAAGGAGATGGGAGGCCATCACAAACTTGTGGCCCTCTGTGTGCTCAAGGGGGGCTATAAGTT	746
WT	612	Thymus	CD4	AGATGTCATGAAGGAGATGGGAGGCCATCACAAGCCTTGTGGCCCTCTGTGTGCTCAAGGGGGGCTATAAGTT	746
WT	482	Thymus	CD4	AGATGTCATGAAGGAGATGGGAGGCCATCAACCCCTTGTGGCCCTCTGTGTGCTCAAGGGGGGCTATAAGTT	745
WT	371	Thymus	CD4	AGATGTCATGAAGGAGATGGGAGGCCATCTGTGGCCCTCTGTGTGCTCAAGGGGGGCTATAAGTT	744
WT	401	Thymus	CD4	AGATGTCATGAAGGAGATGGGAGGCCATCACAGACCTTGTGGCCCTCTGTGTGCTCAAGGGGGGCTATAAGTT	744
WT	568	Thymus	CD4	AGATGTCATGAAGGAGATGGGAGGCCATCACACGTTGTGGCCCTCTGTGTGCTCAAGGGGGGCTATAAGTT	742
WT	568	Thymus	CD4	AGATGTCATGAAGGAGATGGGAGGCCATCACATCCTTTGTGGCCCTCTGTGTGCTCAAGGGGGGCTATAAGTT	742
WT	371	Thymus	CD4	AGATGTCATGAAGGAGATGGGAGGCCATCAGAATTGTGGCCCTCTGTGTGCTCAAGGGGGGCTATAAGTT	741
WT	558	Thymus	CD4	AGATGTCATGAAGGAGATGGGAGGCCATCAGCCTTGTGGCCCTCTGTGTGCTCAAGGGGGGCTATAAGTT	741
WT	568	Thymus	CD4	AGATGTCATGAAGGAGATGGGAGGCCATCACGGATTGTGGCCCTCTGTGTGCTCAAGGGGGGCTATAAGTT	740
WT	371	Thymus	CD4	AGATGTCATGAAGGAGATGGGAGGCCATCCCCCCTTGTGGCCCTCTGTGTGCTCAAGGGGGGCTATAAGTT	739
WT	569	Thymus	CD4	AGATGTCATGAAGGAGATGGGAGGCCATCACCTTTGTGGCCCTCTGTGTGCTCAAGGGGGGCTATAAGTT	739
WT	271	Thymus	CD4	AGATGTCATGAAGGAGATGGGAGGCCATCACCGCTTGTGGCCCTCTGTGTGCTCAAGGGGGGCTATAAGTT	738
WT	371	Thymus	CD4	AGATGTCATGAAGGAGATGGGAGGCCATCACAGACCTTGTGGCCCTCTGTGTGCTCAAGGGGGGCTATAAGTT	738
WT	517	Thymus	CD4	AGATGTCATGAAGGAGATGGGAGGCCATCACATCTTGTGGCCCTCTGTGTGCTCAAGGGGGGCTATAAGTT	738
WT	569	Thymus	CD4	AGATGTCATGAAGGAGATGGGAGGCCATCACATCCCTTGTGGCCCTCTGTGTGCTCAAGGGGGGCTATAAGTT	738
WT	569	Thymus	CD4	AGATGTCATGAAGGAGATGGGAGGCCATCAGGCTTGTGGCCCTCTGTGTGCTCAAGGGGGGCTATAAGTT	737
WT	612	Thymus	CD4	AGATGTCATGAAGGAGATGGGAGGCCATCACCCCCCTTGTGGCCCTCTGTGTGCTCAAGGGGGGCTATAAGTT	737
WT	558	Thymus	CD4	AGATGTCATGAAGGAGATGGGAGGCCATCACAGCCCTTGTGGCCCTCTGTGTGCTCAAGGGGGGCTATAAGTT	736
WT	401	Thymus	CD4	AGATGTCATGAAGGAGATGGGAGGCCATCACAACTCTTGTGGCCCTCTGTGTGCTCAAGGGGGGCTATAAGTT	734
WT	569	Thymus	CD4	AGATGTCATGAAGGAGATGGGAGGCCATCACACCACTTGTGGCCCTCTGTGTGCTCAAGGGGGGCTATAAGTT	733
WT	558	Thymus	CD4	AGATGTCATGAAGGAGATGGGAGGCCATCACATCCTTGTGGCCCTCTGTGTGCTCAAGGGGGGCTATAAGTT	733
WT	568	Thymus	CD4	AGATGTCATGAAGGAGATGGGAGGCCATCACGAGTTGTGGCCCTCTGTGTGCTCAAGGGGGGCTATAAGTT	731
WT	482	Thymus	CD4	AGATGTCATGAAGGAGATGGGAGGCCATCCCCCATTGTGGCCCTCTGTGTGCTCAAGGGGGGCTATAAGTT	730
WT	568	Thymus	CD4	AGATGTCATGAAGGAGATGGGAGGCCATCACCATTGTGGCCCTCTGTGTGCTCAAGGGGGGCTATAAGTT	730
WT	569	Thymus	CD4	AGATGTCATGAAGGAGATGGGAGGCCCCTTGTGGCCCTCTGTGTGCTCAAGGGGGGCTATAAGTT	730
WT	371	Thymus	CD4	AGATGTCATGAAGGAGATGGGAGGCCATCACCCCCATTGTGGCCCTCTGTGTGCTCAAGGGGGGCTATAAGTT	729
WT	271	Thymus	CD4	AGATGTCATGAAGGAGATGGGAGGCCATCACAAGGATTGTGGCCCTCTGTGTGCTCAAGGGGGGCTATAAGTT	728
WT	482	Thymus	CD4	AGATGTCATGAAGGAGATGGGAGGCCATCAATTGTGGCCCTCTGTGTGCTCAAGGGGGGCTATAAGTT	728
WT	482	Thymus	CD4	AGATGTCATGAAGGAGATGGGAGGCCATCAGGGGATTGTGGCCCTCTGTGTGCTCAAGGGGGGCTATAAGTT	728
WT	271	Thymus	CD4	AGATGTCATGAAGGAGATGGGAGGCCATCACATAATTGTGGCCCTCTGTGTGCTCAAGGGGGGCTATAAGTT	727
WT	365	Thymus	CD4	AGATGTCATGAAGGAGATGGGAGGCCATCACAGAGGGTTGTGGCCCTCTGTGTGCTCAAGGGGGGCTATAAGTT	726
WT	401	Thymus	CD4	AGATGTCATGAAGGAGATGGGAGGCCATCCCCCCTTGTGGCCCTCTGTGTGCTCAAGGGGGGCTATAAGTT	725
WT	271	Thymus	CD4	AGATGTCATGAAGGAGATGGGAGGCCATCACAGAATTGTGGCCCTCTGTGTGCTCAAGGGGGGCTATAAGTT	723
WT	568	Thymus	CD4	AGATGTCATGAAGGAGATGGGAGGCCATCACATCCCTTGTGGCCCTCTGTGTGCTCAAGGGGGGCTATAAGTT	723
WT	568	Thymus	CD4	AGATGTCATGAAGGAGATGGGAGGCCATCACAGAGGTTGTGGCCCTCTGTGTGCTCAAGGGGGGCTATAAGTT	722
WT	612	Thymus	CD4	AGATGTCATGAAGGAGATGGGAGGCCATCACAGGCCTTGTGGCCCTCTGTGTGCTCAAGGGGGGCTATAAGTT	722
WT	401	Thymus	CD4	AGATGTCATGAAGGAGATGGGAGGCCATCAGGTTTGTGGCCCTCTGTGTGCTCAAGGGGGGCTATAAGTT	721
WT	569	Thymus	CD4	AGATGTCATGAAGGAGATGGGAGGCCATCACAGAGGTTGTGGCCCTCTGTGTGCTCAAGGGGGGCTATAAGTT	721
WT	558	Thymus	CD4	AGATGTCATGAAGGAGATGGGAGGCCATCACAGGTTTGTGGCCCTCTGTGTGCTCAAGGGGGGCTATAAGTT	721
WT	517	Thymus	CD4	AGATGTCATGAAGGAGATGGGAGGCCATCCCCTTGTGGCCCTCTGTGTGCTCAAGGGGGGCTATAAGTT	720
WT	569	Thymus	CD4	AGATGTCATGAAGGAGATGGGAGGCCATCACATTCTTTGTGGCCCTCTGTGTGCTCAAGGGGGGCTATAAGTT	720
WT	401	Thymus	CD4	AGATGTCATGAAGGAGATGGGAGGCCATCAGAATTGTGGCCCTCTGTGTGCTCAAGGGGGGCTATAAGTT	719
WT	271	Thymus	CD4	AGATGTCATGAAGGAGATGGGAGGCCATCACTTTTTGTGGCCCTCTGTGTGCTCAAGGGGGGCTATAAGTT	718
WT	371	Thymus	CD4	AGATGTCATGAAGGAGATGGGAGGCCATCACAGGGGGGTTGTGGCCCTCTGTGTGCTCAAGGGGGGCTATAAGTT	718
WT	568	Thymus	CD4	AGATGTCATGAAGGAGATGGGAGGCCATCACAAGTTTGTGGCCCTCTGTGTGCTCAAGGGGGGCTATAAGTT	718
WT	569	Thymus	CD4	AGATGTCATGAAGGAGATGGGAGGCCATCACGGGGTTGTGGCCCTCTGTGTGCTCAAGGGGGGCTATAAGTT	718
WT	401	Thymus	CD4	AGATGTCATGAAGGAGATGGGAGGCCATCACAAGGCTTGTGGCCCTCTGTGTGCTCAAGGGGGGCTATAAGTT	716
WT	271	Thymus	CD4	AGATGTCATGAAGGAGATGGGAGGCCATCACAAACCCTTGTGGCCCTCTGTGTGCTCAAGGGGGGCTATAAGTT	715
WT	568	Thymus	CD4	AGATGTCATGAAGGAGATGGGAGGCCCCTTGTGGCCCTCTGTGTGCTCAAGGGGGGCTATAAGTT	715
WT	365	Thymus	CD4	AGATGTCATGAAGGAGATGGGAGGCCATCAAGGCTTGTGGCCCTCTGTGTGCTCAAGGGGGGCTATAAGTT	714
WT	365	Thymus	CD4	AGATGTCATGAAGGAGATGGGAGGCCATCACTCTTGTGGCCCTCTGTGTGCTCAAGGGGGGCTATAAGTT	714
WT	465	Thymus	CD4	AGATGTCATGAAGGAGATGGGAGGCCATCACACTTGTGGCCCTCTGTGTGCTCAAGGGGGGCTATAAGTT	714
WT	482	Thymus	CD4	AGATGTCATGAAGGAGATGGGAGGCCATTTTTGTGGCCCTCTGTGTGCTCAAGGGGGGCTATAAGTT	712
WT	365	Thymus	CD4	AGATGTCATGAAGGAGATGGGAGGCCATCACAAGGATTGTGGCCCTCTGTGTGCTCAAGGGGGGCTATAAGTT	711
WT	612	Thymus	CD4	AGATGTCATGAAGGAGATGGGAGGCCATCCTTGTGGCCCTCTGTGTGCTCAAGGGGGGCTATAAGTT	711
WT	568	Thymus	CD4	AGATGTCATGAAGGAGATGGGAGGCCATCAGGGATTGTGGCCCTCTGTGTGCTCAAGGGGGGCTATAAGTT	708
WT	371	Thymus	CD4	AGATGTCATGAAGGAGATGGGAGGCCATCAAGGCTTGTGGCCCTCTGTGTGCTCAAGGGGGGCTATAAGTT	706
WT	401	Thymus	CD4	AGATGTCATGAAGGAGATGGGAGGCCATCACAGGGGGGTTGTGGCCCTCTGTGTGCTCAAGGGGGGCTATAAGTT	706
WT	568	Thymus	CD4	AGATGTCATGAAGGAGATGGGAGGCCATCACAGGTCTTGTGGCCCTCTGTGTGCTCAAGGGGGGCTATAAGTT	706
WT	365	Thymus	CD4	AGATGTCATGAAGGAGATGGGAGGCCATCACTTTTTGTGGCCCTCTGTGTGCTCAAGGGGGGCTATAAGTT	704
WT	482	Thymus	CD4	AGATGTCATGAAGGAGATGGGAGGCCATCAACCATTGTGGCCCTCTGTGTGCTCAAGGGGGGCTATAAGTT	703
WT	569	Thymus	CD4	AGATGTCATGAAGGAGATGGGAGGCCATCAGGGATTGTGGCCCTCTGTGTGCTCAAGGGGGGCTATAAGTT	703
WT	612	Thymus	CD4	AGATGTCATGAAGGAGATGGGAGGCCATCAGCTTGTGGCCCTCTGTGTGCTCAAGGGGGGCTATAAGTT	703
WT	271	Thymus	CD4	AGATGTCATGAAGGAGATGGGAGGCCACCCTTGTGGCCCTCTGTGTGCTCAAGGGGGGCTATAAGTT	702
WT	365	Thymus	CD4	AGATGTCATGAAGGAGATGGGAGGCCATCAGGTTTGTGGCCCTCTGTGTGCTCAAGGGGGGCTATAAGTT	701
WT	401	Thymus	CD4	AGATGTCATGAAGGAGATGGGAGGCCATCACAAACCCTTGTGGCCCTCTGTGTGCTCAAGGGGGGCTATAAGTT	701
WT	401	Thymus	CD4	AGATGTCATGAAGGAGATGGGAGGCCATCACAGCTCTTGTGGCCCTCTGTGTGCTCAAGGGGGGCTATAAGTT	701
WT	568	Thymus	CD4	AGATGTCATGAAGGAGATGGGAGGCCATCACCGCCTTGTGGCCCTCTGTGTGCTCAAGGGGGGCTATAAGTT	701
WT	271	Thymus	CD4	AGATGTCATGAAGGAGATGGGAGGCCATCAAGGTTGTGGCCCTCTGTGTGCTCAAGGGGGGCTATAAGTT	700
WT	569	Thymus	CD4	AGATGTCATGAAGGAGATGGGAGGCCATCACATCCTTTGTGGCCCTCTGTGTGCTCAAGGGGGGCTATAAGTT	700
WT	482	Thymus	CD4	AGATGTCATGAAGGAGATGGGAGGCCATCACTGGTTTGTGGCCCTCTGTGTGCTCAAGGGGGGCTATAAGTT	699
WT	568	Thymus	CD4	AGATGTCATGAAGGAGATGGGAGGCCATCACCTTTGTGGCCCTCTGTGTGCTCAAGGGGGGCTATAAGTT	699
WT	365	Thymus	CD4	AGATGTCATGAAGGAGATGGGAGGCCATCACCCCCATTGTGGCCCTCTGTGTGCTCAAGGGGGGCTATAAGTT	698
WT	401	Thymus	CD4	AGATGTCATGAAGGAGATGGGAGGCCATCACAGGACTTGTGGCCCTCTGTGTGCTCAAGGGGGGCTATAAGTT	698
WT	365	Thymus	CD4	AGATGTCATGAAGGAGATGGGAGGCCATCCCCCCTTGTGGCCCTCTGTGTGCTCAAGGGGGGCTATAAGTT	697
WT	371	Thymus	CD4	AGATGTCATGAAGGAGATGGGAGGCCACCCTTGTGGCCCTCTGTGTGCTCAAGGGGGGCTATAAGTT	697
WT	371	Thymus	CD4	AGATGTCATGAAGGAGATGGGAGGCCATCAGGGTTTGTGGCCCTCTGTGTGCTCAAGGGGGGCTATAAGTT	697
WT	371	Thymus	CD4	AGATGTCATGAAGGAGATGGGAGGCCATCTCCTTGTGGCCCTCTGTGTGCTCAAGGGGGGCTATAAGTT	697
WT	569	Thymus	CD4	AGATGTCATGAAGGAGATGGGAGGCCATCACAGCGTTGTGGCCCTCTGTGTGCTCAAGGGGGGCTATAAGTT	697
WT	568	Thymus	CD4	AGATGTCATGAAGGAGATGGGAGGCCATCACAAACCTTGTGGCCCTCTGTGTGCTCAAGGGGGGCTATAAGTT	696
WT	271	Thymus	CD4	AGATGTCATGAAGGAGATGGGAGGCCATCACAGGGCCTTGTGGCCCTCTGTGTGCTCAAGGGGGGCTATAAGTT	695
WT	612	Thymus	CD4	AGATGTCATGAAGGAGATGGGAGGCCATCCCCATTGTGGCCCTCTGTGTGCTCAAGGGGGGCTATAAGTT	695
WT	365	Thymus	CD4	AGATGTCATGAAGGAGATGGGAGGCCATCACAACCCCTTGTGGCCCTCTGTGTGCTCAAGGGGGGCTATAAGTT	694
WT	365	Thymus	CD4	AGATGTCATGAAGGAGATGGGAGGCCATCACAGGACTTGTGGCCCTCTGTGTGCTCAAGGGGGGCTATAAGTT	694
WT	271	Thymus	CD4	AGATGTCATGAAGGAGATGGGAGGCCATCCTTTGTGGCCCTCTGTGTGCTCAAGGGGGGCTATAAGTT	692
WT	365	Thymus	CD4	AGATGTCATGAAGGAGATGGGAGGCCATCACAACTCTTGTGGCCCTCTGTGTGCTCAAGGGGGGCTATAAGTT	691
WT	371	Thymus	CD4	AGATGTCATGAAGGAGATGGGAGGCCATCACAAGGCTTGTGGCCCTCTGTGTGCTCAAGGGGGGCTATAAGTT	691
WT	482	Thymus	CD4	AGATGTCATGAAGGAGATGGGAGGCCATCACCACCTTGTGGCCCTCTGTGTGCTCAAGGGGGGCTATAAGTT	691
WT	517	Thymus	CD4	AGATGTCATGAAGGAGATGGGAGGCCATCACACCCCTTGTGGCCCTCTGTGTGCTCAAGGGGGGCTATAAGTT	690
WT	612	Thymus	CD4	AGATGTCATGAAGGAGATGGGAGGCCATCAGGGGTTGTGGCCCTCTGTGTGCTCAAGGGGGGCTATAAGTT	689
WT	365	Thymus	CD4	AGATGTCATGAAGGAGATGGGAGGCCATCACAGCTCTTGTGGCCCTCTGTGTGCTCAAGGGGGGCTATAAGTT	688
WT	365	Thymus	CD4	AGATGTCATGAAGGAGATGGGAGGCCATCACATAATTGTGGCCCTCTGTGTGCTCAAGGGGGGCTATAAGTT	688
WT	523	Thymus	CD4	AGATGTCATGAAGGAGATGGGAGGCCATCACTTTTGTGGCCCTCTGTGTGCTCAAGGGGGGCTATAAGTT	688
WT	271	Thymus	CD4	AGATGTCATGAAGGAGATGGGAGGCCATCACAAAAATTGTGGCCCTCTGTGTGCTCAAGGGGGGCTATAAGTT	687
WT	482	Thymus	CD4	AGATGTCATGAAGGAGATGGGAGGCCATCACGCGGTTGTGGCCCTCTGTGTGCTCAAGGGGGGCTATAAGTT	687
WT	371	Thymus	CD4	AGATGTCATGAAGGAGATGGGAGGCCATCACAGTGTTGTGGCCCTCTGTGTGCTCAAGGGGGGCTATAAGTT	686
WT	401	Thymus	CD4	AGATGTCATGAAGGAGATGGGAGGCCATCACAGAATTGTGGCCCTCTGTGTGCTCAAGGGGGGCTATAAGTT	684
WT	401	Thymus	CD4	AGATGTCATGAAGGAGATGGGAGGCCATCACAGTCTTTGTGGCCCTCTGTGTGCTCAAGGGGGGCTATAAGTT	684
WT	568	Thymus	CD4	AGATGTCATGAAGGAGATGGGAGGCCATTGTGGCCCTCTGTGTGCTCAAGGGGGGCTATAAGTT	684
WT	271	Thymus	CD4	AGATGTCATGAAGGAGATGGGAGGCCATCACAGGAATTGTGGCCCTCTGTGTGCTCAAGGGGGGCTATAAGTT	683
WT	371	Thymus	CD4	AGATGTCATGAAGGAGATGGGAGGCCATCACTATTTGTGGCCCTCTGTGTGCTCAAGGGGGGCTATAAGTT	681
WT	568	Thymus	CD4	AGATGTCATGAAGGAGATGGGAGGCCATCAGTTTGTGGCCCTCTGTGTGCTCAAGGGGGGCTATAAGTT	681
WT	558	Thymus	CD4	AGATGTCATGAAGGAGATGGGAGGCCATCACACATTGTGGCCCTCTGTGTGCTCAAGGGGGGCTATAAGTT	681
WT	365	Thymus	CD4	AGATGTCATGAAGGAGATGGGAGGCCATCAAAATTGTGGCCCTCTGTGTGCTCAAGGGGGGCTATAAGTT	680
WT	371	Thymus	CD4	AGATGTCATGAAGGAGATGGGAGGCCATCAACATTGTGGCCCTCTGTGTGCTCAAGGGGGGCTATAAGTT	680
WT	465	Thymus	CD4	AGATGTCATGAAGGAGATGGGAGGCCATCACGGTTGTGGCCCTCTGTGTGCTCAAGGGGGGCTATAAGTT	680
WT	271	Thymus	CD4	AGATGTCATGAAGGAGATGGGAGGCCTTGTGGCCCTCTGTGTGCTCAAGGGGGGCTATAAGTT	679
WT	365	Thymus	CD4	AGATGTCATGAAGGAGATGGGAGGCCATCACAGAATTGTGGCCCTCTGTGTGCTCAAGGGGGGCTATAAGTT	678
WT	482	Thymus	CD4	AGATGTCATGAAGGAGATGGGAGGCCATCAGAGTTGTGGCCCTCTGTGTGCTCAAGGGGGGCTATAAGTT	677
WT	482	Thymus	CD4	AGATGTCATGAAGGAGATGGGAGGCCATCAAGATTGTGGCCCTCTGTGTGCTCAAGGGGGGCTATAAGTT	676
WT	568	Thymus	CD4	AGATGTCATGAAGGAGATGGGAGGCCATCACGGGGTTGTGGCCCTCTGTGTGCTCAAGGGGGGCTATAAGTT	676
WT	558	Thymus	CD4	AGATGTCATGAAGGAGATGGGAGGCCATCATTGTGGCCCTCTGTGTGCTCAAGGGGGGCTATAAGTT	676
WT	365	Thymus	CD4	AGATGTCATGAAGGAGATGGGAGGCCATCACAGGTGTTGTGGCCCTCTGTGTGCTCAAGGGGGGCTATAAGTT	675
WT	482	Thymus	CD4	AGATGTCATGAAGGAGATGGGAGGCCATTTTGTGGCCCTCTGTGTGCTCAAGGGGGGCTATAAGTT	675
WT	365	Thymus	CD4	AGATGTCATGAAGGAGATGGGAGGCCATCACACTCCTTGTGGCCCTCTGTGTGCTCAAGGGGGGCTATAAGTT	674
WT	371	Thymus	CD4	AGATGTCATGAAGGAGATGGGAGGCCATCACAACTCTTGTGGCCCTCTGTGTGCTCAAGGGGGGCTATAAGTT	674
WT	401	Thymus	CD4	AGATGTCATGAAGGAGATGGGAGGCCATCACCGCTTGTGGCCCTCTGTGTGCTCAAGGGGGGCTATAAGTT	674
WT	482	Thymus	CD4	AGATGTCATGAAGGAGATGGGAGGCCATCACAGCCCCTTGTGGCCCTCTGTGTGCTCAAGGGGGGCTATAAGTT	674
WT	271	Thymus	CD4	AGATGTCATGAAGGAGATGGGAGGCCATCACAAGGCCTTGTGGCCCTCTGTGTGCTCAAGGGGGGCTATAAGTT	673
WT	465	Thymus	CD4	AGATGTCATGAAGGAGATGGGAGGCCATCACACCCCTTGTGGCCCTCTGTGTGCTCAAGGGGGGCTATAAGTT	673
WT	371	Thymus	CD4	AGATGTCATGAAGGAGATGGGAGGCCATCCTTTGTGGCCCTCTGTGTGCTCAAGGGGGGCTATAAGTT	672
WT	401	Thymus	CD4	AGATGTCATGAAGGAGATGGGAGGCCATCACAAGCTTTGTGGCCCTCTGTGTGCTCAAGGGGGGCTATAAGTT	672
WT	465	Thymus	CD4	AGATGTCATGAAGGAGATGGGAGGCCATCACATCTTGTGGCCCTCTGTGTGCTCAAGGGGGGCTATAAGTT	672
WT	365	Thymus	CD4	AGATGTCATGAAGGAGATGGGAGGCCATCACAGACCTTGTGGCCCTCTGTGTGCTCAAGGGGGGCTATAAGTT	671
WT	371	Thymus	CD4	AGATGTCATGAAGGAGATGGGAGGCCATCACAAAAATTGTGGCCCTCTGTGTGCTCAAGGGGGGCTATAAGTT	671
WT	482	Thymus	CD4	AGATGTCATGAAGGAGATGGGAGGCCATCAAGGTTTGTGGCCCTCTGTGTGCTCAAGGGGGGCTATAAGTT	671
WT	482	Thymus	CD4	AGATGTCATGAAGGAGATGGGAGGCCATCACACCCCTCTTGTGGCCCTCTGTGTGCTCAAGGGGGGCTATAAGTT	671
WT	517	Thymus	CD4	AGATGTCATGAAGGAGATGGGAGGCCATCACACCTCTTGTGGCCCTCTGTGTGCTCAAGGGGGGCTATAAGTT	671
WT	523	Thymus	CD4	AGATGTCATGAAGGAGATGGGAGGCCATCAACCTTGTGGCCCTCTGTGTGCTCAAGGGGGGCTATAAGTT	671
WT	365	Thymus	CD4	AGATGTCATGAAGGAGATGGGAGGCCATCACAGGCATTGTGGCCCTCTGTGTGCTCAAGGGGGGCTATAAGTT	670
WT	271	Thymus	CD4	AGATGTCATGAAGGAGATGGGAGGCCATCAAGTTGTGGCCCTCTGTGTGCTCAAGGGGGGCTATAAGTT	669
WT	482	Thymus	CD4	AGATGTCATGAAGGAGATGGGAGGCCATCACACACTTGTGGCCCTCTGTGTGCTCAAGGGGGGCTATAAGTT	669
WT	568	Thymus	CD4	AGATGTCATGAAGGAGATGGGAGGCCATCACAGGCGTTGTGGCCCTCTGTGTGCTCAAGGGGGGCTATAAGTT	669
WT	271	Thymus	CD4	AGATGTCATGAAGGAGATGGGAGGCCATCAACATTGTGGCCCTCTGTGTGCTCAAGGGGGGCTATAAGTT	668
WT	371	Thymus	CD4	AGATGTCATGAAGGAGATGGGAGGCCATCTTTTGTGGCCCTCTGTGTGCTCAAGGGGGGCTATAAGTT	668
WT	523	Thymus	CD4	AGATGTCATGAAGGAGATGGGAGGCCATCACAGGCTTGTGGCCCTCTGTGTGCTCAAGGGGGGCTATAAGTT	668
WT	271	Thymus	CD4	AGATGTCATGAAGGAGATGGGAGGCCATCACATTTTTTGTGGCCCTCTGTGTGCTCAAGGGGGGCTATAAGTT	667
WT	271	Thymus	CD4	AGATGTCATGAAGGAGATGGGAGGCCATCACACCTTTGTGGCCCTCTGTGTGCTCAAGGGGGGCTATAAGTT	666
WT	568	Thymus	CD4	AGATGTCATGAAGGAGATGGGAGGCCATCACAGGGGGTTGTGGCCCTCTGTGTGCTCAAGGGGGGCTATAAGTT	666
WT	401	Thymus	CD4	AGATGTCATGAAGGAGATGGGAGGCCATCACCCTCTTGTGGCCCTCTGTGTGCTCAAGGGGGGCTATAAGTT	665
WT	482	Thymus	CD4	AGATGTCATGAAGGAGATGGGAGGCCATCACACCCATTGTGGCCCTCTGTGTGCTCAAGGGGGGCTATAAGTT	665
WT	365	Thymus	CD4	AGATGTCATGAAGGAGATGGGAGGCCATCAGAATTGTGGCCCTCTGTGTGCTCAAGGGGGGCTATAAGTT	664
WT	482	Thymus	CD4	AGATGTCATGAAGGAGATGGGAGGCCATCAGGCCCTTGTGGCCCTCTGTGTGCTCAAGGGGGGCTATAAGTT	664
WT	371	Thymus	CD4	AGATGTCATGAAGGAGATGGGAGGCCCTTGTGGCCCTCTGTGTGCTCAAGGGGGGCTATAAGTT	663
WT	371	Thymus	CD4	AGATGTCATGAAGGAGATGGGAGGCCATCACTTTTTGTGGCCCTCTGTGTGCTCAAGGGGGGCTATAAGTT	662
WT	569	Thymus	CD4	AGATGTCATGAAGGAGATGGGAGGCCATCACAGGGATTGTGGCCCTCTGTGTGCTCAAGGGGGGCTATAAGTT	661
WT	401	Thymus	CD4	AGATGTCATGAAGGAGATGGGAGGCCATCACCCCCCCCTTGTGGCCCTCTGTGTGCTCAAGGGGGGCTATAAGTT	660
WT	518	Thymus	CD4	AGATGTCATGAAGGAGATGGGAGGCCATCACTTTTGTGGCCCTCTGTGTGCTCAAGGGGGGCTATAAGTT	660
WT	523	Thymus	CD4	AGATGTCATGAAGGAGATGGGAGGCCATCACAAGCTTGTGGCCCTCTGTGTGCTCAAGGGGGGCTATAAGTT	660
WT	371	Thymus	CD4	AGATGTCATGAAGGAGATGGGAGGCCTTGTGGCCCTCTGTGTGCTCAAGGGGGGCTATAAGTT	658
WT	569	Thymus	CD4	AGATGTCATGAAGGAGATGGGAGGCCATCACAGGTCTTGTGGCCCTCTGTGTGCTCAAGGGGGGCTATAAGTT	658
WT	271	Thymus	CD4	AGATGTCATGAAGGAGATGGGAGGCCATCACTATTTGTGGCCCTCTGTGTGCTCAAGGGGGGCTATAAGTT	657
WT	568	Thymus	CD4	AGATGTCATGAAGGAGATGGGAGGCCATCACATTCTTTGTGGCCCTCTGTGTGCTCAAGGGGGGCTATAAGTT	657
WT	569	Thymus	CD4	AGATGTCATGAAGGAGATGGGAGGCCATCACAGCTTTGTGGCCCTCTGTGTGCTCAAGGGGGGCTATAAGTT	657
WT	271	Thymus	CD4	AGATGTCATGAAGGAGATGGGAGGCCATCAGGGCCTTGTGGCCCTCTGTGTGCTCAAGGGGGGCTATAAGTT	656
WT	401	Thymus	CD4	AGATGTCATGAAGGAGATGGGAGGCCATCACATAATTGTGGCCCTCTGTGTGCTCAAGGGGGGCTATAAGTT	656
WT	365	Thymus	CD4	AGATGTCATGAAGGAGATGGGAGGCCATCACAAACCCTTGTGGCCCTCTGTGTGCTCAAGGGGGGCTATAAGTT	655
WT	271	Thymus	CD4	AGATGTCATGAAGGAGATGGGAGGCCATCACAATATTGTGGCCCTCTGTGTGCTCAAGGGGGGCTATAAGTT	653
WT	271	Thymus	CD4	AGATGTCATGAAGGAGATGGGAGGCCATCACAGACCTTGTGGCCCTCTGTGTGCTCAAGGGGGGCTATAAGTT	652
WT	365	Thymus	CD4	AGATGTCATGAAGGAGATGGGAGGCCATCACAGGAATTGTGGCCCTCTGTGTGCTCAAGGGGGGCTATAAGTT	652
WT	612	Thymus	CD4	AGATGTCATGAAGGAGATGGGAGGCCATCACAGGGCTTGTGGCCCTCTGTGTGCTCAAGGGGGGCTATAAGTT	652
WT	568	Thymus	CD4	AGATGTCATGAAGGAGATGGGAGGCCATCACAGCGTTGTGGCCCTCTGTGTGCTCAAGGGGGGCTATAAGTT	651
WT	568	Thymus	CD4	AGATGTCATGAAGGAGATGGGAGGCCATCAGGCTTGTGGCCCTCTGTGTGCTCAAGGGGGGCTATAAGTT	651
WT	569	Thymus	CD4	AGATGTCATGAAGGAGATGGGAGGCCATCACAATTTTGTGGCCCTCTGTGTGCTCAAGGGGGGCTATAAGTT	651
WT	569	Thymus	CD4	AGATGTCATGAAGGAGATGGGAGGCCATCAGGGCTTGTGGCCCTCTGTGTGCTCAAGGGGGGCTATAAGTT	651
WT	365	Thymus	CD4	AGATGTCATGAAGGAGATGGGAGGCCATCACAAGCTTTGTGGCCCTCTGTGTGCTCAAGGGGGGCTATAAGTT	650
WT	465	Thymus	CD4	AGATGTCATGAAGGAGATGGGAGGCCATCACATTTGTGGCCCTCTGTGTGCTCAAGGGGGGCTATAAGTT	650
WT	482	Thymus	CD4	AGATGTCATGAAGGAGATGGGAGGCCATCACACACCTTGTGGCCCTCTGTGTGCTCAAGGGGGGCTATAAGTT	649
WT	569	Thymus	CD4	AGATGTCATGAAGGAGATGGGAGGCCATCACAGGGGGTTGTGGCCCTCTGTGTGCTCAAGGGGGGCTATAAGTT	648
WT	401	Thymus	CD4	AGATGTCATGAAGGAGATGGGAGGCCATCACTATTTGTGGCCCTCTGTGTGCTCAAGGGGGGCTATAAGTT	646
WT	482	Thymus	CD4	AGATGTCATGAAGGAGATGGGAGGCCATCACGAGGGTTGTGGCCCTCTGTGTGCTCAAGGGGGGCTATAAGTT	646
WT	558	Thymus	CD4	AGATGTCATGAAGGAGATGGGAGGCCATCACAGGCTTTGTGGCCCTCTGTGTGCTCAAGGGGGGCTATAAGTT	646
WT	482	Thymus	CD4	AGATGTCATGAAGGAGATGGGAGGCCATCAGGGGGTTGTGGCCCTCTGTGTGCTCAAGGGGGGCTATAAGTT	645
WT	365	Thymus	CD4	AGATGTCATGAAGGAGATGGGAGGCCATCACAGTGTTGTGGCCCTCTGTGTGCTCAAGGGGGGCTATAAGTT	643
WT	569	Thymus	CD4	AGATGTCATGAAGGAGATGGGAGGCCATCACCCCCCCTTGTGGCCCTCTGTGTGCTCAAGGGGGGCTATAAGTT	639
WT	371	Thymus	CD4	AGATGTCATGAAGGAGATGGGAGGCCATCACAGGTGTTGTGGCCCTCTGTGTGCTCAAGGGGGGCTATAAGTT	636
WT	568	Thymus	CD4	AGATGTCATGAAGGAGATGGGAGGCCATCACAGGGATTGTGGCCCTCTGTGTGCTCAAGGGGGGCTATAAGTT	636
WT	569	Thymus	CD4	AGATGTCATGAAGGAGATGGGAGGCCATCACACCGCTTGTGGCCCTCTGTGTGCTCAAGGGGGGCTATAAGTT	636
WT	558	Thymus	CD4	AGATGTCATGAAGGAGATGGGAGGCCATCATTTTGTGGCCCTCTGTGTGCTCAAGGGGGGCTATAAGTT	636
WT	401	Thymus	CD4	AGATGTCATGAAGGAGATGGGAGGCCATCACAGGTGTTGTGGCCCTCTGTGTGCTCAAGGGGGGCTATAAGTT	635
WT	482	Thymus	CD4	AGATGTCATGAAGGAGATGGGAGGCCATCACAAGGCCCTTGTGGCCCTCTGTGTGCTCAAGGGGGGCTATAAGTT	635
WT	518	Thymus	CD4	AGATGTCATGAAGGAGATGGGAGGCCATCACAGGCTTGTGGCCCTCTGTGTGCTCAAGGGGGGCTATAAGTT	635
WT	371	Thymus	CD4	AGATGTCATGAAGGAGATGGGAGGCCATCACAGGAATTGTGGCCCTCTGTGTGCTCAAGGGGGGCTATAAGTT	634
WT	271	Thymus	CD4	AGATGTCATGAAGGAGATGGGAGGCCATCAGCATTGTGGCCCTCTGTGTGCTCAAGGGGGGCTATAAGTT	633
WT	465	Thymus	CD4	AGATGTCATGAAGGAGATGGGAGGCCATCACAATTTGTGGCCCTCTGTGTGCTCAAGGGGGGCTATAAGTT	633
WT	568	Thymus	CD4	AGATGTCATGAAGGAGATGGGAGGCCATCAGGGCTTGTGGCCCTCTGTGTGCTCAAGGGGGGCTATAAGTT	633
WT	271	Thymus	CD4	AGATGTCATGAAGGAGATGGGAGGCCATCACAACTCTTGTGGCCCTCTGTGTGCTCAAGGGGGGCTATAAGTT	631
WT	365	Thymus	CD4	AGATGTCATGAAGGAGATGGGAGGCCATCACTATTTGTGGCCCTCTGTGTGCTCAAGGGGGGCTATAAGTT	631
WT	401	Thymus	CD4	AGATGTCATGAAGGAGATGGGAGGCCATCACAGGAATTGTGGCCCTCTGTGTGCTCAAGGGGGGCTATAAGTT	631
WT	568	Thymus	CD4	AGATGTCATGAAGGAGATGGGAGGCCATCACACCGCTTGTGGCCCTCTGTGTGCTCAAGGGGGGCTATAAGTT	631
WT	271	Thymus	CD4	AGATGTCATGAAGGAGATGGGAGGCCATCACAGCTCTTGTGGCCCTCTGTGTGCTCAAGGGGGGCTATAAGTT	629
WT	482	Thymus	CD4	AGATGTCATGAAGGAGATGGGAGGCCATCACATGTGGCCCTCTGTGTGCTCAAGGGGGGCTATAAGTT	629
WT	271	Thymus	CD4	AGATGTCATGAAGGAGATGGGAGGCCATCACGATTGTGGCCCTCTGTGTGCTCAAGGGGGGCTATAAGTT	627
WT	517	Thymus	CD4	AGATGTCATGAAGGAGATGGGAGGCCATCACAATTTGTGGCCCTCTGTGTGCTCAAGGGGGGCTATAAGTT	626
WT	401	Thymus	CD4	AGATGTCATGAAGGAGATGGGAGGCCCCCCTTGTGGCCCTCTGTGTGCTCAAGGGGGGCTATAAGTT	624
WT	558	Thymus	CD4	AGATGTCATGAAGGAGATGGGAGGCCATCAATTTGTGGCCCTCTGTGTGCTCAAGGGGGGCTATAAGTT	623
WT	612	Thymus	CD4	AGATGTCATGAAGGAGATGGGAGGCCATCACCTCCTTGTGGCCCTCTGTGTGCTCAAGGGGGGCTATAAGTT	623
WT	482	Thymus	CD4	AGATGTCATGAAGGAGATGGGAGGCCTTTGTGGCCCTCTGTGTGCTCAAGGGGGGCTATAAGTT	622
WT	335	Thymus	CD4	AGATGTCATGAAGGAGATGGGAGGCCATCACCCTTGTGGCCCTCTGTGTGCTCAAGGGGGGCTATAAGTT	621
WT	401	Thymus	CD4	AGATGTCATGAAGGAGATGGGAGGCCATCACAGTGTTGTGGCCCTCTGTGTGCTCAAGGGGGGCTATAAGTT	621
WT	482	Thymus	CD4	AGATGTCATGAAGGAGATGGGAGGCCATCACAAGAATTGTGGCCCTCTGTGTGCTCAAGGGGGGCTATAAGTT	621
WT	569	Thymus	CD4	AGATGTCATGAAGGAGATGGGAGGCCATCACAGGTATTGTGGCCCTCTGTGTGCTCAAGGGGGGCTATAAGTT	621
WT	271	Thymus	CD4	AGATGTCATGAAGGAGATGGGAGGCCATCACATGGTTGTGGCCCTCTGTGTGCTCAAGGGGGGCTATAAGTT	620
WT	482	Thymus	CD4	AGATGTCATGAAGGAGATGGGAGGCCATCATTTGTGGCCCTCTGTGTGCTCAAGGGGGGCTATAAGTT	620
WT	401	Thymus	CD4	AGATGTCATGAAGGAGATGGGAGGCCATCAAGTTGTGGCCCTCTGTGTGCTCAAGGGGGGCTATAAGTT	619
WT	569	Thymus	CD4	AGATGTCATGAAGGAGATGGGAGGCCATCACAATCTTGTGGCCCTCTGTGTGCTCAAGGGGGGCTATAAGTT	619
WT	365	Thymus	CD4	AGATGTCATGAAGGAGATGGGAGGCCATCAAGGTTGTGGCCCTCTGTGTGCTCAAGGGGGGCTATAAGTT	618
WT	401	Thymus	CD4	AGATGTCATGAAGGAGATGGGAGGCCATCACATCTCTTGTGGCCCTCTGTGTGCTCAAGGGGGGCTATAAGTT	618
WT	482	Thymus	CD4	AGATGTCATGAAGGAGATGGGAGGCCATCAAGCTTGTGGCCCTCTGTGTGCTCAAGGGGGGCTATAAGTT	618
WT	518	Thymus	CD4	AGATGTCATGAAGGAGATGGGAGGCCATCATTTTGTGGCCCTCTGTGTGCTCAAGGGGGGCTATAAGTT	618
WT	569	Thymus	CD4	AGATGTCATGAAGGAGATGGGAGGCCATCACAGGAGTTGTGGCCCTCTGTGTGCTCAAGGGGGGCTATAAGTT	618
WT	271	Thymus	CD4	AGATGTCATGAAGGAGATGGGAGGCCATCACAGTCTTTGTGGCCCTCTGTGTGCTCAAGGGGGGCTATAAGTT	617
WT	371	Thymus	CD4	AGATGTCATGAAGGAGATGGGAGGCCATCACAGGACTTGTGGCCCTCTGTGTGCTCAAGGGGGGCTATAAGTT	616
WT	371	Thymus	CD4	AGATGTCATGAAGGAGATGGGAGGCCATCAACCATTGTGGCCCTCTGTGTGCTCAAGGGGGGCTATAAGTT	615
WT	401	Thymus	CD4	AGATGTCATGAAGGAGATGGGAGGCCATCAGCATTGTGGCCCTCTGTGTGCTCAAGGGGGGCTATAAGTT	615
WT	518	Thymus	CD4	AGATGTCATGAAGGAGATGGGAGGCCATCATTGTGGCCCTCTGTGTGCTCAAGGGGGGCTATAAGTT	615
WT	558	Thymus	CD4	AGATGTCATGAAGGAGATGGGAGGCCATCACAAGGTTGTGGCCCTCTGTGTGCTCAAGGGGGGCTATAAGTT	613
WT	482	Thymus	CD4	AGATGTCATGAAGGAGATGGGAGGCCATCGGGATTGTGGCCCTCTGTGTGCTCAAGGGGGGCTATAAGTT	612
WT	271	Thymus	CD4	AGATGTCATGAAGGAGATGGGAGGCCATCTTTTGTGGCCCTCTGTGTGCTCAAGGGGGGCTATAAGTT	611
WT	517	Thymus	CD4	AGATGTCATGAAGGAGATGGGAGGCCATCACAGTTTGTGGCCCTCTGTGTGCTCAAGGGGGGCTATAAGTT	611
WT	271	Thymus	CD4	AGATGTCATGAAGGAGATGGGAGGCCATCCCCCCTTGTGGCCCTCTGTGTGCTCAAGGGGGGCTATAAGTT	610
WT	568	Thymus	CD4	AGATGTCATGAAGGAGATGGGAGGCCATCACAGCTTTGTGGCCCTCTGTGTGCTCAAGGGGGGCTATAAGTT	610
WT	558	Thymus	CD4	AGATGTCATGAAGGAGATGGGAGGCCATCACAGGATTGTGGCCCTCTGTGTGCTCAAGGGGGGCTATAAGTT	610
WT	523	Thymus	CD4	AGATGTCATGAAGGAGATGGGAGGCCATCACAGGGGTTGTGGCCCTCTGTGTGCTCAAGGGGGGCTATAAGTT	609
WT	271	Thymus	CD4	AGATGTCATGAAGGAGATGGGAGGCCATCACACCCCCCTTGTGGCCCTCTGTGTGCTCAAGGGGGGCTATAAGTT	608
WT	371	Thymus	CD4	AGATGTCATGAAGGAGATGGGAGGCCATCACAAGCTTTGTGGCCCTCTGTGTGCTCAAGGGGGGCTATAAGTT	608
WT	371	Thymus	CD4	AGATGTCATGAAGGAGATGGGAGGCCATCACCCTCTTGTGGCCCTCTGTGTGCTCAAGGGGGGCTATAAGTT	608
WT	482	Thymus	CD4	AGATGTCATGAAGGAGATGGGAGGCCATCACAGCCGTTGTGGCCCTCTGTGTGCTCAAGGGGGGCTATAAGTT	607
WT	568	Thymus	CD4	AGATGTCATGAAGGAGATGGGAGGCCATCAGCCCTTGTGGCCCTCTGTGTGCTCAAGGGGGGCTATAAGTT	607
WT	365	Thymus	CD4	AGATGTCATGAAGGAGATGGGAGGCCATCACCGCTTGTGGCCCTCTGTGTGCTCAAGGGGGGCTATAAGTT	606
WT	482	Thymus	CD4	AGATGTCATGAAGGAGATGGGAGGCCATCACGGCTTGTGGCCCTCTGTGTGCTCAAGGGGGGCTATAAGTT	606
WT	371	Thymus	CD4	AGATGTCATGAAGGAGATGGGAGGCCATCACATCTCTTGTGGCCCTCTGTGTGCTCAAGGGGGGCTATAAGTT	605
WT	568	Thymus	CD4	AGATGTCATGAAGGAGATGGGAGGCCATCACAACTTTGTGGCCCTCTGTGTGCTCAAGGGGGGCTATAAGTT	605
WT	271	Thymus	CD4	AGATGTCATGAAGGAGATGGGAGGCCATCACAGCCATTGTGGCCCTCTGTGTGCTCAAGGGGGGCTATAAGTT	604
WT	335	Thymus	CD4	AGATGTCATGAAGGAGATGGGAGGCCATCACAGGTTGTGGCCCTCTGTGTGCTCAAGGGGGGCTATAAGTT	603
WT	365	Thymus	CD4	AGATGTCATGAAGGAGATGGGAGGCCATCACAGGGGGGTTGTGGCCCTCTGTGTGCTCAAGGGGGGCTATAAGTT	603
WT	523	Thymus	CD4	AGATGTCATGAAGGAGATGGGAGGCCATCACAAGGTTGTGGCCCTCTGTGTGCTCAAGGGGGGCTATAAGTT	603
WT	482	Thymus	CD4	AGATGTCATGAAGGAGATGGGAGGCCATCACATATTTGTGGCCCTCTGTGTGCTCAAGGGGGGCTATAAGTT	600
WT	482	Thymus	CD4	AGATGTCATGAAGGAGATGGGAGGCCATCGGTTGTGGCCCTCTGTGTGCTCAAGGGGGGCTATAAGTT	600
WT	569	Thymus	CD4	AGATGTCATGAAGGAGATGGGAGGCCATCACAACTTTGTGGCCCTCTGTGTGCTCAAGGGGGGCTATAAGTT	600
WT	518	Thymus	CD4	AGATGTCATGAAGGAGATGGGAGGCCATCACAAAATTGTGGCCCTCTGTGTGCTCAAGGGGGGCTATAAGTT	599
WT	568	Thymus	CD4	AGATGTCATGAAGGAGATGGGAGGCCATCACAGGAGTTGTGGCCCTCTGTGTGCTCAAGGGGGGCTATAAGTT	599
WT	482	Thymus	CD4	AGATGTCATGAAGGAGATGGGAGGCCATCACAAGATTTGTGGCCCTCTGTGTGCTCAAGGGGGGCTATAAGTT	597
WT	569	Thymus	CD4	AGATGTCATGAAGGAGATGGGAGGCCATCACCCCATTGTGGCCCTCTGTGTGCTCAAGGGGGGCTATAAGTT	597
WT	568	Thymus	CD4	AGATGTCATGAAGGAGATGGGAGGCCCCCTTGTGGCCCTCTGTGTGCTCAAGGGGGGCTATAAGTT	596
WT	612	Thymus	CD4	AGATGTCATGAAGGAGATGGGAGGCCATCCCCCTTGTGGCCCTCTGTGTGCTCAAGGGGGGCTATAAGTT	596
WT	558	Thymus	CD4	AGATGTCATGAAGGAGATGGGAGGCCACCTTGTGGCCCTCTGTGTGCTCAAGGGGGGCTATAAGTT	595
WT	401	Thymus	CD4	AGATGTCATGAAGGAGATGGGAGGCCATCTTTTGTGGCCCTCTGTGTGCTCAAGGGGGGCTATAAGTT	594
WT	558	Thymus	CD4	AGATGTCATGAAGGAGATGGGAGGCCATCAACCCTTGTGGCCCTCTGTGTGCTCAAGGGGGGCTATAAGTT	594
WT	523	Thymus	CD4	AGATGTCATGAAGGAGATGGGAGGCCATCATTTTGTGGCCCTCTGTGTGCTCAAGGGGGGCTATAAGTT	593
WT	271	Thymus	CD4	AGATGTCATGAAGGAGATGGGAGGCCATCACAAAGTTGTGGCCCTCTGTGTGCTCAAGGGGGGCTATAAGTT	592
WT	271	Thymus	CD4	AGATGTCATGAAGGAGATGGGAGGCCATCACATTTTTGTGGCCCTCTGTGTGCTCAAGGGGGGCTATAAGTT	591
WT	371	Thymus	CD4	AGATGTCATGAAGGAGATGGGAGGCCATCACACCTTTGTGGCCCTCTGTGTGCTCAAGGGGGGCTATAAGTT	591
WT	558	Thymus	CD4	AGATGTCATGAAGGAGATGGGAGGCCATCACAAGATTGTGGCCCTCTGTGTGCTCAAGGGGGGCTATAAGTT	591
WT	371	Thymus	CD4	AGATGTCATGAAGGAGATGGGAGGCCATCACCCCCCCCTTGTGGCCCTCTGTGTGCTCAAGGGGGGCTATAAGTT	590
WT	568	Thymus	CD4	AGATGTCATGAAGGAGATGGGAGGCCATCACAGGGCCTTGTGGCCCTCTGTGTGCTCAAGGGGGGCTATAAGTT	590
WT	371	Thymus	CD4	AGATGTCATGAAGGAGATGGGAGGCCATCAAGTTGTGGCCCTCTGTGTGCTCAAGGGGGGCTATAAGTT	588
WT	371	Thymus	CD4	AGATGTCATGAAGGAGATGGGAGGCCATCACAAGGGTTGTGGCCCTCTGTGTGCTCAAGGGGGGCTATAAGTT	588
WT	482	Thymus	CD4	AGATGTCATGAAGGAGATGGGAGGCCATCACAGAGATTGTGGCCCTCTGTGTGCTCAAGGGGGGCTATAAGTT	588
WT	523	Thymus	CD4	AGATGTCATGAAGGAGATGGGAGGCCATCACACATTGTGGCCCTCTGTGTGCTCAAGGGGGGCTATAAGTT	588
WT	371	Thymus	CD4	AGATGTCATGAAGGAGATGGGAGGCCATCAGGTTTGTGGCCCTCTGTGTGCTCAAGGGGGGCTATAAGTT	587
WT	271	Thymus	CD4	AGATGTCATGAAGGAGATGGGAGGCCATTTGTGGCCCTCTGTGTGCTCAAGGGGGGCTATAAGTT	586
WT	365	Thymus	CD4	AGATGTCATGAAGGAGATGGGAGGCCATCACAGTCTTTGTGGCCCTCTGTGTGCTCAAGGGGGGCTATAAGTT	586
WT	371	Thymus	CD4	AGATGTCATGAAGGAGATGGGAGGCCATCACAATATTGTGGCCCTCTGTGTGCTCAAGGGGGGCTATAAGTT	586
WT	401	Thymus	CD4	AGATGTCATGAAGGAGATGGGAGGCCATCACCCCCATTGTGGCCCTCTGTGTGCTCAAGGGGGGCTATAAGTT	586
WT	518	Thymus	CD4	AGATGTCATGAAGGAGATGGGAGGCCATCACAACCCTTGTGGCCCTCTGTGTGCTCAAGGGGGGCTATAAGTT	586
WT	568	Thymus	CD4	AGATGTCATGAAGGAGATGGGAGGCCATCACAAATTTGTGGCCCTCTGTGTGCTCAAGGGGGGCTATAAGTT	586
WT	517	Thymus	CD4	AGATGTCATGAAGGAGATGGGAGGCCATCACAGCCTTGTGGCCCTCTGTGTGCTCAAGGGGGGCTATAAGTT	585
WT	569	Thymus	CD4	AGATGTCATGAAGGAGATGGGAGGCCATTTGTGGCCCTCTGTGTGCTCAAGGGGGGCTATAAGTT	585
WT	612	Thymus	CD4	AGATGTCATGAAGGAGATGGGAGGCCATCACTCTTTGTGGCCCTCTGTGTGCTCAAGGGGGGCTATAAGTT	585
WT	365	Thymus	CD4	AGATGTCATGAAGGAGATGGGAGGCCATCACAAAAATTGTGGCCCTCTGTGTGCTCAAGGGGGGCTATAAGTT	583
WT	568	Thymus	CD4	AGATGTCATGAAGGAGATGGGAGGCCATCACAATCTTGTGGCCCTCTGTGTGCTCAAGGGGGGCTATAAGTT	583
WT	568	Thymus	CD4	AGATGTCATGAAGGAGATGGGAGGCCATCACCCCATTGTGGCCCTCTGTGTGCTCAAGGGGGGCTATAAGTT	583
WT	365	Thymus	CD4	AGATGTCATGAAGGAGATGGGAGGCCATCACCCTCTTGTGGCCCTCTGTGTGCTCAAGGGGGGCTATAAGTT	582
WT	365	Thymus	CD4	AGATGTCATGAAGGAGATGGGAGGCCATCTTTTGTGGCCCTCTGTGTGCTCAAGGGGGGCTATAAGTT	582
WT	401	Thymus	CD4	AGATGTCATGAAGGAGATGGGAGGCCATCACAACCATTGTGGCCCTCTGTGTGCTCAAGGGGGGCTATAAGTT	582
WT	401	Thymus	CD4	AGATGTCATGAAGGAGATGGGAGGCCATCAGGGGATTGTGGCCCTCTGTGTGCTCAAGGGGGGCTATAAGTT	582
WT	482	Thymus	CD4	AGATGTCATGAAGGAGATGGGAGGCCATCACAGAGGGGTTGTGGCCCTCTGTGTGCTCAAGGGGGGCTATAAGTT	582
WT	612	Thymus	CD4	AGATGTCATGAAGGAGATGGGAGGCCATCACAGGTTTTGTGGCCCTCTGTGTGCTCAAGGGGGGCTATAAGTT	582
WT	271	Thymus	CD4	AGATGTCATGAAGGAGATGGGAGGCCATCAAACCTTGTGGCCCTCTGTGTGCTCAAGGGGGGCTATAAGTT	581
WT	517	Thymus	CD4	AGATGTCATGAAGGAGATGGGAGGCCATCACAGATTGTGGCCCTCTGTGTGCTCAAGGGGGGCTATAAGTT	581
WT	612	Thymus	CD4	AGATGTCATGAAGGAGATGGGAGGCCATCACATGTTGTGGCCCTCTGTGTGCTCAAGGGGGGCTATAAGTT	581
WT	271	Thymus	CD4	AGATGTCATGAAGGAGATGGGAGGCCATCACGTTGTGGCCCTCTGTGTGCTCAAGGGGGGCTATAAGTT	579
WT	401	Thymus	CD4	AGATGTCATGAAGGAGATGGGAGGCCATCACAGTTTTGTGGCCCTCTGTGTGCTCAAGGGGGGCTATAAGTT	579
WT	518	Thymus	CD4	AGATGTCATGAAGGAGATGGGAGGCCATCACACATTGTGGCCCTCTGTGTGCTCAAGGGGGGCTATAAGTT	579
WT	518	Thymus	CD4	AGATGTCATGAAGGAGATGGGAGGCCATCACAGGGGTTGTGGCCCTCTGTGTGCTCAAGGGGGGCTATAAGTT	579
WT	518	Thymus	CD4	AGATGTCATGAAGGAGATGGGAGGCCATCAGGGTTGTGGCCCTCTGTGTGCTCAAGGGGGGCTATAAGTT	579
WT	401	Thymus	CD4	AGATGTCATGAAGGAGATGGGAGGCCATCATCCCTTGTGGCCCTCTGTGTGCTCAAGGGGGGCTATAAGTT	578
WT	482	Thymus	CD4	AGATGTCATGAAGGAGATGGGAGGCCATCACATGTTTGTGGCCCTCTGTGTGCTCAAGGGGGGCTATAAGTT	578
WT	482	Thymus	CD4	AGATGTCATGAAGGAGATGGGAGGCCATCACGAGGATTGTGGCCCTCTGTGTGCTCAAGGGGGGCTATAAGTT	578
WT	271	Thymus	CD4	AGATGTCATGAAGGAGATGGGAGGCCATCACAAGCTTTGTGGCCCTCTGTGTGCTCAAGGGGGGCTATAAGTT	577
WT	401	Thymus	CD4	AGATGTCATGAAGGAGATGGGAGGCCATCACAGATTTGTGGCCCTCTGTGTGCTCAAGGGGGGCTATAAGTT	577
WT	569	Thymus	CD4	AGATGTCATGAAGGAGATGGGAGGCCATCAGTTTGTGGCCCTCTGTGTGCTCAAGGGGGGCTATAAGTT	575
WT	401	Thymus	CD4	AGATGTCATGAAGGAGATGGGAGGCCATCAACATTGTGGCCCTCTGTGTGCTCAAGGGGGGCTATAAGTT	574
WT	482	Thymus	CD4	AGATGTCATGAAGGAGATGGGAGGCCATCACAGAGTTTGTGGCCCTCTGTGTGCTCAAGGGGGGCTATAAGTT	574
WT	401	Thymus	CD4	AGATGTCATGAAGGAGATGGGAGGCCATCACCACCTTGTGGCCCTCTGTGTGCTCAAGGGGGGCTATAAGTT	573
WT	518	Thymus	CD4	AGATGTCATGAAGGAGATGGGAGGCCATCAATTTGTGGCCCTCTGTGTGCTCAAGGGGGGCTATAAGTT	573
WT	401	Thymus	CD4	AGATGTCATGAAGGAGATGGGAGGCCATCACAAAGTTGTGGCCCTCTGTGTGCTCAAGGGGGGCTATAAGTT	571
WT	401	Thymus	CD4	AGATGTCATGAAGGAGATGGGAGGCCATCACAATATTGTGGCCCTCTGTGTGCTCAAGGGGGGCTATAAGTT	571
WT	371	Thymus	CD4	AGATGTCATGAAGGAGATGGGAGGCCATCAGGGGATTGTGGCCCTCTGTGTGCTCAAGGGGGGCTATAAGTT	570
WT	401	Thymus	CD4	AGATGTCATGAAGGAGATGGGAGGCCATCAACCATTGTGGCCCTCTGTGTGCTCAAGGGGGGCTATAAGTT	570
WT	517	Thymus	CD4	AGATGTCATGAAGGAGATGGGAGGCCATCACACCCTTTGTGGCCCTCTGTGTGCTCAAGGGGGGCTATAAGTT	570
WT	271	Thymus	CD4	AGATGTCATGAAGGAGATGGGAGGCCATCACAGGCATTGTGGCCCTCTGTGTGCTCAAGGGGGGCTATAAGTT	569
WT	569	Thymus	CD4	AGATGTCATGAAGGAGATGGGAGGCCATCAGATTGTGGCCCTCTGTGTGCTCAAGGGGGGCTATAAGTT	569
WT	371	Thymus	CD4	AGATGTCATGAAGGAGATGGGAGGCCATCACAGTCTTTGTGGCCCTCTGTGTGCTCAAGGGGGGCTATAAGTT	568
WT	401	Thymus	CD4	AGATGTCATGAAGGAGATGGGAGGCCATCAAGGTTTGTGGCCCTCTGTGTGCTCAAGGGGGGCTATAAGTT	568
WT	517	Thymus	CD4	AGATGTCATGAAGGAGATGGGAGGCCATCACACTTTGTGGCCCTCTGTGTGCTCAAGGGGGGCTATAAGTT	566
WT	569	Thymus	CD4	AGATGTCATGAAGGAGATGGGAGGCCATCAGCCCTTGTGGCCCTCTGTGTGCTCAAGGGGGGCTATAAGTT	566
WT	365	Thymus	CD4	AGATGTCATGAAGGAGATGGGAGGCCATCACAATATTGTGGCCCTCTGTGTGCTCAAGGGGGGCTATAAGTT	564
WT	371	Thymus	CD4	AGATGTCATGAAGGAGATGGGAGGCCATCAAAATTGTGGCCCTCTGTGTGCTCAAGGGGGGCTATAAGTT	564
WT	401	Thymus	CD4	AGATGTCATGAAGGAGATGGGAGGCCATCAACCCCTTGTGGCCCTCTGTGTGCTCAAGGGGGGCTATAAGTT	564
WT	568	Thymus	CD4	AGATGTCATGAAGGAGATGGGAGGCCATCACAGTCTTGTGGCCCTCTGTGTGCTCAAGGGGGGCTATAAGTT	564
WT	568	Thymus	CD4	AGATGTCATGAAGGAGATGGGAGGCCATCACCCCCCCTTGTGGCCCTCTGTGTGCTCAAGGGGGGCTATAAGTT	564
WT	518	Thymus	CD4	AGATGTCATGAAGGAGATGGGAGGCCATCACAAGCTTGTGGCCCTCTGTGTGCTCAAGGGGGGCTATAAGTT	563
WT	558	Thymus	CD4	AGATGTCATGAAGGAGATGGGAGGCCATCAACTTGTGGCCCTCTGTGTGCTCAAGGGGGGCTATAAGTT	563
WT	482	Thymus	CD4	AGATGTCATGAAGGAGATGGGAGGCCATCAAACCTTGTGGCCCTCTGTGTGCTCAAGGGGGGCTATAAGTT	562
WT	482	Thymus	CD4	AGATGTCATGAAGGAGATGGGAGGCCATCACACCTTTTGTGGCCCTCTGTGTGCTCAAGGGGGGCTATAAGTT	562
WT	465	Thymus	CD4	AGATGTCATGAAGGAGATGGGAGGCCATCACAGATTGTGGCCCTCTGTGTGCTCAAGGGGGGCTATAAGTT	561
WT	612	Thymus	CD4	AGATGTCATGAAGGAGATGGGAGGCCATCACCTCTTGTGGCCCTCTGTGTGCTCAAGGGGGGCTATAAGTT	561
WT	371	Thymus	CD4	AGATGTCATGAAGGAGATGGGAGGCCATCACACCCCTCTTGTGGCCCTCTGTGTGCTCAAGGGGGGCTATAAGTT	560
WT	568	Thymus	CD4	AGATGTCATGAAGGAGATGGGAGGCCATCACAGACTTGTGGCCCTCTGTGTGCTCAAGGGGGGCTATAAGTT	560
WT	569	Thymus	CD4	AGATGTCATGAAGGAGATGGGAGGCCATCACAAATTTGTGGCCCTCTGTGTGCTCAAGGGGGGCTATAAGTT	560
WT	371	Thymus	CD4	AGATGTCATGAAGGAGATGGGAGGCCATCACAATCTTTGTGGCCCTCTGTGTGCTCAAGGGGGGCTATAAGTT	558
WT	271	Thymus	CD4	AGATGTCATGAAGGAGATGGGAGGCCATCAAGGTTTGTGGCCCTCTGTGTGCTCAAGGGGGGCTATAAGTT	557
WT	401	Thymus	CD4	AGATGTCATGAAGGAGATGGGAGGCCATCAAAATTGTGGCCCTCTGTGTGCTCAAGGGGGGCTATAAGTT	557
WT	401	Thymus	CD4	AGATGTCATGAAGGAGATGGGAGGCCATTTTTGTGGCCCTCTGTGTGCTCAAGGGGGGCTATAAGTT	557
WT	482	Thymus	CD4	AGATGTCATGAAGGAGATGGGAGGCCATCAGGGGTTTGTGGCCCTCTGTGTGCTCAAGGGGGGCTATAAGTT	557
WT	569	Thymus	CD4	AGATGTCATGAAGGAGATGGGAGGCCCCCTTGTGGCCCTCTGTGTGCTCAAGGGGGGCTATAAGTT	557
WT	271	Thymus	CD4	AGATGTCATGAAGGAGATGGGAGGCCATCACCCCCATTGTGGCCCTCTGTGTGCTCAAGGGGGGCTATAAGTT	555
WT	401	Thymus	CD4	AGATGTCATGAAGGAGATGGGAGGCCATCAAGGATTGTGGCCCTCTGTGTGCTCAAGGGGGGCTATAAGTT	555
WT	271	Thymus	CD4	AGATGTCATGAAGGAGATGGGAGGCCATCACACGCTTGTGGCCCTCTGTGTGCTCAAGGGGGGCTATAAGTT	554
WT	371	Thymus	CD4	AGATGTCATGAAGGAGATGGGAGGCCATCACCACCTTGTGGCCCTCTGTGTGCTCAAGGGGGGCTATAAGTT	554
WT	568	Thymus	CD4	AGATGTCATGAAGGAGATGGGAGGCCATCACAGGTATTGTGGCCCTCTGTGTGCTCAAGGGGGGCTATAAGTT	554
WT	271	Thymus	CD4	AGATGTCATGAAGGAGATGGGAGGCCATCACAGATTTGTGGCCCTCTGTGTGCTCAAGGGGGGCTATAAGTT	553
WT	569	Thymus	CD4	AGATGTCATGAAGGAGATGGGAGGCCATCACAGACTTGTGGCCCTCTGTGTGCTCAAGGGGGGCTATAAGTT	553
WT	271	Thymus	CD4	AGATGTCATGAAGGAGATGGGAGGCCATCAGGGGATTGTGGCCCTCTGTGTGCTCAAGGGGGGCTATAAGTT	552
WT	482	Thymus	CD4	AGATGTCATGAAGGAGATGGGAGGCCATCACAGGCCCCTTGTGGCCCTCTGTGTGCTCAAGGGGGGCTATAAGTT	552
WT	482	Thymus	CD4	AGATGTCATGAAGGAGATGGGAGGCCATCACATTCTTGTGGCCCTCTGTGTGCTCAAGGGGGGCTATAAGTT	552
WT	271	Thymus	CD4	AGATGTCATGAAGGAGATGGGAGGCCATCACATCTCTTGTGGCCCTCTGTGTGCTCAAGGGGGGCTATAAGTT	551
WT	365	Thymus	CD4	AGATGTCATGAAGGAGATGGGAGGCCATCACAGATTTGTGGCCCTCTGTGTGCTCAAGGGGGGCTATAAGTT	550
WT	371	Thymus	CD4	AGATGTCATGAAGGAGATGGGAGGCCATCACGATTGTGGCCCTCTGTGTGCTCAAGGGGGGCTATAAGTT	550
WT	569	Thymus	CD4	AGATGTCATGAAGGAGATGGGAGGCCATCACATTTTTTGTGGCCCTCTGTGTGCTCAAGGGGGGCTATAAGTT	550
WT	401	Thymus	CD4	AGATGTCATGAAGGAGATGGGAGGCCATCACGTGGTTGTGGCCCTCTGTGTGCTCAAGGGGGGCTATAAGTT	548
WT	271	Thymus	CD4	AGATGTCATGAAGGAGATGGGAGGCCATCTCCTTGTGGCCCTCTGTGTGCTCAAGGGGGGCTATAAGTT	547
WT	612	Thymus	CD4	AGATGTCATGAAGGAGATGGGAGGCCATCTTGTGGCCCTCTGTGTGCTCAAGGGGGGCTATAAGTT	547
WT	365	Thymus	CD4	AGATGTCATGAAGGAGATGGGAGGCCATCACAGTTTTGTGGCCCTCTGTGTGCTCAAGGGGGGCTATAAGTT	546
WT	365	Thymus	CD4	AGATGTCATGAAGGAGATGGGAGGCCATCACGATTGTGGCCCTCTGTGTGCTCAAGGGGGGCTATAAGTT	546
WT	523	Thymus	CD4	AGATGTCATGAAGGAGATGGGAGGCCATCAGGGTTGTGGCCCTCTGTGTGCTCAAGGGGGGCTATAAGTT	544
WT	558	Thymus	CD4	AGATGTCATGAAGGAGATGGGAGGCCATCACAGTTTTGTGGCCCTCTGTGTGCTCAAGGGGGGCTATAAGTT	544
WT	365	Thymus	CD4	AGATGTCATGAAGGAGATGGGAGGCCATCAAGGATTGTGGCCCTCTGTGTGCTCAAGGGGGGCTATAAGTT	543
WT	401	Thymus	CD4	AGATGTCATGAAGGAGATGGGAGGCCATCACATGGTTGTGGCCCTCTGTGTGCTCAAGGGGGGCTATAAGTT	543
WT	482	Thymus	CD4	AGATGTCATGAAGGAGATGGGAGGCCATCACATTCCTTGTGGCCCTCTGTGTGCTCAAGGGGGGCTATAAGTT	543
WT	371	Thymus	CD4	AGATGTCATGAAGGAGATGGGAGGCCATTTGTGGCCCTCTGTGTGCTCAAGGGGGGCTATAAGTT	542
WT	482	Thymus	CD4	AGATGTCATGAAGGAGATGGGAGGCCATCACAGCATTGTGGCCCTCTGTGTGCTCAAGGGGGGCTATAAGTT	542
WT	482	Thymus	CD4	AGATGTCATGAAGGAGATGGGAGGCCATCACGTTTGTGGCCCTCTGTGTGCTCAAGGGGGGCTATAAGTT	542
WT	365	Thymus	CD4	AGATGTCATGAAGGAGATGGGAGGCCATCACATCTCTTGTGGCCCTCTGTGTGCTCAAGGGGGGCTATAAGTT	541
WT	271	Thymus	CD4	AGATGTCATGAAGGAGATGGGAGGCCATCACAGGACTTGTGGCCCTCTGTGTGCTCAAGGGGGGCTATAAGTT	540
WT	482	Thymus	CD4	AGATGTCATGAAGGAGATGGGAGGCCATCACGGTTTGTGGCCCTCTGTGTGCTCAAGGGGGGCTATAAGTT	540
WT	401	Thymus	CD4	AGATGTCATGAAGGAGATGGGAGGCCATCAGGCCCTTGTGGCCCTCTGTGTGCTCAAGGGGGGCTATAAGTT	539
WT	518	Thymus	CD4	AGATGTCATGAAGGAGATGGGAGGCCACCTTGTGGCCCTCTGTGTGCTCAAGGGGGGCTATAAGTT	539
WT	612	Thymus	CD4	AGATGTCATGAAGGAGATGGGAGGCCATCACACCCTTTGTGGCCCTCTGTGTGCTCAAGGGGGGCTATAAGTT	539
WT	365	Thymus	CD4	AGATGTCATGAAGGAGATGGGAGGCCATCACCCCCCCCTTGTGGCCCTCTGTGTGCTCAAGGGGGGCTATAAGTT	538
WT	371	Thymus	CD4	AGATGTCATGAAGGAGATGGGAGGCCATCACACCCCCCCTTGTGGCCCTCTGTGTGCTCAAGGGGGGCTATAAGTT	537
WT	401	Thymus	CD4	AGATGTCATGAAGGAGATGGGAGGCCATCACAGCCATTGTGGCCCTCTGTGTGCTCAAGGGGGGCTATAAGTT	537
WT	401	Thymus	CD4	AGATGTCATGAAGGAGATGGGAGGCCATCAGGGGGTTGTGGCCCTCTGTGTGCTCAAGGGGGGCTATAAGTT	537
WT	271	Thymus	CD4	AGATGTCATGAAGGAGATGGGAGGCCATCGGTTGTGGCCCTCTGTGTGCTCAAGGGGGGCTATAAGTT	536
WT	365	Thymus	CD4	AGATGTCATGAAGGAGATGGGAGGCCATCAACCCCTTGTGGCCCTCTGTGTGCTCAAGGGGGGCTATAAGTT	535
WT	401	Thymus	CD4	AGATGTCATGAAGGAGATGGGAGGCCATCACACCCCTCTTGTGGCCCTCTGTGTGCTCAAGGGGGGCTATAAGTT	535
WT	371	Thymus	CD4	AGATGTCATGAAGGAGATGGGAGGCCATCACGTGGTTGTGGCCCTCTGTGTGCTCAAGGGGGGCTATAAGTT	534
WT	482	Thymus	CD4	AGATGTCATGAAGGAGATGGGAGGCCATCACATCCATTGTGGCCCTCTGTGTGCTCAAGGGGGGCTATAAGTT	534
WT	569	Thymus	CD4	AGATGTCATGAAGGAGATGGGAGGCCATCATCCTTGTGGCCCTCTGTGTGCTCAAGGGGGGCTATAAGTT	534
WT	482	Thymus	CD4	AGATGTCATGAAGGAGATGGGAGGCCATCACAGGGTTTTGTGGCCCTCTGTGTGCTCAAGGGGGGCTATAAGTT	533
WT	482	Thymus	CD4	AGATGTCATGAAGGAGATGGGAGGCCATCACGAGATTGTGGCCCTCTGTGTGCTCAAGGGGGGCTATAAGTT	533
WT	569	Thymus	CD4	AGATGTCATGAAGGAGATGGGAGGCCATCACAACCTTTGTGGCCCTCTGTGTGCTCAAGGGGGGCTATAAGTT	533
WT	569	Thymus	CD4	AGATGTCATGAAGGAGATGGGAGGCCATCACAAGGTTTGTGGCCCTCTGTGTGCTCAAGGGGGGCTATAAGTT	533
WT	465	Thymus	CD4	AGATGTCATGAAGGAGATGGGAGGCCATCACAGTTTGTGGCCCTCTGTGTGCTCAAGGGGGGCTATAAGTT	532
WT	612	Thymus	CD4	AGATGTCATGAAGGAGATGGGAGGCCATCAGGATTGTGGCCCTCTGTGTGCTCAAGGGGGGCTATAAGTT	532
WT	401	Thymus	CD4	AGATGTCATGAAGGAGATGGGAGGCCATCATTTGTGGCCCTCTGTGTGCTCAAGGGGGGCTATAAGTT	531
WT	523	Thymus	CD4	AGATGTCATGAAGGAGATGGGAGGCCACCTTGTGGCCCTCTGTGTGCTCAAGGGGGGCTATAAGTT	531
WT	568	Thymus	CD4	AGATGTCATGAAGGAGATGGGAGGCCATCAGATTGTGGCCCTCTGTGTGCTCAAGGGGGGCTATAAGTT	531
WT	569	Thymus	CD4	AGATGTCATGAAGGAGATGGGAGGCCATCACAGGGCCTTGTGGCCCTCTGTGTGCTCAAGGGGGGCTATAAGTT	531
WT	612	Thymus	CD4	AGATGTCATGAAGGAGATGGGAGGCCATCACACGTTGTGGCCCTCTGTGTGCTCAAGGGGGGCTATAAGTT	531
WT	271	Thymus	CD4	AGATGTCATGAAGGAGATGGGAGGCCATCACAGGGGGGTTGTGGCCCTCTGTGTGCTCAAGGGGGGCTATAAGTT	530
WT	371	Thymus	CD4	AGATGTCATGAAGGAGATGGGAGGCCATCAAGGATTGTGGCCCTCTGTGTGCTCAAGGGGGGCTATAAGTT	530
WT	371	Thymus	CD4	AGATGTCATGAAGGAGATGGGAGGCCATCACACGCTTGTGGCCCTCTGTGTGCTCAAGGGGGGCTATAAGTT	530
WT	569	Thymus	CD4	AGATGTCATGAAGGAGATGGGAGGCCATCACAAGCCCTTGTGGCCCTCTGTGTGCTCAAGGGGGGCTATAAGTT	530
WT	482	Thymus	CD4	AGATGTCATGAAGGAGATGGGAGGCCATCAGCCATTGTGGCCCTCTGTGTGCTCAAGGGGGGCTATAAGTT	529
WT	523	Thymus	CD4	AGATGTCATGAAGGAGATGGGAGGCCATCACAAAATTGTGGCCCTCTGTGTGCTCAAGGGGGGCTATAAGTT	528
WT	569	Thymus	CD4	AGATGTCATGAAGGAGATGGGAGGCCATCACAGTCTTGTGGCCCTCTGTGTGCTCAAGGGGGGCTATAAGTT	528
WT	365	Thymus	CD4	AGATGTCATGAAGGAGATGGGAGGCCATCACGTGGTTGTGGCCCTCTGTGTGCTCAAGGGGGGCTATAAGTT	527
WT	482	Thymus	CD4	AGATGTCATGAAGGAGATGGGAGGCCATCACAGGCCTTTGTGGCCCTCTGTGTGCTCAAGGGGGGCTATAAGTT	527
WT	612	Thymus	CD4	AGATGTCATGAAGGAGATGGGAGGCCATCACAAGTTTGTGGCCCTCTGTGTGCTCAAGGGGGGCTATAAGTT	527
WT	371	Thymus	CD4	AGATGTCATGAAGGAGATGGGAGGCCATCACAGTTTTGTGGCCCTCTGTGTGCTCAAGGGGGGCTATAAGTT	526
WT	568	Thymus	CD4	AGATGTCATGAAGGAGATGGGAGGCCATCACAAGCCCTTGTGGCCCTCTGTGTGCTCAAGGGGGGCTATAAGTT	526
WT	365	Thymus	CD4	AGATGTCATGAAGGAGATGGGAGGCCATCAAGTTGTGGCCCTCTGTGTGCTCAAGGGGGGCTATAAGTT	524
WT	401	Thymus	CD4	AGATGTCATGAAGGAGATGGGAGGCCATCACACGCTTGTGGCCCTCTGTGTGCTCAAGGGGGGCTATAAGTT	524
WT	523	Thymus	CD4	AGATGTCATGAAGGAGATGGGAGGCCATCACAGGTTTGTGGCCCTCTGTGTGCTCAAGGGGGGCTATAAGTT	524
WT	568	Thymus	CD4	AGATGTCATGAAGGAGATGGGAGGCCATCATCCTTGTGGCCCTCTGTGTGCTCAAGGGGGGCTATAAGTT	524
WT	612	Thymus	CD4	AGATGTCATGAAGGAGATGGGAGGCCATCACACCACTTGTGGCCCTCTGTGTGCTCAAGGGGGGCTATAAGTT	524
WT	365	Thymus	CD4	AGATGTCATGAAGGAGATGGGAGGCCATCACAGCCATTGTGGCCCTCTGTGTGCTCAAGGGGGGCTATAAGTT	523
WT	482	Thymus	CD4	AGATGTCATGAAGGAGATGGGAGGCCACCATTGTGGCCCTCTGTGTGCTCAAGGGGGGCTATAAGTT	523
WT	401	Thymus	CD4	AGATGTCATGAAGGAGATGGGAGGCCATCACGATTGTGGCCCTCTGTGTGCTCAAGGGGGGCTATAAGTT	522
WT	518	Thymus	CD4	AGATGTCATGAAGGAGATGGGAGGCCATCACATCCTTGTGGCCCTCTGTGTGCTCAAGGGGGGCTATAAGTT	522
WT	612	Thymus	CD4	AGATGTCATGAAGGAGATGGGAGGCCATCACACTCTTGTGGCCCTCTGTGTGCTCAAGGGGGGCTATAAGTT	521
WT	482	Thymus	CD4	AGATGTCATGAAGGAGATGGGAGGCCATCACCTCCCTTGTGGCCCTCTGTGTGCTCAAGGGGGGCTATAAGTT	520
WT	482	Thymus	CD4	AGATGTCATGAAGGAGATGGGAGGCCATCAGAGGTTGTGGCCCTCTGTGTGCTCAAGGGGGGCTATAAGTT	520
WT	482	Thymus	CD4	AGATGTCATGAAGGAGATGGGAGGCCATCACATCATTGTGGCCCTCTGTGTGCTCAAGGGGGGCTATAAGTT	519
WT	365	Thymus	CD4	AGATGTCATGAAGGAGATGGGAGGCCATCACAAGGTCCCTTTGTGGCCCTCTGTGTGCTCAAGGGGGGCTATAAGTT	518
WT	365	Thymus	CD4	AGATGTCATGAAGGAGATGGGAGGCCATCACATGGTTGTGGCCCTCTGTGTGCTCAAGGGGGGCTATAAGTT	518
WT	568	Thymus	CD4	AGATGTCATGAAGGAGATGGGAGGCCATCACAATCCTTGTGGCCCTCTGTGTGCTCAAGGGGGGCTATAAGTT	518
WT	271	Thymus	CD4	AGATGTCATGAAGGAGATGGGAGGCCATCAAGCTTGTGGCCCTCTGTGTGCTCAAGGGGGGCTATAAGTT	517
WT	482	Thymus	CD4	AGATGTCATGAAGGAGATGGGAGGCCATCAAGGGATTGTGGCCCTCTGTGTGCTCAAGGGGGGCTATAAGTT	517
WT	371	Thymus	CD4	AGATGTCATGAAGGAGATGGGAGGCCATCCCCCATTGTGGCCCTCTGTGTGCTCAAGGGGGGCTATAAGTT	516
WT	482	Thymus	CD4	AGATGTCATGAAGGAGATGGGAGGCCATCACAAACTTTGTGGCCCTCTGTGTGCTCAAGGGGGGCTATAAGTT	516
WT	612	Thymus	CD4	AGATGTCATGAAGGAGATGGGAGGCCATCACCATTGTGGCCCTCTGTGTGCTCAAGGGGGGCTATAAGTT	516
WT	271	Thymus	CD4	AGATGTCATGAAGGAGATGGGAGGCCATCAACCATTGTGGCCCTCTGTGTGCTCAAGGGGGGCTATAAGTT	515
WT	482	Thymus	CD4	AGATGTCATGAAGGAGATGGGAGGCCATCATATTGTGGCCCTCTGTGTGCTCAAGGGGGGCTATAAGTT	515
WT	371	Thymus	CD4	AGATGTCATGAAGGAGATGGGAGGCCATCACATGGTTGTGGCCCTCTGTGTGCTCAAGGGGGGCTATAAGTT	514
WT	482	Thymus	CD4	AGATGTCATGAAGGAGATGGGAGGCCATCACTATTGTGGCCCTCTGTGTGCTCAAGGGGGGCTATAAGTT	514
WT	482	Thymus	CD4	AGATGTCATGAAGGAGATGGGAGGCCACCCCTTGTGGCCCTCTGTGTGCTCAAGGGGGGCTATAAGTT	513
WT	482	Thymus	CD4	AGATGTCATGAAGGAGATGGGAGGCCATCACAGAGCTTGTGGCCCTCTGTGTGCTCAAGGGGGGCTATAAGTT	513
WT	482	Thymus	CD4	AGATGTCATGAAGGAGATGGGAGGCCATCAGGCATTGTGGCCCTCTGTGTGCTCAAGGGGGGCTATAAGTT	513
WT	371	Thymus	CD4	AGATGTCATGAAGGAGATGGGAGGCCATTTTTGTGGCCCTCTGTGTGCTCAAGGGGGGCTATAAGTT	512
WT	482	Thymus	CD4	AGATGTCATGAAGGAGATGGGAGGCCATCACAAGCATTGTGGCCCTCTGTGTGCTCAAGGGGGGCTATAAGTT	512
WT	271	Thymus	CD4	AGATGTCATGAAGGAGATGGGAGGCCATCAAGGATTGTGGCCCTCTGTGTGCTCAAGGGGGGCTATAAGTT	511
WT	401	Thymus	CD4	AGATGTCATGAAGGAGATGGGAGGCCATCACTGGTTTGTGGCCCTCTGTGTGCTCAAGGGGGGCTATAAGTT	510
WT	518	Thymus	CD4	AGATGTCATGAAGGAGATGGGAGGCCATCAGCCTTGTGGCCCTCTGTGTGCTCAAGGGGGGCTATAAGTT	510
WT	612	Thymus	CD4	AGATGTCATGAAGGAGATGGGAGGCCATCAGGCCTTGTGGCCCTCTGTGTGCTCAAGGGGGGCTATAAGTT	510
WT	568	Thymus	CD4	AGATGTCATGAAGGAGATGGGAGGCCATCCCATTGTGGCCCTCTGTGTGCTCAAGGGGGGCTATAAGTT	509
WT	558	Thymus	CD4	AGATGTCATGAAGGAGATGGGAGGCCATCACAGGGTTTGTGGCCCTCTGTGTGCTCAAGGGGGGCTATAAGTT	509
WT	612	Thymus	CD4	AGATGTCATGAAGGAGATGGGAGGCCATCTTTGTGGCCCTCTGTGTGCTCAAGGGGGGCTATAAGTT	509
WT	365	Thymus	CD4	AGATGTCATGAAGGAGATGGGAGGCCATCACCACCTTGTGGCCCTCTGTGTGCTCAAGGGGGGCTATAAGTT	508
WT	568	Thymus	CD4	AGATGTCATGAAGGAGATGGGAGGCCATCACTGTTTGTGGCCCTCTGTGTGCTCAAGGGGGGCTATAAGTT	506
WT	271	Thymus	CD4	AGATGTCATGAAGGAGATGGGAGGCCATCACGTGGTTGTGGCCCTCTGTGTGCTCAAGGGGGGCTATAAGTT	505
WT	482	Thymus	CD4	AGATGTCATGAAGGAGATGGGAGGCCATCACAGTTCTTGTGGCCCTCTGTGTGCTCAAGGGGGGCTATAAGTT	505
WT	523	Thymus	CD4	AGATGTCATGAAGGAGATGGGAGGCCATCACAAGATTGTGGCCCTCTGTGTGCTCAAGGGGGGCTATAAGTT	505
WT	612	Thymus	CD4	AGATGTCATGAAGGAGATGGGAGGCCATCACATTCTTTGTGGCCCTCTGTGTGCTCAAGGGGGGCTATAAGTT	505
WT	271	Thymus	CD4	AGATGTCATGAAGGAGATGGGAGGCCATCACACCCCCTTGTGGCCCTCTGTGTGCTCAAGGGGGGCTATAAGTT	504
WT	401	Thymus	CD4	AGATGTCATGAAGGAGATGGGAGGCCATCACAAGATTTGTGGCCCTCTGTGTGCTCAAGGGGGGCTATAAGTT	504
WT	569	Thymus	CD4	AGATGTCATGAAGGAGATGGGAGGCCATCACTGTTTGTGGCCCTCTGTGTGCTCAAGGGGGGCTATAAGTT	503
WT	612	Thymus	CD4	AGATGTCATGAAGGAGATGGGAGGCCATCACAGCCTTTGTGGCCCTCTGTGTGCTCAAGGGGGGCTATAAGTT	503
WT	569	Thymus	CD4	AGATGTCATGAAGGAGATGGGAGGCCATCACTCTTGTGGCCCTCTGTGTGCTCAAGGGGGGCTATAAGTT	502
WT	558	Thymus	CD4	AGATGTCATGAAGGAGATGGGAGGCCATCACAAGCCTTGTGGCCCTCTGTGTGCTCAAGGGGGGCTATAAGTT	502
WT	271	Thymus	CD4	AGATGTCATGAAGGAGATGGGAGGCCATCAACCCCTTGTGGCCCTCTGTGTGCTCAAGGGGGGCTATAAGTT	501
WT	271	Thymus	CD4	AGATGTCATGAAGGAGATGGGAGGCCATCACCCTCTTGTGGCCCTCTGTGTGCTCAAGGGGGGCTATAAGTT	501
WT	371	Thymus	CD4	AGATGTCATGAAGGAGATGGGAGGCCATCACAGCCATTGTGGCCCTCTGTGTGCTCAAGGGGGGCTATAAGTT	501
WT	612	Thymus	CD4	AGATGTCATGAAGGAGATGGGAGGCCATCACGGGGTTGTGGCCCTCTGTGTGCTCAAGGGGGGCTATAAGTT	501
WT	612	Thymus	CD4	AGATGTCATGAAGGAGATGGGAGGCCCCCTTGTGGCCCTCTGTGTGCTCAAGGGGGGCTATAAGTT	501
WT	482	Thymus	CD4	AGATGTCATGAAGGAGATGGGAGGCCATCACAGGACCTTGTGGCCCTCTGTGTGCTCAAGGGGGGCTATAAGTT	500
WT	401	Thymus	CD4	AGATGTCATGAAGGAGATGGGAGGCCATCGGTTGTGGCCCTCTGTGTGCTCAAGGGGGGCTATAAGTT	499
WT	482	Thymus	CD4	AGATGTCATGAAGGAGATGGGAGGCCATCACAGGGGTTTGTGGCCCTCTGTGTGCTCAAGGGGGGCTATAAGTT	499
WT	482	Thymus	CD4	AGATGTCATGAAGGAGATGGGAGGCCATCAGGGCATTGTGGCCCTCTGTGTGCTCAAGGGGGGCTATAAGTT	499
WT	482	Thymus	CD4	AGATGTCATGAAGGAGATGGGAGGCCATCACAATCATTGTGGCCCTCTGTGTGCTCAAGGGGGGCTATAAGTT	498
WT	482	Thymus	CD4	AGATGTCATGAAGGAGATGGGAGGCCATCACAGACCCTTGTGGCCCTCTGTGTGCTCAAGGGGGGCTATAAGTT	498
WT	371	Thymus	CD4	AGATGTCATGAAGGAGATGGGAGGCCATCAGAGTTGTGGCCCTCTGTGTGCTCAAGGGGGGCTATAAGTT	497
WT	401	Thymus	CD4	AGATGTCATGAAGGAGATGGGAGGCCATCACAGGGCCCTTGTGGCCCTCTGTGTGCTCAAGGGGGGCTATAAGTT	497
WT	612	Thymus	CD4	AGATGTCATGAAGGAGATGGGAGGCCATCACCTTTGTGGCCCTCTGTGTGCTCAAGGGGGGCTATAAGTT	497
WT	271	Thymus	CD4	AGATGTCATGAAGGAGATGGGAGGCCATCACACCATTGTGGCCCTCTGTGTGCTCAAGGGGGGCTATAAGTT	495
WT	271	Thymus	CD4	AGATGTCATGAAGGAGATGGGAGGCCATCACCACCTTGTGGCCCTCTGTGTGCTCAAGGGGGGCTATAAGTT	495
WT	371	Thymus	CD4	AGATGTCATGAAGGAGATGGGAGGCCATCACGGCTTGTGGCCCTCTGTGTGCTCAAGGGGGGCTATAAGTT	494
WT	482	Thymus	CD4	AGATGTCATGAAGGAGATGGGAGGCCATCACATTATTTGTGGCCCTCTGTGTGCTCAAGGGGGGCTATAAGTT	494
WT	465	Thymus	CD4	AGATGTCATGAAGGAGATGGGAGGCCATCACAGCCTTGTGGCCCTCTGTGTGCTCAAGGGGGGCTATAAGTT	494
WT	612	Thymus	CD4	AGATGTCATGAAGGAGATGGGAGGCCATCACAAACTTGTGGCCCTCTGTGTGCTCAAGGGGGGCTATAAGTT	493
WT	371	Thymus	CD4	AGATGTCATGAAGGAGATGGGAGGCCATCACGGTTTGTGGCCCTCTGTGTGCTCAAGGGGGGCTATAAGTT	492
WT	371	Thymus	CD4	AGATGTCATGAAGGAGATGGGAGGCCATCATTTGTGGCCCTCTGTGTGCTCAAGGGGGGCTATAAGTT	492
WT	568	Thymus	CD4	AGATGTCATGAAGGAGATGGGAGGCCATCACAGTCCTTGTGGCCCTCTGTGTGCTCAAGGGGGGCTATAAGTT	492
WT	569	Thymus	CD4	AGATGTCATGAAGGAGATGGGAGGCCATCAGGGTTTGTGGCCCTCTGTGTGCTCAAGGGGGGCTATAAGTT	492
WT	612	Thymus	CD4	AGATGTCATGAAGGAGATGGGAGGCCATCACATCCTTTGTGGCCCTCTGTGTGCTCAAGGGGGGCTATAAGTT	491
WT	365	Thymus	CD4	AGATGTCATGAAGGAGATGGGAGGCCATCAACATTGTGGCCCTCTGTGTGCTCAAGGGGGGCTATAAGTT	490
WT	482	Thymus	CD4	AGATGTCATGAAGGAGATGGGAGGCCATCACAAGACCTTGTGGCCCTCTGTGTGCTCAAGGGGGGCTATAAGTT	490
WT	482	Thymus	CD4	AGATGTCATGAAGGAGATGGGAGGCCATCAGACCTTGTGGCCCTCTGTGTGCTCAAGGGGGGCTATAAGTT	490
WT	569	Thymus	CD4	AGATGTCATGAAGGAGATGGGAGGCCATCACATCTTTGTGGCCCTCTGTGTGCTCAAGGGGGGCTATAAGTT	490
WT	569	Thymus	CD4	AGATGTCATGAAGGAGATGGGAGGCCATCATCTTGTGGCCCTCTGTGTGCTCAAGGGGGGCTATAAGTT	490
WT	365	Thymus	CD4	AGATGTCATGAAGGAGATGGGAGGCCATCGGTTGTGGCCCTCTGTGTGCTCAAGGGGGGCTATAAGTT	489
WT	371	Thymus	CD4	AGATGTCATGAAGGAGATGGGAGGCCATCACAAGATTTGTGGCCCTCTGTGTGCTCAAGGGGGGCTATAAGTT	489
WT	482	Thymus	CD4	AGATGTCATGAAGGAGATGGGAGGCCATCAGGGGCTTGTGGCCCTCTGTGTGCTCAAGGGGGGCTATAAGTT	489
WT	271	Thymus	CD4	AGATGTCATGAAGGAGATGGGAGGCCATCACATGTGGCCCTCTGTGTGCTCAAGGGGGGCTATAAGTT	488
WT	518	Thymus	CD4	AGATGTCATGAAGGAGATGGGAGGCCATTGTGGCCCTCTGTGTGCTCAAGGGGGGCTATAAGTT	488
WT	569	Thymus	CD4	AGATGTCATGAAGGAGATGGGAGGCCATCTGTGGCCCTCTGTGTGCTCAAGGGGGGCTATAAGTT	488
WT	401	Thymus	CD4	AGATGTCATGAAGGAGATGGGAGGCCATCACATATTTGTGGCCCTCTGTGTGCTCAAGGGGGGCTATAAGTT	487
WT	568	Thymus	CD4	AGATGTCATGAAGGAGATGGGAGGCCATCAGGGTTTGTGGCCCTCTGTGTGCTCAAGGGGGGCTATAAGTT	487
WT	569	Thymus	CD4	AGATGTCATGAAGGAGATGGGAGGCCATCACTCCTTGTGGCCCTCTGTGTGCTCAAGGGGGGCTATAAGTT	487
WT	558	Thymus	CD4	AGATGTCATGAAGGAGATGGGAGGCCATCACAGGCCTTGTGGCCCTCTGTGTGCTCAAGGGGGGCTATAAGTT	487
WT	271	Thymus	CD4	AGATGTCATGAAGGAGATGGGAGGCCATCACAGTTTTGTGGCCCTCTGTGTGCTCAAGGGGGGCTATAAGTT	486
WT	482	Thymus	CD4	AGATGTCATGAAGGAGATGGGAGGCCATCACGCCTTGTGGCCCTCTGTGTGCTCAAGGGGGGCTATAAGTT	486
WT	465	Thymus	CD4	AGATGTCATGAAGGAGATGGGAGGCCATCCCTTGTGGCCCTCTGTGTGCTCAAGGGGGGCTATAAGTT	486
WT	482	Thymus	CD4	AGATGTCATGAAGGAGATGGGAGGCCATCATTTTTGTGGCCCTCTGTGTGCTCAAGGGGGGCTATAAGTT	485
WT	612	Thymus	CD4	AGATGTCATGAAGGAGATGGGAGGCCATCACGAGTTGTGGCCCTCTGTGTGCTCAAGGGGGGCTATAAGTT	485
WT	271	Thymus	CD4	AGATGTCATGAAGGAGATGGGAGGCCATCAATTGTGGCCCTCTGTGTGCTCAAGGGGGGCTATAAGTT	484
WT	558	Thymus	CD4	AGATGTCATGAAGGAGATGGGAGGCCATCACAGGGCTTGTGGCCCTCTGTGTGCTCAAGGGGGGCTATAAGTT	484
WT	518	Thymus	CD4	AGATGTCATGAAGGAGATGGGAGGCCATCAACTTGTGGCCCTCTGTGTGCTCAAGGGGGGCTATAAGTT	483
WT	568	Thymus	CD4	AGATGTCATGAAGGAGATGGGAGGCCATCACAAGGCCTTGTGGCCCTCTGTGTGCTCAAGGGGGGCTATAAGTT	483
WT	612	Thymus	CD4	AGATGTCATGAAGGAGATGGGAGGCCATCACAGGTCTTGTGGCCCTCTGTGTGCTCAAGGGGGGCTATAAGTT	483
WT	612	Thymus	CD4	AGATGTCATGAAGGAGATGGGAGGCCATCACAGGCGTTGTGGCCCTCTGTGTGCTCAAGGGGGGCTATAAGTT	482
WT	365	Thymus	CD4	AGATGTCATGAAGGAGATGGGAGGCCATCACACGCTTGTGGCCCTCTGTGTGCTCAAGGGGGGCTATAAGTT	481
WT	482	Thymus	CD4	AGATGTCATGAAGGAGATGGGAGGCCATCACAGTGGTTGTGGCCCTCTGTGTGCTCAAGGGGGGCTATAAGTT	481
WT	517	Thymus	CD4	AGATGTCATGAAGGAGATGGGAGGCCATCACAGAGTTGTGGCCCTCTGTGTGCTCAAGGGGGGCTATAAGTT	481
WT	523	Thymus	CD4	AGATGTCATGAAGGAGATGGGAGGCCATCACATCCTTGTGGCCCTCTGTGTGCTCAAGGGGGGCTATAAGTT	481
WT	569	Thymus	CD4	AGATGTCATGAAGGAGATGGGAGGCCATCACAGTCCTTGTGGCCCTCTGTGTGCTCAAGGGGGGCTATAAGTT	481
WT	612	Thymus	CD4	AGATGTCATGAAGGAGATGGGAGGCCATCACATCCCTTGTGGCCCTCTGTGTGCTCAAGGGGGGCTATAAGTT	481
WT	365	Thymus	CD4	AGATGTCATGAAGGAGATGGGAGGCCATCACGCGGTTGTGGCCCTCTGTGTGCTCAAGGGGGGCTATAAGTT	480
WT	365	Thymus	CD4	AGATGTCATGAAGGAGATGGGAGGCCATTTTTGTGGCCCTCTGTGTGCTCAAGGGGGGCTATAAGTT	480
WT	401	Thymus	CD4	AGATGTCATGAAGGAGATGGGAGGCCATCCCCCATTGTGGCCCTCTGTGTGCTCAAGGGGGGCTATAAGTT	480
WT	568	Thymus	CD4	AGATGTCATGAAGGAGATGGGAGGCCATCACAATTTTGTGGCCCTCTGTGTGCTCAAGGGGGGCTATAAGTT	480
WT	401	Thymus	CD4	AGATGTCATGAAGGAGATGGGAGGCCATCACACCCCCCCTTGTGGCCCTCTGTGTGCTCAAGGGGGGCTATAAGTT	479
WT	518	Thymus	CD4	AGATGTCATGAAGGAGATGGGAGGCCATCACAGCCCTTGTGGCCCTCTGTGTGCTCAAGGGGGGCTATAAGTT	479
WT	523	Thymus	CD4	AGATGTCATGAAGGAGATGGGAGGCCATCAATTTGTGGCCCTCTGTGTGCTCAAGGGGGGCTATAAGTT	479
WT	271	Thymus	CD4	AGATGTCATGAAGGAGATGGGAGGCCATCAAAATTGTGGCCCTCTGTGTGCTCAAGGGGGGCTATAAGTT	478
WT	271	Thymus	CD4	AGATGTCATGAAGGAGATGGGAGGCCATCGGGATTGTGGCCCTCTGTGTGCTCAAGGGGGGCTATAAGTT	478
WT	371	Thymus	CD4	AGATGTCATGAAGGAGATGGGAGGCCATCACAAAGTTGTGGCCCTCTGTGTGCTCAAGGGGGGCTATAAGTT	478
WT	612	Thymus	CD4	AGATGTCATGAAGGAGATGGGAGGCCCCTTGTGGCCCTCTGTGTGCTCAAGGGGGGCTATAAGTT	478
WT	482	Thymus	CD4	AGATGTCATGAAGGAGATGGGAGGCCATCACTTTTTTGTGGCCCTCTGTGTGCTCAAGGGGGGCTATAAGTT	477
WT	271	Thymus	CD4	AGATGTCATGAAGGAGATGGGAGGCCATCACAAGATTTGTGGCCCTCTGTGTGCTCAAGGGGGGCTATAAGTT	476
WT	518	Thymus	CD4	AGATGTCATGAAGGAGATGGGAGGCCATCACAAGGTTGTGGCCCTCTGTGTGCTCAAGGGGGGCTATAAGTT	476
WT	271	Thymus	CD4	AGATGTCATGAAGGAGATGGGAGGCCATCAGAGGTTGTGGCCCTCTGTGTGCTCAAGGGGGGCTATAAGTT	475
WT	401	Thymus	CD4	AGATGTCATGAAGGAGATGGGAGGCCATCACATTCTTGTGGCCCTCTGTGTGCTCAAGGGGGGCTATAAGTT	475
WT	482	Thymus	CD4	AGATGTCATGAAGGAGATGGGAGGCCATCAACTTTGTGGCCCTCTGTGTGCTCAAGGGGGGCTATAAGTT	475
WT	523	Thymus	CD4	AGATGTCATGAAGGAGATGGGAGGCCATCACAGCCCTTGTGGCCCTCTGTGTGCTCAAGGGGGGCTATAAGTT	475
WT	523	Thymus	CD4	AGATGTCATGAAGGAGATGGGAGGCCATCAGCCTTGTGGCCCTCTGTGTGCTCAAGGGGGGCTATAAGTT	475
WT	271	Thymus	CD4	AGATGTCATGAAGGAGATGGGAGGCCATCAGAGTTGTGGCCCTCTGTGTGCTCAAGGGGGGCTATAAGTT	474
WT	612	Thymus	CD4	AGATGTCATGAAGGAGATGGGAGGCCATCACAAACCTTGTGGCCCTCTGTGTGCTCAAGGGGGGCTATAAGTT	474
WT	271	Thymus	CD4	AGATGTCATGAAGGAGATGGGAGGCCATCACAAGGGTTGTGGCCCTCTGTGTGCTCAAGGGGGGCTATAAGTT	473
WT	465	Thymus	CD4	AGATGTCATGAAGGAGATGGGAGGCCATCACACTTTGTGGCCCTCTGTGTGCTCAAGGGGGGCTATAAGTT	473
WT	482	Thymus	CD4	AGATGTCATGAAGGAGATGGGAGGCCATCATGGTTGTGGCCCTCTGTGTGCTCAAGGGGGGCTATAAGTT	472
WT	465	Thymus	CD4	AGATGTCATGAAGGAGATGGGAGGCCATCACAGAGTTGTGGCCCTCTGTGTGCTCAAGGGGGGCTATAAGTT	472
WT	517	Thymus	CD4	AGATGTCATGAAGGAGATGGGAGGCCATCACATATTGTGGCCCTCTGTGTGCTCAAGGGGGGCTATAAGTT	472
WT	568	Thymus	CD4	AGATGTCATGAAGGAGATGGGAGGCCATCACAGGATTTGTGGCCCTCTGTGTGCTCAAGGGGGGCTATAAGTT	472
WT	568	Thymus	CD4	AGATGTCATGAAGGAGATGGGAGGCCATCCATTGTGGCCCTCTGTGTGCTCAAGGGGGGCTATAAGTT	472
WT	569	Thymus	CD4	AGATGTCATGAAGGAGATGGGAGGCCATCACAAAAATTGTGGCCCTCTGTGTGCTCAAGGGGGGCTATAAGTT	472
WT	271	Thymus	CD4	AGATGTCATGAAGGAGATGGGAGGCCATCAAGATTGTGGCCCTCTGTGTGCTCAAGGGGGGCTATAAGTT	471
WT	335	Thymus	CD4	AGATGTCATGAAGGAGATGGGAGGCCATCACAATTGTGGCCCTCTGTGTGCTCAAGGGGGGCTATAAGTT	471
WT	482	Thymus	CD4	AGATGTCATGAAGGAGATGGGAGGCCATCCCCCCCTTGTGGCCCTCTGTGTGCTCAAGGGGGGCTATAAGTT	471
WT	568	Thymus	CD4	AGATGTCATGAAGGAGATGGGAGGCCATCACGGGATTGTGGCCCTCTGTGTGCTCAAGGGGGGCTATAAGTT	471
WT	568	Thymus	CD4	AGATGTCATGAAGGAGATGGGAGGCCATCAGGGCCTTGTGGCCCTCTGTGTGCTCAAGGGGGGCTATAAGTT	471
WT	569	Thymus	CD4	AGATGTCATGAAGGAGATGGGAGGCCATCAGGGCCTTGTGGCCCTCTGTGTGCTCAAGGGGGGCTATAAGTT	471
WT	365	Thymus	CD4	AGATGTCATGAAGGAGATGGGAGGCCATCCCCCATTGTGGCCCTCTGTGTGCTCAAGGGGGGCTATAAGTT	470
WT	518	Thymus	CD4	AGATGTCATGAAGGAGATGGGAGGCCATCACAGGATTGTGGCCCTCTGTGTGCTCAAGGGGGGCTATAAGTT	470
WT	365	Thymus	CD4	AGATGTCATGAAGGAGATGGGAGGCCATCACAGGGCCCTTGTGGCCCTCTGTGTGCTCAAGGGGGGCTATAAGTT	469
WT	371	Thymus	CD4	AGATGTCATGAAGGAGATGGGAGGCCATCAGCATTGTGGCCCTCTGTGTGCTCAAGGGGGGCTATAAGTT	469
WT	401	Thymus	CD4	AGATGTCATGAAGGAGATGGGAGGCCATCACAAGGGTTGTGGCCCTCTGTGTGCTCAAGGGGGGCTATAAGTT	469
WT	371	Thymus	CD4	AGATGTCATGAAGGAGATGGGAGGCCATCACGTTGTGGCCCTCTGTGTGCTCAAGGGGGGCTATAAGTT	468
WT	518	Thymus	CD4	AGATGTCATGAAGGAGATGGGAGGCCATCACAGGTTTGTGGCCCTCTGTGTGCTCAAGGGGGGCTATAAGTT	468
WT	558	Thymus	CD4	AGATGTCATGAAGGAGATGGGAGGCCATCCCCCTTGTGGCCCTCTGTGTGCTCAAGGGGGGCTATAAGTT	468
WT	371	Thymus	CD4	AGATGTCATGAAGGAGATGGGAGGCCATCACACCCATTGTGGCCCTCTGTGTGCTCAAGGGGGGCTATAAGTT	467
WT	523	Thymus	CD4	AGATGTCATGAAGGAGATGGGAGGCCATCAACTTGTGGCCCTCTGTGTGCTCAAGGGGGGCTATAAGTT	467
WT	401	Thymus	CD4	AGATGTCATGAAGGAGATGGGAGGCCATCACAATCTTTGTGGCCCTCTGTGTGCTCAAGGGGGGCTATAAGTT	466
WT	482	Thymus	CD4	AGATGTCATGAAGGAGATGGGAGGCCATCAGCTTTGTGGCCCTCTGTGTGCTCAAGGGGGGCTATAAGTT	466
WT	612	Thymus	CD4	AGATGTCATGAAGGAGATGGGAGGCCATCACGGATTGTGGCCCTCTGTGTGCTCAAGGGGGGCTATAAGTT	466
WT	271	Thymus	CD4	AGATGTCATGAAGGAGATGGGAGGCCATCACAAGAATTGTGGCCCTCTGTGTGCTCAAGGGGGGCTATAAGTT	465
WT	271	Thymus	CD4	AGATGTCATGAAGGAGATGGGAGGCCATCACGGCTTGTGGCCCTCTGTGTGCTCAAGGGGGGCTATAAGTT	465
WT	365	Thymus	CD4	AGATGTCATGAAGGAGATGGGAGGCCATCACACCCATTGTGGCCCTCTGTGTGCTCAAGGGGGGCTATAAGTT	465
WT	401	Thymus	CD4	AGATGTCATGAAGGAGATGGGAGGCCATCAAGGCCTTGTGGCCCTCTGTGTGCTCAAGGGGGGCTATAAGTT	465
WT	271	Thymus	CD4	AGATGTCATGAAGGAGATGGGAGGCCATCACTGGTTTGTGGCCCTCTGTGTGCTCAAGGGGGGCTATAAGTT	464
WT	401	Thymus	CD4	AGATGTCATGAAGGAGATGGGAGGCCATCACAGGCCTTTGTGGCCCTCTGTGTGCTCAAGGGGGGCTATAAGTT	464
WT	401	Thymus	CD4	AGATGTCATGAAGGAGATGGGAGGCCTTTGTGGCCCTCTGTGTGCTCAAGGGGGGCTATAAGTT	464
WT	482	Thymus	CD4	AGATGTCATGAAGGAGATGGGAGGCCATCACAAGTTTTGTGGCCCTCTGTGTGCTCAAGGGGGGCTATAAGTT	464
WT	482	Thymus	CD4	AGATGTCATGAAGGAGATGGGAGGCCATCACAGGGCTTTGTGGCCCTCTGTGTGCTCAAGGGGGGCTATAAGTT	464
WT	523	Thymus	CD4	AGATGTCATGAAGGAGATGGGAGGCCATCACAGGATTGTGGCCCTCTGTGTGCTCAAGGGGGGCTATAAGTT	464
WT	365	Thymus	CD4	AGATGTCATGAAGGAGATGGGAGGCCTTTGTGGCCCTCTGTGTGCTCAAGGGGGGCTATAAGTT	463
WT	612	Thymus	CD4	AGATGTCATGAAGGAGATGGGAGGCCATCAGGCTTGTGGCCCTCTGTGTGCTCAAGGGGGGCTATAAGTT	463
WT	365	Thymus	CD4	AGATGTCATGAAGGAGATGGGAGGCCATCATCCCTTGTGGCCCTCTGTGTGCTCAAGGGGGGCTATAAGTT	462
WT	568	Thymus	CD4	AGATGTCATGAAGGAGATGGGAGGCCATCATCTTGTGGCCCTCTGTGTGCTCAAGGGGGGCTATAAGTT	462
WT	569	Thymus	CD4	AGATGTCATGAAGGAGATGGGAGGCCATCACAATCCTTGTGGCCCTCTGTGTGCTCAAGGGGGGCTATAAGTT	462
WT	612	Thymus	CD4	AGATGTCATGAAGGAGATGGGAGGCCATCAGTTTGTGGCCCTCTGTGTGCTCAAGGGGGGCTATAAGTT	461
WT	365	Thymus	CD4	AGATGTCATGAAGGAGATGGGAGGCCATCAAGGTTTGTGGCCCTCTGTGTGCTCAAGGGGGGCTATAAGTT	460
WT	401	Thymus	CD4	AGATGTCATGAAGGAGATGGGAGGCCATTTTGTGGCCCTCTGTGTGCTCAAGGGGGGCTATAAGTT	460
WT	482	Thymus	CD4	AGATGTCATGAAGGAGATGGGAGGCCATCACGCTTGTGGCCCTCTGTGTGCTCAAGGGGGGCTATAAGTT	460
WT	365	Thymus	CD4	AGATGTCATGAAGGAGATGGGAGGCCATCAGGGGATTGTGGCCCTCTGTGTGCTCAAGGGGGGCTATAAGTT	459
WT	371	Thymus	CD4	AGATGTCATGAAGGAGATGGGAGGCCATCAAGCTTGTGGCCCTCTGTGTGCTCAAGGGGGGCTATAAGTT	459
WT	482	Thymus	CD4	AGATGTCATGAAGGAGATGGGAGGCCATCACACGCCTTGTGGCCCTCTGTGTGCTCAAGGGGGGCTATAAGTT	459
WT	482	Thymus	CD4	AGATGTCATGAAGGAGATGGGAGGCCATCACAGTGGCCCTCTGTGTGCTCAAGGGGGGCTATAAGTT	459
WT	371	Thymus	CD4	AGATGTCATGAAGGAGATGGGAGGCCATCACAGGGCCCTTGTGGCCCTCTGTGTGCTCAAGGGGGGCTATAAGTT	458
WT	482	Thymus	CD4	AGATGTCATGAAGGAGATGGGAGGCCATCACTGTGGCCCTCTGTGTGCTCAAGGGGGGCTATAAGTT	458
WT	371	Thymus	CD4	AGATGTCATGAAGGAGATGGGAGGCCATCACACACTTGTGGCCCTCTGTGTGCTCAAGGGGGGCTATAAGTT	457
WT	482	Thymus	CD4	AGATGTCATGAAGGAGATGGGAGGCCATCACAAGGGATTGTGGCCCTCTGTGTGCTCAAGGGGGGCTATAAGTT	457
WT	558	Thymus	CD4	AGATGTCATGAAGGAGATGGGAGGCCATCCTTGTGGCCCTCTGTGTGCTCAAGGGGGGCTATAAGTT	457
WT	271	Thymus	CD4	AGATGTCATGAAGGAGATGGGAGGCCATCACAGCATTGTGGCCCTCTGTGTGCTCAAGGGGGGCTATAAGTT	456
WT	401	Thymus	CD4	AGATGTCATGAAGGAGATGGGAGGCCATCACAAGAATTGTGGCCCTCTGTGTGCTCAAGGGGGGCTATAAGTT	456
WT	401	Thymus	CD4	AGATGTCATGAAGGAGATGGGAGGCCATCACGGTTTGTGGCCCTCTGTGTGCTCAAGGGGGGCTATAAGTT	456
WT	569	Thymus	CD4	AGATGTCATGAAGGAGATGGGAGGCCATCACAACATTGTGGCCCTCTGTGTGCTCAAGGGGGGCTATAAGTT	456
WT	371	Thymus	CD4	AGATGTCATGAAGGAGATGGGAGGCCATCAACCCCTTGTGGCCCTCTGTGTGCTCAAGGGGGGCTATAAGTT	455
WT	568	Thymus	CD4	AGATGTCATGAAGGAGATGGGAGGCCATCACAAAAATTGTGGCCCTCTGTGTGCTCAAGGGGGGCTATAAGTT	455
WT	569	Thymus	CD4	AGATGTCATGAAGGAGATGGGAGGCCATCACATTTTTGTGGCCCTCTGTGTGCTCAAGGGGGGCTATAAGTT	455
WT	482	Thymus	CD4	AGATGTCATGAAGGAGATGGGAGGCCATCACAGTTTTTGTGGCCCTCTGTGTGCTCAAGGGGGGCTATAAGTT	454
WT	568	Thymus	CD4	AGATGTCATGAAGGAGATGGGAGGCCATCACAAGGATTGTGGCCCTCTGTGTGCTCAAGGGGGGCTATAAGTT	454
WT	569	Thymus	CD4	AGATGTCATGAAGGAGATGGGAGGCCATCACAAGGATTGTGGCCCTCTGTGTGCTCAAGGGGGGCTATAAGTT	454
WT	569	Thymus	CD4	AGATGTCATGAAGGAGATGGGAGGCCATCACACTCCTTGTGGCCCTCTGTGTGCTCAAGGGGGGCTATAAGTT	454
WT	612	Thymus	CD4	AGATGTCATGAAGGAGATGGGAGGCCATCACTTGTGGCCCTCTGTGTGCTCAAGGGGGGCTATAAGTT	454
WT	271	Thymus	CD4	AGATGTCATGAAGGAGATGGGAGGCCTTTGTGGCCCTCTGTGTGCTCAAGGGGGGCTATAAGTT	453
WT	371	Thymus	CD4	AGATGTCATGAAGGAGATGGGAGGCCATCAGGGGGTTGTGGCCCTCTGTGTGCTCAAGGGGGGCTATAAGTT	453
WT	371	Thymus	CD4	AGATGTCATGAAGGAGATGGGAGGCCATCGGTTGTGGCCCTCTGTGTGCTCAAGGGGGGCTATAAGTT	453
WT	482	Thymus	CD4	AGATGTCATGAAGGAGATGGGAGGCCATCAGGATTTGTGGCCCTCTGTGTGCTCAAGGGGGGCTATAAGTT	453
WT	518	Thymus	CD4	AGATGTCATGAAGGAGATGGGAGGCCATCAACCCTTGTGGCCCTCTGTGTGCTCAAGGGGGGCTATAAGTT	453
WT	401	Thymus	CD4	AGATGTCATGAAGGAGATGGGAGGCCATCAAACCTTGTGGCCCTCTGTGTGCTCAAGGGGGGCTATAAGTT	452
WT	517	Thymus	CD4	AGATGTCATGAAGGAGATGGGAGGCCATCAGGTTGTGGCCCTCTGTGTGCTCAAGGGGGGCTATAAGTT	452
WT	523	Thymus	CD4	AGATGTCATGAAGGAGATGGGAGGCCATCAACCCTTGTGGCCCTCTGTGTGCTCAAGGGGGGCTATAAGTT	452
WT	568	Thymus	CD4	AGATGTCATGAAGGAGATGGGAGGCCATCACAGGCCCTTGTGGCCCTCTGTGTGCTCAAGGGGGGCTATAAGTT	452
WT	558	Thymus	CD4	AGATGTCATGAAGGAGATGGGAGGCCATCACCCATTGTGGCCCTCTGTGTGCTCAAGGGGGGCTATAAGTT	452
WT	612	Thymus	CD4	AGATGTCATGAAGGAGATGGGAGGCCATCACAGGTATTGTGGCCCTCTGTGTGCTCAAGGGGGGCTATAAGTT	452
WT	365	Thymus	CD4	AGATGTCATGAAGGAGATGGGAGGCCATCACAAAGTTGTGGCCCTCTGTGTGCTCAAGGGGGGCTATAAGTT	451
WT	365	Thymus	CD4	AGATGTCATGAAGGAGATGGGAGGCCATCAAGGCCTTGTGGCCCTCTGTGTGCTCAAGGGGGGCTATAAGTT	450
WT	569	Thymus	CD4	AGATGTCATGAAGGAGATGGGAGGCCATCACAGAGGGTTGTGGCCCTCTGTGTGCTCAAGGGGGGCTATAAGTT	450
WT	569	Thymus	CD4	AGATGTCATGAAGGAGATGGGAGGCCATCACAGGCCCTTGTGGCCCTCTGTGTGCTCAAGGGGGGCTATAAGTT	450
WT	569	Thymus	CD4	AGATGTCATGAAGGAGATGGGAGGCCATCACGGGATTGTGGCCCTCTGTGTGCTCAAGGGGGGCTATAAGTT	450
WT	371	Thymus	CD4	AGATGTCATGAAGGAGATGGGAGGCCATCAAACCTTGTGGCCCTCTGTGTGCTCAAGGGGGGCTATAAGTT	449
WT	371	Thymus	CD4	AGATGTCATGAAGGAGATGGGAGGCCATCACATCCATTGTGGCCCTCTGTGTGCTCAAGGGGGGCTATAAGTT	449
WT	401	Thymus	CD4	AGATGTCATGAAGGAGATGGGAGGCCATCACGAGGGTTGTGGCCCTCTGTGTGCTCAAGGGGGGCTATAAGTT	449
WT	482	Thymus	CD4	AGATGTCATGAAGGAGATGGGAGGCCATCACAGTATTGTGGCCCTCTGTGTGCTCAAGGGGGGCTATAAGTT	449
WT	401	Thymus	CD4	AGATGTCATGAAGGAGATGGGAGGCCATCACGAGGATTGTGGCCCTCTGTGTGCTCAAGGGGGGCTATAAGTT	448
WT	558	Thymus	CD4	AGATGTCATGAAGGAGATGGGAGGCCATCAGGGGTTGTGGCCCTCTGTGTGCTCAAGGGGGGCTATAAGTT	448
WT	271	Thymus	CD4	AGATGTCATGAAGGAGATGGGAGGCCATTTTGTGGCCCTCTGTGTGCTCAAGGGGGGCTATAAGTT	447
WT	365	Thymus	CD4	AGATGTCATGAAGGAGATGGGAGGCCATCAGCATTGTGGCCCTCTGTGTGCTCAAGGGGGGCTATAAGTT	447
WT	365	Thymus	CD4	AGATGTCATGAAGGAGATGGGAGGCCATCAGGGGTTTGTGGCCCTCTGTGTGCTCAAGGGGGGCTATAAGTT	446
WT	401	Thymus	CD4	AGATGTCATGAAGGAGATGGGAGGCCATCACACCTTTGTGGCCCTCTGTGTGCTCAAGGGGGGCTATAAGTT	446
WT	271	Thymus	CD4	AGATGTCATGAAGGAGATGGGAGGCCATCATCCCTTGTGGCCCTCTGTGTGCTCAAGGGGGGCTATAAGTT	445
WT	568	Thymus	CD4	AGATGTCATGAAGGAGATGGGAGGCCATCAAGCCTTGTGGCCCTCTGTGTGCTCAAGGGGGGCTATAAGTT	445
WT	568	Thymus	CD4	AGATGTCATGAAGGAGATGGGAGGCCATCACAAACCCTTGTGGCCCTCTGTGTGCTCAAGGGGGGCTATAAGTT	445
WT	612	Thymus	CD4	AGATGTCATGAAGGAGATGGGAGGCCATCACAGGGGGTTGTGGCCCTCTGTGTGCTCAAGGGGGGCTATAAGTT	445
WT	401	Thymus	CD4	AGATGTCATGAAGGAGATGGGAGGCCATCAGAGTTGTGGCCCTCTGTGTGCTCAAGGGGGGCTATAAGTT	444
WT	568	Thymus	CD4	AGATGTCATGAAGGAGATGGGAGGCCATCACATCTTTGTGGCCCTCTGTGTGCTCAAGGGGGGCTATAAGTT	444
WT	569	Thymus	CD4	AGATGTCATGAAGGAGATGGGAGGCCATCCATTGTGGCCCTCTGTGTGCTCAAGGGGGGCTATAAGTT	444
WT	612	Thymus	CD4	AGATGTCATGAAGGAGATGGGAGGCCATCACAGGGATTGTGGCCCTCTGTGTGCTCAAGGGGGGCTATAAGTT	444
WT	612	Thymus	CD4	AGATGTCATGAAGGAGATGGGAGGCCATTGTGGCCCTCTGTGTGCTCAAGGGGGGCTATAAGTT	444
WT	271	Thymus	CD4	AGATGTCATGAAGGAGATGGGAGGCCATCAGGCCCTTGTGGCCCTCTGTGTGCTCAAGGGGGGCTATAAGTT	443
WT	569	Thymus	CD4	AGATGTCATGAAGGAGATGGGAGGCCATCAAGGCTTGTGGCCCTCTGTGTGCTCAAGGGGGGCTATAAGTT	443
WT	365	Thymus	CD4	AGATGTCATGAAGGAGATGGGAGGCCATCAACCATTGTGGCCCTCTGTGTGCTCAAGGGGGGCTATAAGTT	442
WT	401	Thymus	CD4	AGATGTCATGAAGGAGATGGGAGGCCATCACAGCCGTTGTGGCCCTCTGTGTGCTCAAGGGGGGCTATAAGTT	442
WT	482	Thymus	CD4	AGATGTCATGAAGGAGATGGGAGGCCATCACACTTCTTGTGGCCCTCTGTGTGCTCAAGGGGGGCTATAAGTT	442
WT	371	Thymus	CD4	AGATGTCATGAAGGAGATGGGAGGCCATCACGCGGTTGTGGCCCTCTGTGTGCTCAAGGGGGGCTATAAGTT	441
WT	401	Thymus	CD4	AGATGTCATGAAGGAGATGGGAGGCCATTTGTGGCCCTCTGTGTGCTCAAGGGGGGCTATAAGTT	441
WT	568	Thymus	CD4	AGATGTCATGAAGGAGATGGGAGGCCATCACAAGGTTTGTGGCCCTCTGTGTGCTCAAGGGGGGCTATAAGTT	441
WT	558	Thymus	CD4	AGATGTCATGAAGGAGATGGGAGGCCATCAAATTGTGGCCCTCTGTGTGCTCAAGGGGGGCTATAAGTT	441
WT	365	Thymus	CD4	AGATGTCATGAAGGAGATGGGAGGCCATCACGGCTTGTGGCCCTCTGTGTGCTCAAGGGGGGCTATAAGTT	440
WT	371	Thymus	CD4	AGATGTCATGAAGGAGATGGGAGGCCATCAAGATTGTGGCCCTCTGTGTGCTCAAGGGGGGCTATAAGTT	440
WT	371	Thymus	CD4	AGATGTCATGAAGGAGATGGGAGGCCATCACATGTTTGTGGCCCTCTGTGTGCTCAAGGGGGGCTATAAGTT	440
WT	371	Thymus	CD4	AGATGTCATGAAGGAGATGGGAGGCCATCGGGATTGTGGCCCTCTGTGTGCTCAAGGGGGGCTATAAGTT	440
WT	271	Thymus	CD4	AGATGTCATGAAGGAGATGGGAGGCCATCATTTGTGGCCCTCTGTGTGCTCAAGGGGGGCTATAAGTT	439
WT	401	Thymus	CD4	AGATGTCATGAAGGAGATGGGAGGCCATCACTTTTTTGTGGCCCTCTGTGTGCTCAAGGGGGGCTATAAGTT	439
WT	482	Thymus	CD4	AGATGTCATGAAGGAGATGGGAGGCCATCACTCCCTTGTGGCCCTCTGTGTGCTCAAGGGGGGCTATAAGTT	439
WT	612	Thymus	CD4	AGATGTCATGAAGGAGATGGGAGGCCATCACACCGCTTGTGGCCCTCTGTGTGCTCAAGGGGGGCTATAAGTT	439
WT	365	Thymus	CD4	AGATGTCATGAAGGAGATGGGAGGCCATCAGAGTTGTGGCCCTCTGTGTGCTCAAGGGGGGCTATAAGTT	438
WT	568	Thymus	CD4	AGATGTCATGAAGGAGATGGGAGGCCATCACTCCTTGTGGCCCTCTGTGTGCTCAAGGGGGGCTATAAGTT	438
WT	271	Thymus	CD4	AGATGTCATGAAGGAGATGGGAGGCCATCACAGGACCTTGTGGCCCTCTGTGTGCTCAAGGGGGGCTATAAGTT	437
WT	365	Thymus	CD4	AGATGTCATGAAGGAGATGGGAGGCCATCACGAGGATTGTGGCCCTCTGTGTGCTCAAGGGGGGCTATAAGTT	437
WT	371	Thymus	CD4	AGATGTCATGAAGGAGATGGGAGGCCATCACAGCCCCTTGTGGCCCTCTGTGTGCTCAAGGGGGGCTATAAGTT	437
WT	482	Thymus	CD4	AGATGTCATGAAGGAGATGGGAGGCCATCATCTTTGTGGCCCTCTGTGTGCTCAAGGGGGGCTATAAGTT	437
WT	568	Thymus	CD4	AGATGTCATGAAGGAGATGGGAGGCCATCACACCCTCTTGTGGCCCTCTGTGTGCTCAAGGGGGGCTATAAGTT	437
WT	612	Thymus	CD4	AGATGTCATGAAGGAGATGGGAGGCCATCACCCCATTGTGGCCCTCTGTGTGCTCAAGGGGGGCTATAAGTT	437
WT	612	Thymus	CD4	AGATGTCATGAAGGAGATGGGAGGCCATCAGGGATTGTGGCCCTCTGTGTGCTCAAGGGGGGCTATAAGTT	437
WT	271	Thymus	CD4	AGATGTCATGAAGGAGATGGGAGGCCATCACAATCTTTGTGGCCCTCTGTGTGCTCAAGGGGGGCTATAAGTT	436
WT	365	Thymus	CD4	AGATGTCATGAAGGAGATGGGAGGCCATCACGGTTTGTGGCCCTCTGTGTGCTCAAGGGGGGCTATAAGTT	436
WT	569	Thymus	CD4	AGATGTCATGAAGGAGATGGGAGGCCATCCCATTGTGGCCCTCTGTGTGCTCAAGGGGGGCTATAAGTT	436
WT	365	Thymus	CD4	AGATGTCATGAAGGAGATGGGAGGCCACCCCTTGTGGCCCTCTGTGTGCTCAAGGGGGGCTATAAGTT	435
WT	365	Thymus	CD4	AGATGTCATGAAGGAGATGGGAGGCCATCACAATCTTTGTGGCCCTCTGTGTGCTCAAGGGGGGCTATAAGTT	435
WT	401	Thymus	CD4	AGATGTCATGAAGGAGATGGGAGGCCATCACAGAGTTTGTGGCCCTCTGTGTGCTCAAGGGGGGCTATAAGTT	435
WT	482	Thymus	CD4	AGATGTCATGAAGGAGATGGGAGGCCCCCCTTGTGGCCCTCTGTGTGCTCAAGGGGGGCTATAAGTT	435
WT	612	Thymus	CD4	AGATGTCATGAAGGAGATGGGAGGCCATCACAGAGGTTGTGGCCCTCTGTGTGCTCAAGGGGGGCTATAAGTT	435
WT	271	Thymus	CD4	AGATGTCATGAAGGAGATGGGAGGCCATCACATGATTGTGGCCCTCTGTGTGCTCAAGGGGGGCTATAAGTT	434
WT	401	Thymus	CD4	AGATGTCATGAAGGAGATGGGAGGCCACCATTGTGGCCCTCTGTGTGCTCAAGGGGGGCTATAAGTT	434
WT	482	Thymus	CD4	AGATGTCATGAAGGAGATGGGAGGCCATCACAAGCCCCTTGTGGCCCTCTGTGTGCTCAAGGGGGGCTATAAGTT	434
WT	569	Thymus	CD4	AGATGTCATGAAGGAGATGGGAGGCCATCAAGGGTTGTGGCCCTCTGTGTGCTCAAGGGGGGCTATAAGTT	434
WT	271	Thymus	CD4	AGATGTCATGAAGGAGATGGGAGGCCATCACAGGGCCCTTGTGGCCCTCTGTGTGCTCAAGGGGGGCTATAAGTT	433
WT	371	Thymus	CD4	AGATGTCATGAAGGAGATGGGAGGCCATCACACACCTTGTGGCCCTCTGTGTGCTCAAGGGGGGCTATAAGTT	433
WT	568	Thymus	CD4	AGATGTCATGAAGGAGATGGGAGGCCATCACAACATTGTGGCCCTCTGTGTGCTCAAGGGGGGCTATAAGTT	433
WT	401	Thymus	CD4	AGATGTCATGAAGGAGATGGGAGGCCATCGGGATTGTGGCCCTCTGTGTGCTCAAGGGGGGCTATAAGTT	432
WT	271	Thymus	CD4	AGATGTCATGAAGGAGATGGGAGGCCATCACAGCCGTTGTGGCCCTCTGTGTGCTCAAGGGGGGCTATAAGTT	431
WT	465	Thymus	CD4	AGATGTCATGAAGGAGATGGGAGGCCATCACATATTGTGGCCCTCTGTGTGCTCAAGGGGGGCTATAAGTT	431
WT	518	Thymus	CD4	AGATGTCATGAAGGAGATGGGAGGCCATCACAAGATTGTGGCCCTCTGTGTGCTCAAGGGGGGCTATAAGTT	431
WT	569	Thymus	CD4	AGATGTCATGAAGGAGATGGGAGGCCATCGGGTTGTGGCCCTCTGTGTGCTCAAGGGGGGCTATAAGTT	431
WT	558	Thymus	CD4	AGATGTCATGAAGGAGATGGGAGGCCATCACCCCCCTTGTGGCCCTCTGTGTGCTCAAGGGGGGCTATAAGTT	431
WT	558	Thymus	CD4	AGATGTCATGAAGGAGATGGGAGGCCATCACCTCTTGTGGCCCTCTGTGTGCTCAAGGGGGGCTATAAGTT	431
WT	371	Thymus	CD4	AGATGTCATGAAGGAGATGGGAGGCCATCACGAGGATTGTGGCCCTCTGTGTGCTCAAGGGGGGCTATAAGTT	430
WT	371	Thymus	CD4	AGATGTCATGAAGGAGATGGGAGGCCATCACTTTTTTGTGGCCCTCTGTGTGCTCAAGGGGGGCTATAAGTT	430
WT	401	Thymus	CD4	AGATGTCATGAAGGAGATGGGAGGCCATCACAAGGCCCTTGTGGCCCTCTGTGTGCTCAAGGGGGGCTATAAGTT	430
WT	482	Thymus	CD4	AGATGTCATGAAGGAGATGGGAGGCCATCACAGGCCATTGTGGCCCTCTGTGTGCTCAAGGGGGGCTATAAGTT	430
WT	482	Thymus	CD4	AGATGTCATGAAGGAGATGGGAGGCCATCAGGAATTGTGGCCCTCTGTGTGCTCAAGGGGGGCTATAAGTT	430
WT	568	Thymus	CD4	AGATGTCATGAAGGAGATGGGAGGCCATCACATTTTTTGTGGCCCTCTGTGTGCTCAAGGGGGGCTATAAGTT	430
WT	568	Thymus	CD4	AGATGTCATGAAGGAGATGGGAGGCCATCACACCCCCCTTGTGGCCCTCTGTGTGCTCAAGGGGGGCTATAAGTT	429
WT	465	Thymus	CD4	AGATGTCATGAAGGAGATGGGAGGCCATCAGGTTGTGGCCCTCTGTGTGCTCAAGGGGGGCTATAAGTT	427
WT	612	Thymus	CD4	AGATGTCATGAAGGAGATGGGAGGCCATCAGGGCTTGTGGCCCTCTGTGTGCTCAAGGGGGGCTATAAGTT	427
WT	271	Thymus	CD4	AGATGTCATGAAGGAGATGGGAGGCCATCACACCCCTCTTGTGGCCCTCTGTGTGCTCAAGGGGGGCTATAAGTT	426
WT	482	Thymus	CD4	AGATGTCATGAAGGAGATGGGAGGCCATCAGGACCTTGTGGCCCTCTGTGTGCTCAAGGGGGGCTATAAGTT	426
WT	569	Thymus	CD4	AGATGTCATGAAGGAGATGGGAGGCCATCAAGCCTTGTGGCCCTCTGTGTGCTCAAGGGGGGCTATAAGTT	426
WT	518	Thymus	CD4	AGATGTCATGAAGGAGATGGGAGGCCATCACAGGCTTTGTGGCCCTCTGTGTGCTCAAGGGGGGCTATAAGTT	425
WT	523	Thymus	CD4	AGATGTCATGAAGGAGATGGGAGGCCATCACCCATTGTGGCCCTCTGTGTGCTCAAGGGGGGCTATAAGTT	425
WT	569	Thymus	CD4	AGATGTCATGAAGGAGATGGGAGGCCATCACAGGATTTGTGGCCCTCTGTGTGCTCAAGGGGGGCTATAAGTT	425
WT	568	Thymus	CD4	AGATGTCATGAAGGAGATGGGAGGCCATCACACTCCTTGTGGCCCTCTGTGTGCTCAAGGGGGGCTATAAGTT	424
WT	365	Thymus	CD4	AGATGTCATGAAGGAGATGGGAGGCCATCAGGCCCTTGTGGCCCTCTGTGTGCTCAAGGGGGGCTATAAGTT	423
WT	482	Thymus	CD4	AGATGTCATGAAGGAGATGGGAGGCCATCGCATTGTGGCCCTCTGTGTGCTCAAGGGGGGCTATAAGTT	423
WT	568	Thymus	CD4	AGATGTCATGAAGGAGATGGGAGGCCATCACAACCTTTGTGGCCCTCTGTGTGCTCAAGGGGGGCTATAAGTT	423
WT	612	Thymus	CD4	AGATGTCATGAAGGAGATGGGAGGCCATCACCCCCCCTTGTGGCCCTCTGTGTGCTCAAGGGGGGCTATAAGTT	423
WT	371	Thymus	CD4	AGATGTCATGAAGGAGATGGGAGGCCATCAAGGCCTTGTGGCCCTCTGTGTGCTCAAGGGGGGCTATAAGTT	422
WT	482	Thymus	CD4	AGATGTCATGAAGGAGATGGGAGGCCATCACATGCTTGTGGCCCTCTGTGTGCTCAAGGGGGGCTATAAGTT	421
WT	482	Thymus	CD4	AGATGTCATGAAGGAGATGGGAGGCCATCAGGGCCCTTGTGGCCCTCTGTGTGCTCAAGGGGGGCTATAAGTT	421
WT	558	Thymus	CD4	AGATGTCATGAAGGAGATGGGAGGCCATCAGCTTGTGGCCCTCTGTGTGCTCAAGGGGGGCTATAAGTT	421
WT	612	Thymus	CD4	AGATGTCATGAAGGAGATGGGAGGCCATCAGATTGTGGCCCTCTGTGTGCTCAAGGGGGGCTATAAGTT	421
WT	271	Thymus	CD4	AGATGTCATGAAGGAGATGGGAGGCCATCACACCCATTGTGGCCCTCTGTGTGCTCAAGGGGGGCTATAAGTT	420
WT	271	Thymus	CD4	AGATGTCATGAAGGAGATGGGAGGCCATCACGAGGGTTGTGGCCCTCTGTGTGCTCAAGGGGGGCTATAAGTT	420
WT	401	Thymus	CD4	AGATGTCATGAAGGAGATGGGAGGCCATCACAGAGGGGTTGTGGCCCTCTGTGTGCTCAAGGGGGGCTATAAGTT	420
WT	568	Thymus	CD4	AGATGTCATGAAGGAGATGGGAGGCCATCAACATTGTGGCCCTCTGTGTGCTCAAGGGGGGCTATAAGTT	420
WT	568	Thymus	CD4	AGATGTCATGAAGGAGATGGGAGGCCATCACAGAATTGTGGCCCTCTGTGTGCTCAAGGGGGGCTATAAGTT	420
WT	271	Thymus	CD4	AGATGTCATGAAGGAGATGGGAGGCCATCACATTCTTGTGGCCCTCTGTGTGCTCAAGGGGGGCTATAAGTT	419
WT	371	Thymus	CD4	AGATGTCATGAAGGAGATGGGAGGCCATCAAGGTTTGTGGCCCTCTGTGTGCTCAAGGGGGGCTATAAGTT	419
WT	371	Thymus	CD4	AGATGTCATGAAGGAGATGGGAGGCCATCACAGAGGGGTTGTGGCCCTCTGTGTGCTCAAGGGGGGCTATAAGTT	419
WT	568	Thymus	CD4	AGATGTCATGAAGGAGATGGGAGGCCATCACAGAGGGTTGTGGCCCTCTGTGTGCTCAAGGGGGGCTATAAGTT	419
WT	569	Thymus	CD4	AGATGTCATGAAGGAGATGGGAGGCCATCACACCCTCTTGTGGCCCTCTGTGTGCTCAAGGGGGGCTATAAGTT	419
WT	558	Thymus	CD4	AGATGTCATGAAGGAGATGGGAGGCCATCACTCTTTGTGGCCCTCTGTGTGCTCAAGGGGGGCTATAAGTT	419
WT	371	Thymus	CD4	AGATGTCATGAAGGAGATGGGAGGCCATCACGTTTGTGGCCCTCTGTGTGCTCAAGGGGGGCTATAAGTT	418
WT	371	Thymus	CD4	AGATGTCATGAAGGAGATGGGAGGCCATCACAGCATTGTGGCCCTCTGTGTGCTCAAGGGGGGCTATAAGTT	417
WT	482	Thymus	CD4	AGATGTCATGAAGGAGATGGGAGGCCATCACTGCTTTGTGGCCCTCTGTGTGCTCAAGGGGGGCTATAAGTT	417
WT	523	Thymus	CD4	AGATGTCATGAAGGAGATGGGAGGCCATCCTTGTGGCCCTCTGTGTGCTCAAGGGGGGCTATAAGTT	417
WT	569	Thymus	CD4	AGATGTCATGAAGGAGATGGGAGGCCATCACAACCCCTTGTGGCCCTCTGTGTGCTCAAGGGGGGCTATAAGTT	417
WT	371	Thymus	CD4	AGATGTCATGAAGGAGATGGGAGGCCATCACTGGTTTGTGGCCCTCTGTGTGCTCAAGGGGGGCTATAAGTT	416
[truncated: 171,405 more rows]

## Sheet: Sheet3
Source Data for Figure 1c(right)/2b/6c
Note: These data form the basis for the three figure panels listed above
Group	Mouse	Tissue	Cell_type	scar_seq	freq
Tg	455	Thymus	CD4	AGATGTCATGAAGGAGATGGGAGGCCATCACATTGTGGCCCTCTGTGTGCTCAAGGGGGGCTATAAGTT	32387
Tg	548	Thymus	CD4	AGATGTCATGAAGGAGATGGGAGGCCATCACAATTGTGGCCCTCTGTGTGCTCAAGGGGGGCTATAAGTT	28966
Tg	625	Thymus	CD4	AGATGTCATGAAGGAGATGGGAGGCCATCACATTGTGGCCCTCTGTGTGCTCAAGGGGGGCTATAAGTT	28566
Tg	455	Thymus	CD4	AGATGTCATGAAGGAGATGGGAGGCCATCACCCTTGTGGCCCTCTGTGTGCTCAAGGGGGGCTATAAGTT	21714
[truncated: 61,215 more rows]

## Sheet: Sheet4
Source Data for Figure 1
Panel e
Number of barcodes
Lck:Cre						Flt3:CreERT2
[truncated: 9 more rows]

## Sheet: Sheet5
Source Data for Figure 2
[truncated: 18 more rows]

[truncated: 5 more sheets: Sheet6, Sheet7, Sheet8, Sheet9, Sheet10]
